# Supplementary material for: Somites are a source of nephron progenitors in zebrafish
Source: Nat Commun. 2025 Jul 26;16:6914. doi: 10.1038/s41467-025-62259-y (PMC12297604; doi:10.1038/s41467-025-62259-y)
Supplement: Supplementary file 4 — Supplementary Data 1 [file 41467_2025_62259_MOESM4_ESM.xlsx]

## Sheet: Fibroblast like 1
Supplementary Data 1. DEG for muscle clusters. Related to Figure 1
gene	p_val	avg_log2FC	pct.1	pct.2	p_val_adj
col12a1b	0	3.75739	0.438	0.051	0
serpinh1b	0	3.60239	0.742	0.099	0
si:ch211-251b21.1	0	3.49771	0.445	0.034	0
col6a3	0	3.49042	0.692	0.057	0
col12a1a	0	3.11673	0.477	0.062	0
dock9b	0	3.04997	0.461	0.088	0
sema5ba	0	3.02249	0.56	0.135	0
emilin1b	0	3.01565	0.407	0.036	0
tgfbr3	0	2.96337	0.511	0.082	0
col5a1	0	2.93992	0.702	0.113	0
mfap5	0	2.90348	0.333	0.018	0
fmnl2a	0	2.81997	0.473	0.067	0
si:ch211-227m13.1	0	2.81728	0.34	0.033	0
col11a1b	0	2.79766	0.29	0.028	0
prkd3	0	2.79009	0.53	0.095	0
c6	0	2.73871	0.318	0.023	0
fn1a	0	2.72209	0.328	0.022	0
pard3bb	0	2.6958	0.481	0.081	0
lsp1b	0	2.68916	0.322	0.023	0
ahnak	0	2.66784	0.531	0.085	0
col1a1b	0	2.6485	0.573	0.096	0
adamts2	0	2.58928	0.448	0.078	0
bicc1a	0	2.54091	0.302	0.026	0
rbms3	0	2.53125	0.771	0.339	0
itga5	0	2.51462	0.366	0.072	0
si:dkey-261h17.1	0	2.5099	0.23	0.025	0
col16a1	0	2.44225	0.282	0.024	0
emp2	0	2.41665	0.265	0.02	0
slc22a2	0	2.40238	0.267	0.03	0
thbs2b	0	2.36934	0.221	0.015	0
ebf3a	0	2.33038	0.5	0.131	0
pdgfrb	0	2.31219	0.327	0.039	0
plod1a	0	2.2994	0.389	0.066	0
col5a2a	0	2.29669	0.26	0.025	0
loxl2a	0	2.26307	0.19	0.015	0
antxr2a	0	2.23554	0.356	0.06	0
si:dkeyp-23e4.3	0	2.235	0.335	0.051	0
loxl2b	0	2.20092	0.228	0.019	0
cobll1b	0	2.1374	0.256	0.034	0
RALGDS	0	2.09724	0.316	0.056	0
col1a2	0	2.05834	0.475	0.11	0
thbs3a	0	2.04512	0.196	0.012	0
pdgfra	0	2.02805	0.181	0.011	0
ccn1	0	1.99821	0.145	0.01	0
crispld2	0	1.96901	0.141	0.008	0
thbs2a	0	1.9397	0.177	0.014	0
col28a1b	0	1.93103	0.171	0.015	0
hsp90aa1.2	0	1.85223	0.951	0.679	0
emilin2a	0	1.55129	0.115	0.006	0
TNC	3.04023e-305	2.93309	0.272	0.044	7.21842e-301
skia	2.08458e-297	2.02127	0.73	0.392	4.94943e-293
egfra	2.59583e-295	2.18557	0.317	0.062	6.16329e-291
htra1b	7.10223e-295	2.26844	0.213	0.027	1.68628e-290
rnd3b	2.79563e-290	1.53886	0.119	0.007	6.63766e-286
fndc3ba	5.86702e-289	2.32375	0.438	0.125	1.39301e-284
cnn3a	5.78064e-282	1.81378	0.233	0.034	1.3725e-277
uchl1	3.02424e-280	2.17325	0.391	0.1	7.18045e-276
fbln2	7.78095e-275	1.6177	0.147	0.013	1.84743e-270
ebf3a.1	5.2479e-273	2.10545	0.433	0.122	1.24601e-268
magi2a	1.04822e-271	2.53709	0.574	0.237	2.48879e-267
col4a2	1.75174e-264	2.13418	0.374	0.094	4.15917e-260
rbp4	4.31405e-264	1.69039	0.295	0.055	1.02428e-259
antxr1a	2.75503e-260	1.74123	0.156	0.016	6.54127e-256
arsj	3.46164e-258	1.47548	0.119	0.008	8.21898e-254
amot	3.50724e-253	2.07468	0.278	0.054	8.32723e-249
tns1b	1.42855e-249	1.91091	0.498	0.171	3.39181e-245
lpp	2.31315e-249	1.96875	0.428	0.128	5.49211e-245
col6a1	3.44281e-247	1.80135	0.246	0.042	8.17426e-243
creb5b	2.66205e-243	2.08271	0.29	0.061	6.32051e-239
gfpt2	7.03624e-241	1.8024	0.116	0.009	1.67061e-236
tuft1a	8.21323e-241	2.02279	0.328	0.077	1.95007e-236
serpinf1	3.76123e-237	1.29439	0.11	0.008	8.93029e-233
pxdn	1.80068e-234	1.99368	0.201	0.03	4.27536e-230
col27a1b	7.95039e-234	2.03011	0.227	0.039	1.88766e-229
cxcl18b	4.22445e-233	1.74521	0.117	0.009	1.00301e-228
si:ch211-285f17.1	7.47499e-231	2.1387	0.473	0.171	1.77479e-226
pkd1a	1.08886e-228	1.70191	0.171	0.022	2.58528e-224
serpine1	1.33256e-228	1.93137	0.15	0.017	3.1639e-224
dlc1	2.03012e-218	1.85547	0.208	0.035	4.82012e-214
adgrg6	1.07048e-217	1.63616	0.145	0.016	2.54163e-213
bmp1a	1.03701e-216	2.0625	0.266	0.058	2.46217e-212
atp8b5a	6.57498e-216	1.85664	0.181	0.026	1.5611e-211
tmem176	4.88627e-213	1.3032	0.102	0.008	1.16015e-208
slc12a7b	1.60516e-211	1.90078	0.243	0.049	3.81113e-207
ank2b	2.4891e-211	-2.22066	0.105	0.562	5.90987e-207
BX663503.3	1.29136e-209	1.58841	0.147	0.018	3.06608e-205
nhsl2	5.8533e-208	2.03178	0.463	0.173	1.38975e-203
sept9a	6.27235e-205	1.96087	0.262	0.058	1.48924e-200
abtb2b	4.82518e-204	1.98261	0.24	0.049	1.14564e-199
bicc1b	1.6416e-203	1.47076	0.13	0.014	3.89764e-199
add3a	2.71521e-201	2.11954	0.458	0.18	6.44673e-197
bnc2	7.05896e-201	1.8321	0.251	0.053	1.67601e-196
ptpn13	1.39851e-200	1.98353	0.315	0.085	3.32047e-196
kcnma1a	2.02662e-200	-2.12399	0.137	0.574	4.81179e-196
dchs1a	4.01129e-199	2.21193	0.229	0.046	9.524e-195
lpar1	2.88466e-198	2.04262	0.26	0.059	6.84906e-194
sh2d3cb	6.6107e-197	1.70731	0.162	0.023	1.56958e-192
col4a1	1.00383e-182	1.71228	0.219	0.044	2.3834e-178
dcn	3.03605e-178	1.49101	0.143	0.019	7.20848e-174
gli2a	6.75781e-176	1.69388	0.158	0.025	1.60451e-171
f3b	9.62485e-171	1.77722	0.101	0.01	2.28523e-166
rpz5	4.74434e-170	1.29819	0.13	0.017	1.12645e-165
itga9	1.19442e-168	1.81413	0.231	0.053	2.83591e-164
ablim1b	2.82105e-168	2.06709	0.399	0.156	6.69803e-164
atp10a	6.32666e-168	1.71093	0.219	0.048	1.50214e-163
ddr2a	6.399e-168	1.25861	0.101	0.01	1.51931e-163
tns2a	2.47055e-167	1.72539	0.236	0.055	5.86583e-163
adamts10	1.18158e-166	1.66488	0.161	0.027	2.80542e-162
tcf7l1b	6.98248e-166	1.76934	0.46	0.201	1.65785e-161
col1a1a	5.08399e-165	1.90037	0.288	0.075	1.20709e-160
mast2	1.22976e-162	1.50504	0.697	0.485	2.91982e-158
lsp1a	2.35208e-162	1.49364	0.102	0.011	5.58453e-158
col6a2	6.78345e-161	1.30742	0.143	0.021	1.61059e-156
pacsin3	2.56801e-158	1.72081	0.468	0.208	6.09723e-154
ctnna2	1.59244e-157	-1.83751	0.172	0.558	3.78093e-153
fstl1b	2.58847e-157	1.77173	0.317	0.101	6.1458e-153
lhfpl6	3.5477e-153	1.78581	0.384	0.146	8.4233e-149
pdcd4b	5.18509e-153	1.21433	0.711	0.463	1.2311e-148
hsp70.2	1.57449e-152	1.24137	0.757	0.495	3.73831e-148
col5a3a	3.46876e-152	1.64184	0.149	0.025	8.23588e-148
ddr2l	2.85321e-151	1.45017	0.126	0.018	6.77438e-147
adamts12	7.57977e-151	1.51916	0.126	0.018	1.79967e-146
MDFIC	3.19092e-150	1.39925	0.143	0.023	7.5762e-146
lrp1aa	8.21179e-145	1.85297	0.309	0.106	1.94973e-140
sparc	9.95945e-145	1.42941	0.177	0.035	2.36467e-140
svild	4.28715e-144	1.74669	0.236	0.063	1.0179e-139
sh3kbp1	6.42376e-144	1.37616	0.609	0.369	1.52519e-139
sorbs3	5.91743e-143	1.5096	0.133	0.021	1.40497e-138
postnb	1.3512e-142	1.43477	0.198	0.043	3.20816e-138
ptprga	2.86631e-135	1.43727	0.522	0.261	6.80547e-131
ryr1b	4.03713e-133	-2.33068	0.186	0.508	9.58536e-129
mid1	6.83064e-132	1.62965	0.171	0.037	1.6218e-127
qkib	1.46472e-131	1.4294	0.411	0.177	3.47768e-127
hsp70.3	3.60013e-131	0.899444	0.684	0.374	8.54779e-127
MAGI3	1.21956e-130	1.93429	0.383	0.164	2.89561e-126
plecb	2.18591e-128	1.26207	0.616	0.368	5.19002e-124
il16	2.22905e-126	1.63847	0.222	0.061	5.29244e-122
adamtsl3	5.62824e-126	2.04752	0.332	0.13	1.33631e-121
fgfr1a	2.21561e-125	1.4677	0.167	0.037	5.26052e-121
klf12a	4.24977e-125	1.4068	0.107	0.016	1.00902e-120
lpcat1	9.36632e-125	1.61599	0.159	0.034	2.22384e-120
hectd2	7.89627e-123	1.17739	0.101	0.014	1.87481e-118
prdm5	7.80026e-122	1.40299	0.151	0.031	1.85202e-117
ugcg	5.61784e-121	1.75275	0.281	0.098	1.33384e-116
specc1la	3.32929e-120	1.62563	0.18	0.044	7.90472e-116
gulp1a	6.00313e-119	1.67142	0.221	0.064	1.42532e-114
fgf13a	3.6108e-118	-2.3493	0.039	0.343	8.57313e-114
p3h4	1.12386e-117	1.54478	0.14	0.028	2.66838e-113
ttn.1	5.46572e-117	-3.23534	0.245	0.5	1.29773e-112
znf385d	5.75957e-117	1.81622	0.204	0.056	1.3675e-112
sulf1	1.33708e-116	1.4613	0.116	0.02	3.17462e-112
lamb1b	1.68889e-116	1.28102	0.131	0.024	4.00993e-112
ttn.2	1.81828e-116	-3.24503	0.263	0.512	4.31713e-112
IGLON5	2.62521e-116	-3.05277	0.036	0.329	6.23304e-112
pdzrn3b	6.55693e-116	1.42146	0.408	0.182	1.55681e-111
gna12a	1.00396e-115	1.50574	0.243	0.076	2.38371e-111
nfic	3.45314e-111	1.05861	0.671	0.443	8.19879e-107
hsp70.1	2.24111e-110	1.09822	0.657	0.411	5.32106e-106
cmtm4	7.03534e-109	1.78029	0.201	0.059	1.6704e-104
p4ha2	1.34155e-108	1.45909	0.484	0.281	3.18523e-104
tln1	5.58669e-108	1.33526	0.253	0.084	1.32645e-103
tns2b	1.98603e-107	1.249	0.11	0.019	4.71543e-103
adamts3	3.10679e-107	1.65558	0.141	0.031	7.37646e-103
il17rd	1.59055e-106	1.55596	0.157	0.037	3.77645e-102
diaph2	2.14671e-106	1.1687	0.693	0.551	5.09692e-102
celf5a	5.08899e-106	-2.71999	0.047	0.324	1.20828e-101
nrxn1a	1.73442e-105	-2.2406	0.085	0.369	4.11804e-101
nrxn2a	5.17216e-105	-2.84393	0.041	0.314	1.22803e-100
myo1b	3.98641e-104	1.40162	0.147	0.033	9.46492e-100
FP102018.1	6.93179e-104	1.2986	0.11	0.019	1.64582e-99
si:dkey-172h23.2	7.0795e-104	1.51462	0.154	0.036	1.68089e-99
kank2	7.93721e-104	1.65551	0.198	0.058	1.88453e-99
vcanb	1.31191e-102	1.20638	0.105	0.018	3.11488e-98
grid2	1.52928e-101	-2.77249	0.06	0.33	3.63096e-97
s1pr2	3.63925e-101	1.59335	0.18	0.05	8.64067e-97
sh3bp5a	4.13696e-101	1.65294	0.26	0.097	9.82239e-97
svep1	2.57374e-100	1.19714	0.108	0.02	6.11084e-96
hspa4a	2.59379e-100	0.824188	0.815	0.622	6.15842e-96
gabbr2	6.18696e-100	-2.45404	0.041	0.307	1.46897e-95
slco2b1	1.21998e-99	1.35251	0.109	0.02	2.89659e-95
tspan9a	7.87641e-99	-2.07904	0.107	0.393	1.8701e-94
aatkb	4.82593e-98	1.82435	0.307	0.134	1.14582e-93
edil3a	3.25456e-97	1.41935	0.414	0.206	7.72731e-93
dub	1.11812e-95	1.65222	0.179	0.051	2.65475e-91
hspb1	7.89241e-95	1.16952	0.557	0.322	1.87389e-90
cacna1ab	1.64649e-94	-2.21809	0.051	0.313	3.90927e-90
cd276	6.3889e-94	1.32495	0.141	0.034	1.51692e-89
adamts17	7.30979e-94	1.601	0.151	0.039	1.73556e-89
nbeaa	1.15825e-93	-1.5962	0.047	0.315	2.75003e-89
pard6gb	4.25227e-93	1.40305	0.153	0.039	1.00962e-88
strbp	3.10567e-92	-1.49448	0.095	0.376	7.37378e-88
nfixb	5.83569e-92	1.02865	0.671	0.488	1.38557e-87
celf4	7.98314e-92	-2.36154	0.028	0.276	1.89544e-87
cyth1b	8.30903e-92	1.20169	0.534	0.341	1.97281e-87
ADAMTS7	4.26036e-91	1.28346	0.116	0.024	1.01154e-86
p4ha1b	9.47683e-91	1.47321	0.137	0.033	2.25008e-86
nrxn3a	1.07252e-90	-2.79883	0.063	0.313	2.54647e-86
acsl4b	3.08754e-90	1.24234	0.122	0.027	7.33076e-86
TTC28	1.26878e-89	1.51394	0.256	0.1	3.01247e-85
rbfox3a	8.44605e-89	-3.18398	0.091	0.336	2.00535e-84
csmd2	8.79106e-89	-2.19875	0.036	0.28	2.08726e-84
adgrl1a	1.29153e-88	-2.31876	0.05	0.297	3.06649e-84
ppp3ca	2.06378e-88	-1.98854	0.036	0.283	4.90004e-84
adam10a	3.11499e-88	1.54906	0.285	0.121	7.39591e-84
brsk2b	5.90399e-88	-2.08602	0.025	0.265	1.40178e-83
si:dkey-178k16.1	1.77854e-87	-1.98671	0.022	0.26	4.22279e-83
mcl1a	1.782e-87	1.36831	0.433	0.231	4.231e-83
phldb2a	1.81876e-87	1.23011	0.111	0.023	4.31827e-83
bcam	9.98395e-87	-1.98015	0.056	0.304	2.37049e-82
enah	1.77679e-86	-1.37149	0.161	0.444	4.21864e-82
sh3rf1	2.16273e-86	1.53529	0.28	0.119	5.13498e-82
sgcd	5.27398e-86	-1.74666	0.162	0.423	1.2522e-81
yap1	3.36276e-85	1.35639	0.315	0.142	7.98419e-81
RAPH1	4.44667e-85	1.61595	0.295	0.133	1.05577e-80
neb	4.75496e-85	-1.90902	0.284	0.487	1.12897e-80
SCARF2	6.45266e-85	1.31856	0.159	0.045	1.53205e-80
qsox1	4.0148e-84	1.1422	0.115	0.025	9.53233e-80
fam117bb	6.60292e-84	1.45457	0.162	0.047	1.56773e-79
znf385b	8.49428e-83	-2.12227	0.056	0.3	2.0168e-78
syngap1b	2.05064e-82	-1.84822	0.028	0.26	4.86884e-78
pde4bb	2.91533e-82	-1.76961	0.068	0.315	6.92188e-78
mef2cb	3.24009e-82	-1.84263	0.198	0.436	7.69294e-78
smyd1b	4.93567e-82	-2.10003	0.24	0.446	1.17188e-77
astn1	8.63398e-82	-1.79033	0.022	0.25	2.04996e-77
plcb3	8.75875e-82	1.52571	0.234	0.089	2.07959e-77
iqsec3a	7.75827e-81	-1.79579	0.021	0.246	1.84205e-76
negr1	1.92528e-80	-1.91297	0.025	0.25	4.57119e-76
myo1cb	5.58475e-80	1.50552	0.289	0.127	1.32599e-75
mgat4b	7.96092e-80	-1.33664	0.117	0.382	1.89016e-75
si:ch211-131k2.3	8.75441e-80	-2.36466	0.147	0.366	2.07856e-75
ryr3	1.58882e-79	-1.77989	0.163	0.4	3.77234e-75
cadpsb	1.07824e-78	-1.76211	0.011	0.226	2.56006e-74
CHST8	5.82882e-78	-2.03078	0.096	0.33	1.38394e-73
hcn1	7.30935e-78	-1.92908	0.014	0.227	1.73546e-73
il15	7.34081e-78	1.32447	0.125	0.031	1.74293e-73
grid1b	1.16531e-77	-3.25739	0.046	0.265	2.76679e-73
atrnl1a	1.57539e-77	1.71155	0.302	0.144	3.74044e-73
syt1a	2.02682e-77	-1.68713	0.054	0.287	4.81228e-73
SRCIN1	4.71185e-77	-1.96708	0.015	0.227	1.11874e-72
RASGRF1	9.60574e-77	-2.12782	0.016	0.227	2.28069e-72
agrn	2.07617e-76	1.22908	0.443	0.263	4.92946e-72
dmd	2.76004e-76	-1.47151	0.127	0.372	6.55317e-72
trim35-39	3.38468e-76	1.41407	0.214	0.079	8.03624e-72
ccdc136b	5.50966e-76	1.57803	0.216	0.083	1.30816e-71
cbfb	9.44631e-76	1.44887	0.194	0.067	2.24284e-71
TENM2.1	8.46086e-75	-2.27209	0.042	0.258	2.00886e-70
hsph1	1.5066e-74	0.57188	0.929	0.784	3.57712e-70
SBNO2	8.0749e-74	1.33342	0.236	0.095	1.91722e-69
ldb3a	1.68832e-73	-1.7585	0.189	0.407	4.00858e-69
ank1b	2.22336e-73	-1.73068	0.037	0.252	5.27892e-69
unc45b	6.85352e-73	-2.15673	0.338	0.498	1.62723e-68
fam184a	1.17059e-72	-1.69684	0.021	0.228	2.77933e-68
tanc1b	1.91733e-72	1.36404	0.287	0.135	4.55231e-68
hspa4l	1.5035e-71	-1.56422	0.032	0.242	3.56976e-67
kcnc3a	4.27202e-71	-1.84323	0.016	0.215	1.0143e-66
epb41a	4.37879e-71	-1.55013	0.033	0.242	1.03966e-66
igsf11	5.4092e-71	-1.68424	0.053	0.271	1.28431e-66
gabrb2a	6.44508e-71	-1.64586	0.034	0.244	1.53026e-66
brinp2	7.03952e-71	-1.93871	0.02	0.221	1.67139e-66
maptb	7.60005e-71	-1.59512	0.057	0.276	1.80448e-66
ank3b.1	7.68023e-71	-1.36218	0.036	0.249	1.82352e-66
aplp1	8.90803e-71	-1.76115	0.078	0.302	2.11503e-66
hsp90aa1.1	1.07864e-70	-1.63614	0.364	0.523	2.56102e-66
c4	1.31291e-70	1.16621	0.105	0.025	3.11724e-66
cbx7a	2.42237e-70	1.32351	0.388	0.222	5.75142e-66
TENM2	4.57962e-70	-2.40434	0.024	0.224	1.08734e-65
fndc3bb	7.71308e-70	1.15529	0.383	0.214	1.83132e-65
ank3a	1.47544e-69	-0.978012	0.119	0.367	3.50314e-65
bcl2a	1.78617e-69	1.52565	0.237	0.1	4.24089e-65
syne1b	2.67578e-69	-1.52492	0.038	0.248	6.35309e-65
nlgn3a	4.86069e-69	-1.61028	0.063	0.278	1.15407e-64
hivep1	5.44313e-69	1.52931	0.365	0.211	1.29236e-64
scn1lab	1.21527e-68	-1.34629	0.06	0.277	2.88541e-64
zmiz2	1.47781e-68	1.37825	0.409	0.259	3.50876e-64
spegb	1.90969e-68	-1.36804	0.048	0.263	4.53418e-64
hsp70l	2.74234e-68	0.78069	0.691	0.5	6.51114e-64
ntrk3a	3.63253e-68	-1.71703	0.057	0.269	8.62471e-64
mapk10	1.50856e-67	-1.45805	0.021	0.218	3.58176e-63
plpp1a	2.55061e-67	1.56148	0.18	0.065	6.05592e-63
shdb	2.96788e-67	1.54383	0.157	0.051	7.04663e-63
stxbp5l	9.8815e-67	-1.64301	0.026	0.223	2.34616e-62
camta1a	1.27358e-66	-1.83457	0.033	0.232	3.02385e-62
dpp6b	1.80538e-66	-1.65101	0.041	0.245	4.28651e-62
fbrsl1	2.43676e-66	-1.05111	0.145	0.393	5.78561e-62
sec24d	2.81987e-66	1.02627	0.104	0.025	6.69522e-62
slc8a3	3.67417e-66	-1.42719	0.05	0.257	8.72358e-62
mtss1lb	3.73557e-66	-1.06505	0.1	0.336	8.86937e-62
arhgap31	3.82597e-66	1.21444	0.138	0.041	9.084e-62
xirp2b	4.01027e-66	-1.84609	0.128	0.337	9.5216e-62
camta1b	6.15292e-66	-1.57851	0.023	0.217	1.46089e-61
kcnd2	9.07862e-66	-2.31251	0.026	0.217	2.15554e-61
ENSDARG00000113702	1.22028e-65	-1.54629	0.008	0.19	2.8973e-61
pcdh1b	6.42704e-65	-2.07851	0.066	0.271	1.52597e-60
nectin1b	7.64906e-65	1.13355	0.44	0.266	1.81612e-60
grb10a	1.74685e-64	1.24473	0.282	0.135	4.14754e-60
LRRTM4.1	3.67218e-64	-1.8319	0.024	0.212	8.71886e-60
mss51	4.45375e-64	-1.81349	0.094	0.297	1.05745e-59
mef2d	4.78173e-64	-0.927202	0.244	0.499	1.13533e-59
angptl1a	1.07005e-63	1.40625	0.125	0.036	2.54062e-59
ctnnd2a	1.11158e-63	-1.83851	0.026	0.214	2.63922e-59
slc4a10a	1.11189e-63	-1.45228	0.021	0.208	2.63996e-59
kif1aa	1.16127e-63	-1.49199	0.03	0.222	2.7572e-59
trdn	3.65439e-63	-1.58174	0.117	0.326	8.67661e-59
tgfb2	4.00233e-63	1.41909	0.29	0.145	9.50272e-59
hoxc3a	6.46094e-63	1.33919	0.207	0.084	1.53402e-58
lrrc7	1.28801e-62	-1.4075	0.023	0.209	3.05811e-58
si:ch211-286o17.1	2.24671e-62	1.42669	0.199	0.078	5.33437e-58
gpc4	2.75477e-62	1.1215	0.11	0.029	6.54066e-58
adgrb3	5.70026e-62	-1.43609	0.023	0.208	1.35341e-57
scn8aa	1.60452e-61	-1.39408	0.009	0.183	3.80962e-57
sptan1	1.93718e-61	1.33784	0.293	0.152	4.59945e-57
hs3st4	2.38561e-61	-3.02743	0.006	0.175	5.66414e-57
sox6	3.02253e-61	-1.55938	0.174	0.376	7.17639e-57
apba2b	3.17588e-61	-1.3217	0.023	0.206	7.5405e-57
mctp1a	3.54233e-61	-1.64345	0.033	0.22	8.41055e-57
dock3	4.02279e-61	-1.38853	0.043	0.237	9.55132e-57
dscaml1	5.50645e-61	-1.90345	0.016	0.192	1.3074e-56
cacna2d2a	5.74558e-61	-1.62602	0.031	0.215	1.36417e-56
BX324110.1	1.30913e-60	1.16276	0.13	0.04	3.10826e-56
arhgef12b	3.18058e-60	1.32333	0.298	0.155	7.55165e-56
gabbr1b	3.70854e-60	-1.36205	0.031	0.215	8.80519e-56
mdga2a	4.17101e-60	-1.48486	0.012	0.184	9.90322e-56
kcnab2a	5.19119e-60	-1.46808	0.032	0.217	1.23255e-55
brinp1	6.78949e-60	-1.59527	0.02	0.197	1.61203e-55
shank1	7.4879e-60	-1.51371	0.02	0.196	1.77785e-55
cacna2d1a	1.12532e-59	-1.42037	0.099	0.304	2.67185e-55
OSBP2	1.24662e-59	-1.28005	0.043	0.234	2.95985e-55
xpr1a	1.2676e-59	-1.4191	0.036	0.221	3.00967e-55
LHFPL6	1.5507e-59	-1.23171	0.065	0.267	3.68183e-55
vasna	1.636e-59	1.21162	0.108	0.029	3.88436e-55
adam19a	3.90588e-59	1.27746	0.144	0.048	9.27372e-55
mef2ca	8.09646e-59	-1.63861	0.132	0.33	1.92234e-54
gas7a	1.01479e-58	-1.3907	0.031	0.213	2.4094e-54
zfpm2a	1.18947e-58	-1.93797	0.045	0.228	2.82415e-54
elavl4	2.78064e-58	-1.62181	0.065	0.257	6.60207e-54
si:ch211-266g18.10	3.19645e-58	-1.56761	0.11	0.308	7.58932e-54
cacnb2a	3.86869e-58	1.18151	0.126	0.039	9.18542e-54
grid1a	1.1956e-57	-1.80489	0.032	0.209	2.83871e-53
CU639469.1	1.42489e-57	-0.955382	0.073	0.279	3.38312e-53
sez6b	2.88225e-57	-1.86101	0.011	0.175	6.84332e-53
ncam1b	2.94418e-57	-1.56305	0.023	0.195	6.99036e-53
sgip1a	3.04994e-57	-0.962416	0.077	0.283	7.24146e-53
itga1	3.09344e-57	1.19012	0.189	0.075	7.34476e-53
ppfia3	3.43026e-57	-1.36352	0.015	0.182	8.14447e-53
dnajb1b	4.35583e-57	0.722743	0.656	0.487	1.03421e-52
bsnb	4.79849e-57	-1.36755	0.03	0.207	1.13931e-52
tcf7l1a	7.4578e-57	1.29906	0.206	0.088	1.77071e-52
cntnap2a	8.26646e-57	-1.85951	0.056	0.24	1.96271e-52
dyrk1b	1.01358e-56	-0.966378	0.085	0.293	2.40655e-52
mxd1	1.54778e-56	-1.20417	0.043	0.226	3.67489e-52
sema4ba	1.71135e-56	1.30065	0.429	0.29	4.06326e-52
dab2ipb	2.8082e-56	1.39904	0.265	0.134	6.66752e-52
b4galnt4a	2.97894e-56	-1.40843	0.025	0.196	7.0729e-52
cacng2a	1.02387e-55	-1.33602	0.033	0.208	2.43096e-51
KLHL29	1.15234e-55	-1.24453	0.063	0.251	2.736e-51
csmd3a.1	1.20628e-55	-1.55584	0.058	0.242	2.86406e-51
herc4	1.37909e-55	0.705723	0.754	0.684	3.27437e-51
ptprfa	1.48606e-55	-1.59511	0.035	0.21	3.52836e-51
DAB2	2.1121e-55	1.64908	0.248	0.122	5.01476e-51
jph1b	2.26508e-55	-1.33759	0.054	0.239	5.37797e-51
crhr1	2.52833e-55	-0.989419	0.088	0.292	6.00301e-51
mtus2a	6.99539e-55	-1.50246	0.011	0.169	1.66092e-50
atp2b3b	7.0037e-55	-1.21863	0.045	0.226	1.66289e-50
si:ch211-208k15.1	7.53906e-55	-1.3173	0.019	0.182	1.79e-50
gria3b	7.62428e-55	-1.79197	0.039	0.212	1.81023e-50
adam23a	8.34787e-55	-1.361	0.005	0.159	1.98203e-50
map1aa	1.00633e-54	-1.23244	0.031	0.204	2.38932e-50
zgc:92429	1.45758e-54	-1.98376	0.251	0.406	3.46073e-50
myo5aa	1.52458e-54	-0.977189	0.039	0.218	3.61982e-50
crfb4	1.62364e-54	1.14073	0.147	0.051	3.855e-50
kalrnb	1.70506e-54	1.53045	0.23	0.111	4.04833e-50
drp2	1.74073e-54	-1.60332	0.034	0.205	4.13302e-50
zgc:92242	2.22509e-54	1.22139	0.164	0.062	5.28304e-50
clstn2	2.73684e-54	-1.79859	0.036	0.206	6.49808e-50
scn1ba	2.77804e-54	-1.31835	0.044	0.222	6.5959e-50
nlk2	3.01486e-54	-0.941909	0.09	0.293	7.15818e-50
nlgn1	3.17328e-54	-1.81698	0.085	0.268	7.53431e-50
dab1a	9.07313e-54	-1.78168	0.033	0.2	2.15423e-49
ampd3b	9.28089e-54	-1.97725	0.179	0.358	2.20356e-49
csmd1a	1.06504e-53	-1.2955	0.023	0.189	2.52871e-49
pls3	1.19955e-53	1.14794	0.104	0.03	2.84808e-49
pdgfc	1.53047e-53	-1.17568	0.036	0.209	3.6338e-49
tafa5l	1.55785e-53	-0.301591	0.078	0.27	3.69881e-49
rims1a	1.63011e-53	-1.40609	0.013	0.169	3.87037e-49
ptprn2	3.20034e-53	-1.40682	0.023	0.185	7.59858e-49
gnao1a	3.24958e-53	-1.15576	0.122	0.321	7.71548e-49
stx1b	3.52857e-53	-1.09318	0.042	0.219	8.37789e-49
stxbp5a	5.04114e-53	-1.27387	0.031	0.199	1.19692e-48
pdlim5b	7.42269e-53	1.07954	0.149	0.053	1.76237e-48
ccnd2a	1.13381e-52	1.31443	0.245	0.118	2.69201e-48
slc8a2b	1.77602e-52	-1.58628	0.016	0.171	4.2168e-48
ERBB4	1.81483e-52	-1.30188	0.06	0.24	4.30895e-48
rims1b	1.87794e-52	-1.63354	0.024	0.186	4.45878e-48
cacna1aa	2.10443e-52	-1.09068	0.055	0.235	4.99654e-48
lrrc4ca	2.40984e-52	-1.35185	0.051	0.227	5.72169e-48
galnt1	2.58608e-52	1.09043	0.495	0.377	6.14012e-48
obscnb	2.62228e-52	-1.33841	0.048	0.221	6.22608e-48
syt7a	3.38813e-52	-1.39407	0.014	0.168	8.04443e-48
nexmifb	7.16436e-52	-1.21652	0.043	0.214	1.70103e-47
nrxn3b	7.54875e-52	-1.5937	0.041	0.208	1.7923e-47
iqsec1b	1.25871e-51	-1.08542	0.203	0.41	2.98856e-47
fryb	3.06987e-51	-0.867879	0.042	0.215	7.2888e-47
TMEM8B	3.33344e-51	-1.44173	0.008	0.155	7.91458e-47
adam22	4.21592e-51	-1.07353	0.03	0.194	1.00099e-46
tenm4	4.36109e-51	-1.5879	0.043	0.21	1.03545e-46
BRSK2	4.39324e-51	-1.4773	0.033	0.195	1.04309e-46
nav2a	6.29371e-51	-1.0676	0.036	0.202	1.49431e-46
zgc:153372	7.3194e-51	1.27494	0.376	0.241	1.73785e-46
nlgn2a	7.72209e-51	-1.15691	0.041	0.209	1.83346e-46
myo9aa	8.68982e-51	1.16392	0.384	0.251	2.06322e-46
lrp8	9.61292e-51	-1.39923	0.06	0.234	2.2824e-46
lrfn5a	1.47049e-50	-1.72707	0.011	0.158	3.49138e-46
cdh4	1.59106e-50	-1.96956	0.031	0.188	3.77765e-46
thsd7ab	1.62133e-50	-1.36172	0.02	0.174	3.84953e-46
igsf3	1.81402e-50	-1.39922	0.056	0.228	4.30702e-46
rtn4r	3.00354e-50	-1.54755	0.025	0.181	7.1313e-46
cacna1ia	3.44472e-50	-1.40268	0.027	0.185	8.17881e-46
cdc42ep4b	4.65828e-50	1.30313	0.117	0.038	1.10602e-45
kirrel1a	4.76874e-50	1.40979	0.172	0.072	1.13224e-45
st6gal2a	7.10516e-50	-0.921802	0.093	0.286	1.68698e-45
igsf21a	8.8391e-50	-1.19966	0.113	0.303	2.09867e-45
FRMD5	1.00764e-49	-1.38702	0.014	0.162	2.39245e-45
arhgap35a	1.05748e-49	1.17546	0.426	0.302	2.51077e-45
mast3a	1.19934e-49	1.25078	0.132	0.046	2.84759e-45
tjp1b	1.47505e-49	-1.11404	0.102	0.292	3.50221e-45
pdcd6	1.85843e-49	1.19126	0.166	0.066	4.41246e-45
bach2b	1.90428e-49	-0.887775	0.09	0.281	4.52133e-45
EPB41L2	1.93853e-49	1.40059	0.159	0.064	4.60265e-45
dpp6a	3.12579e-49	-1.40185	0.015	0.163	7.42156e-45
cadm1a	9.55754e-49	-1.48457	0.087	0.261	2.26925e-44
cdkl5	5.35498e-48	-1.07094	0.038	0.198	1.27143e-43
loxl3b	9.8275e-48	1.05309	0.14	0.051	2.33334e-43
hivep3a	1.07331e-47	-1.22793	0.015	0.159	2.54837e-43
ctnna1	1.19921e-47	1.12457	0.221	0.107	2.84729e-43
ntrk3b	1.78048e-47	-1.25475	0.029	0.182	4.22738e-43
usp54b	2.87264e-47	-1.1769	0.041	0.2	6.82051e-43
snap91b	3.91241e-47	-1.13431	0.019	0.165	9.28922e-43
si:dkey-172j4.3	3.95765e-47	-1.30091	0.019	0.164	9.39664e-43
cacna1ha	5.14641e-47	-1.28208	0.038	0.194	1.22191e-42
st6galnac3	8.83617e-47	-1.04243	0.065	0.238	2.09797e-42
camk2d2	1.89119e-46	-1.09124	0.022	0.168	4.49025e-42
afdna	1.99204e-46	1.12184	0.431	0.319	4.7297e-42
mcf2l2	2.4734e-46	1.36773	0.335	0.212	5.8726e-42
rcan2	3.74946e-46	-1.34618	0.039	0.194	8.90234e-42
hsc70	3.80342e-46	-1.36885	0.075	0.241	9.03045e-42
nrap	3.99187e-46	-1.54014	0.07	0.231	9.47789e-42
slc12a5b	4.53254e-46	-1.25881	0.015	0.156	1.07616e-41
si:ch73-383g2.1	4.6338e-46	1.54695	0.174	0.075	1.1002e-41
mpp2a	7.6714e-46	-1.10767	0.007	0.141	1.82142e-41
tns1a	1.03351e-45	-1.03758	0.019	0.161	2.45386e-41
myt1la	1.382e-45	-1.10875	0.015	0.154	3.28128e-41
dlgap1b	2.24885e-45	-1.14023	0.019	0.159	5.33946e-41
frmpd3	2.40006e-45	-1.35746	0.018	0.158	5.69845e-41
cacnb3a	2.48446e-45	-1.07984	0.009	0.143	5.89885e-41
nlgn4xa	2.52612e-45	-1.17394	0.038	0.192	5.99778e-41
gapdhs	3.26845e-45	1.04329	0.332	0.197	7.76028e-41
cacna1da	3.43814e-45	-1.08914	0.026	0.17	8.16318e-41
CABZ01061524.1	3.60068e-45	-1.28176	0.096	0.265	8.54909e-41
GALNTL6	4.73451e-45	-1.70338	0.028	0.173	1.12412e-40
pdlim5a	5.04355e-45	-1.43947	0.098	0.264	1.19749e-40
actn3b	5.42083e-45	-1.21649	0.159	0.335	1.28707e-40
pclob	6.05453e-45	-1.11575	0.035	0.186	1.43753e-40
mettl11b	7.03527e-45	-1.30834	0.116	0.287	1.67038e-40
txnipb	7.47826e-45	-1.51389	0.048	0.201	1.77556e-40
jph1a	7.82422e-45	-1.16206	0.071	0.237	1.8577e-40
spega	1.02683e-44	-1.32085	0.018	0.155	2.43801e-40
gpm6bb	1.12647e-44	1.03093	0.164	0.068	2.67457e-40
slc12a5a	1.2592e-44	-1.122	0.01	0.142	2.98971e-40
nfasca	1.46615e-44	-1.1871	0.028	0.172	3.48107e-40
ak5	1.73626e-44	-1.30311	0.017	0.154	4.12241e-40
dusp8a	2.08676e-44	-0.934072	0.064	0.23	4.95458e-40
GRIK2	3.00925e-44	-1.46443	0.036	0.183	7.14486e-40
hs6st3b	3.35987e-44	-1.37476	0.033	0.179	7.97734e-40
kcnc1a	5.08363e-44	-1.06764	0.008	0.137	1.20701e-39
unc5a	6.56357e-44	-1.8712	0.053	0.204	1.55839e-39
csmd3a	1.00675e-43	-1.23809	0.031	0.174	2.39033e-39
pcdh17	1.21529e-43	-1.36806	0.038	0.184	2.88546e-39
ca10a	1.45803e-43	-1.59764	0.026	0.165	3.46179e-39
limch1a	2.041e-43	-0.88586	0.102	0.28	4.84594e-39
prkag2a	3.45504e-43	-1.12341	0.029	0.172	8.2033e-39
nrg2b	3.49153e-43	-1.01653	0.025	0.165	8.28995e-39
rims3	4.16112e-43	-1.1289	0.019	0.153	9.87976e-39
cacng8b	4.166e-43	-1.07244	0.016	0.149	9.89134e-39
raver2	4.75266e-43	-1.05361	0.068	0.229	1.12842e-38
si:ch211-26b3.4	4.88034e-43	-1.0246	0.016	0.149	1.15874e-38
slc35f1	4.88962e-43	-1.18806	0.013	0.143	1.16094e-38
atp1a3a	4.90002e-43	-0.995229	0.041	0.192	1.16341e-38
rims4	9.37119e-43	-1.2329	0.016	0.148	2.225e-38
grb10b	1.10872e-42	1.07942	0.332	0.208	2.63244e-38
hipk3b	1.15671e-42	-0.913341	0.164	0.354	2.74637e-38
stxbp1a	1.42255e-42	-1.14561	0.009	0.136	3.37755e-38
pkn1a	1.53612e-42	1.08821	0.134	0.051	3.64721e-38
tiam2a	1.6507e-42	-0.991551	0.138	0.318	3.91925e-38
gpatch8	1.81846e-42	-0.760402	0.109	0.292	4.31757e-38
eya1	1.89124e-42	-1.51321	0.048	0.194	4.49038e-38
cadm3	2.61209e-42	-1.02684	0.021	0.157	6.2019e-38
cnksr2b	2.82626e-42	-0.975165	0.028	0.169	6.7104e-38
rbfox1	2.94028e-42	-1.58663	0.15	0.31	6.9811e-38
grip1	3.13308e-42	-0.864307	0.051	0.205	7.43888e-38
slc38a4	3.32107e-42	-1.0899	0.053	0.205	7.88522e-38
phkb	4.62858e-42	-0.81648	0.102	0.278	1.09896e-37
gramd1bb	4.65244e-42	-1.04376	0.023	0.158	1.10463e-37
cdh13	5.38495e-42	-1.19983	0.03	0.169	1.27855e-37
znf385a	7.68014e-42	-1.08478	0.035	0.176	1.8235e-37
raly	8.29153e-42	-1.18324	0.031	0.171	1.96866e-37
ntrk2b	1.00749e-41	-0.963648	0.009	0.133	2.39207e-37
ipo13	1.04018e-41	-0.649287	0.101	0.28	2.46969e-37
ccdc85ca	1.15333e-41	-0.999086	0.077	0.238	2.73836e-37
map1ab	1.34372e-41	-1.09212	0.047	0.196	3.19039e-37
grm4	1.36116e-41	-1.20994	0.032	0.171	3.2318e-37
atp2b2	1.54003e-41	-0.916171	0.021	0.154	3.6565e-37
myom1b	1.80587e-41	-1.12121	0.077	0.234	4.28769e-37
CR356242.1	2.43556e-41	-1.2297	0.006	0.126	5.78275e-37
hipk2	2.48393e-41	-0.812509	0.253	0.452	5.8976e-37
opcml	2.50654e-41	-1.30062	0.02	0.15	5.95128e-37
lrp1bb	3.22128e-41	-1.22576	0.021	0.152	7.6483e-37
syt7b	4.71732e-41	-1.05336	0.035	0.175	1.12003e-36
DOCK4	5.13746e-41	-0.962746	0.031	0.169	1.21979e-36
dlgap2a	5.35048e-41	-1.05674	0.016	0.143	1.27036e-36
akap6	5.924e-41	-0.889467	0.072	0.232	1.40654e-36
ksr2	6.3539e-41	-0.895134	0.019	0.149	1.50861e-36
myo16	7.11579e-41	-0.615306	0.121	0.307	1.6895e-36
atp2b3a	7.99546e-41	-1.04074	0.023	0.155	1.89836e-36
golga7bb	9.1516e-41	-1.34391	0.013	0.137	2.17287e-36
kcnq3	1.03544e-40	-0.889603	0.014	0.141	2.45844e-36
calcr	1.1597e-40	1.36136	0.146	0.061	2.75349e-36
TCERG1L	1.23881e-40	-1.40195	0.014	0.139	2.9413e-36
lrch4	1.40516e-40	1.04401	0.219	0.111	3.33627e-36
gramd4a	1.79074e-40	-0.943454	0.023	0.155	4.25175e-36
ptpn4b	1.89657e-40	-0.974782	0.005	0.123	4.50304e-36
lrrc4ba	1.89854e-40	-0.959049	0.035	0.174	4.50771e-36
galnt9	3.50006e-40	-1.04124	0.011	0.132	8.3102e-36
mybpc2b	4.67895e-40	-1.32088	0.098	0.253	1.11092e-35
cib2	4.94535e-40	-0.80505	0.095	0.26	1.17417e-35
zcchc24	5.26365e-40	1.27921	0.238	0.128	1.24975e-35
unc5da	5.46168e-40	-1.58673	0.019	0.144	1.29677e-35
CAPN1	5.98907e-40	1.09606	0.144	0.059	1.42198e-35
ptpn5	6.03941e-40	-1.14321	0.006	0.123	1.43394e-35
shank3a	6.27082e-40	-1.01229	0.035	0.172	1.48888e-35
cilp	7.32172e-40	1.1378	0.119	0.044	1.7384e-35
LRFN2	7.5173e-40	-1.1412	0.018	0.144	1.78483e-35
ralgps1	7.5721e-40	-1.01882	0.016	0.14	1.79784e-35
sec31a	7.99945e-40	0.914185	0.1	0.033	1.89931e-35
grm8a	8.61614e-40	-1.31392	0.053	0.197	2.04573e-35
rbms2a	1.02779e-39	1.06355	0.119	0.044	2.44028e-35
msi2b	1.66243e-39	-0.777278	0.349	0.522	3.9471e-35
igfn1.1	1.67711e-39	-1.29484	0.111	0.268	3.98196e-35
adgrb1a	2.05797e-39	-1.17782	0.024	0.153	4.88625e-35
tenm1	2.06239e-39	-1.10847	0.018	0.142	4.89673e-35
RYR2	2.1738e-39	-0.962353	0.028	0.16	5.16125e-35
gria2b	2.83147e-39	-1.07985	0.008	0.125	6.72276e-35
ARHGAP44	3.23447e-39	-0.952393	0.01	0.128	7.67959e-35
thsd7ba	3.30122e-39	-1.37178	0.02	0.145	7.83808e-35
rnf123	4.74635e-39	-0.780724	0.085	0.249	1.12693e-34
wsb1	5.02086e-39	1.00346	0.242	0.131	1.1921e-34
baiap2a	5.81794e-39	-1.26896	0.058	0.201	1.38135e-34
rps6ka1	7.2899e-39	-0.757197	0.078	0.236	1.73084e-34
ank1a	9.04458e-39	-1.09947	0.039	0.175	2.14745e-34
tafa5a	9.52717e-39	-1.30767	0.017	0.139	2.26204e-34
erc2	1.01198e-38	-1.04979	0.011	0.128	2.40274e-34
rbfox1l	1.02727e-38	-1.15562	0.027	0.155	2.43905e-34
ccser2a	1.09988e-38	-0.80253	0.027	0.158	2.61145e-34
cdc42se2	1.10449e-38	-0.938025	0.01	0.127	2.6224e-34
fam184b	1.4389e-38	-0.916275	0.015	0.135	3.41639e-34
olfm1b	1.6813e-38	-1.03154	0.021	0.145	3.99191e-34
adcyap1r1a	2.0835e-38	-1.16345	0.009	0.125	4.94686e-34
ajap1	2.64225e-38	-1.07281	0.019	0.141	6.2735e-34
camsap2a	2.81044e-38	1.14823	0.34	0.23	6.67282e-34
prkcbb	2.84233e-38	-1.24653	0.042	0.176	6.74854e-34
zgc:100829	3.82109e-38	1.04041	0.122	0.047	9.07241e-34
kazna	4.02887e-38	-0.920946	0.033	0.165	9.56575e-34
fnbp1b	5.28704e-38	-0.736762	0.068	0.22	1.2553e-33
ppip5k1a	5.56334e-38	-0.90707	0.06	0.205	1.3209e-33
srl	8.64996e-38	-1.06228	0.07	0.216	2.05376e-33
pde4a	8.95155e-38	-1.10036	0.014	0.132	2.12537e-33
col19a1.1	9.66881e-38	-1.08529	0.076	0.223	2.29567e-33
ccdc102a	9.84907e-38	1.33586	0.187	0.094	2.33846e-33
pcsk1nl	1.13975e-37	-0.935119	0.018	0.139	2.70611e-33
atp8a2	1.21194e-37	-0.947005	0.011	0.126	2.87752e-33
camk2b1	1.24793e-37	-0.510682	0.21	0.415	2.96297e-33
kirrel3a	1.33771e-37	-1.62149	0.03	0.155	3.17612e-33
tnnt3b	2.46711e-37	-1.2432	0.36	0.475	5.85767e-33
lrp1ab	2.57874e-37	1.18702	0.336	0.23	6.1227e-33
slc44a5a	2.73204e-37	-1.1712	0.015	0.132	6.48667e-33
nptna	3.97604e-37	-0.967327	0.015	0.133	9.44031e-33
lrfn1	4.87552e-37	-0.880383	0.014	0.131	1.15759e-32
kcnh3	5.08287e-37	-1.21647	0.01	0.122	1.20683e-32
myo1ea	5.10493e-37	1.08265	0.103	0.037	1.21206e-32
tln2a	5.11507e-37	-0.889558	0.036	0.166	1.21447e-32
kif26ba	5.61064e-37	-0.778428	0.09	0.248	1.33213e-32
arhgef4	5.72177e-37	1.16621	0.204	0.105	1.35852e-32
kcnk10a	6.50542e-37	-0.959761	0.016	0.134	1.54458e-32
hpca	7.45895e-37	1.43918	0.201	0.106	1.77098e-32
tmem178b	8.30846e-37	-0.946843	0.035	0.164	1.97268e-32
ptprua	8.44714e-37	-1.78247	0.043	0.171	2.0056e-32
si:dkey-35m8.1	1.0663e-36	-1.10454	0.012	0.126	2.53172e-32
cttnbp2	1.10836e-36	-0.812273	0.058	0.201	2.63157e-32
zfand5b	1.14436e-36	-1.2804	0.042	0.172	2.71705e-32
pcdh7a	1.38268e-36	-1.13251	0.036	0.165	3.28289e-32
TANC2	1.59937e-36	-0.84569	0.018	0.136	3.79738e-32
plpp3	1.70116e-36	1.11247	0.225	0.12	4.03906e-32
mapk8ip3	1.94167e-36	-0.822145	0.011	0.123	4.6101e-32
musk	1.96441e-36	-1.09416	0.063	0.202	4.66409e-32
GK3P	2.2867e-36	-0.70106	0.053	0.194	5.42931e-32
nkain2	2.32077e-36	-0.853852	0.06	0.201	5.51019e-32
ell	2.47847e-36	-0.765506	0.12	0.283	5.88462e-32
pcdh9	2.90185e-36	-1.05245	0.015	0.129	6.88985e-32
igsf9ba	2.94298e-36	-0.968641	0.015	0.129	6.98751e-32
iqsec2b	5.12338e-36	-1.26528	0.041	0.168	1.21645e-31
syt2a	5.36473e-36	-0.989351	0.014	0.128	1.27375e-31
iqsec2a	5.92335e-36	-0.935555	0.028	0.152	1.40638e-31
pip4k2ab	6.03598e-36	-0.953043	0.009	0.117	1.43312e-31
rapgefl1	6.14387e-36	-0.766348	0.026	0.148	1.45874e-31
tmcc1b	7.541e-36	-1.32255	0.044	0.173	1.79046e-31
EML5	7.69312e-36	-0.856976	0.017	0.133	1.82658e-31
kiaa1549la	1.00935e-35	-0.735756	0.038	0.167	2.39651e-31
lrp5	1.02038e-35	1.03105	0.24	0.135	2.42269e-31
grin1b	1.10067e-35	-0.936466	0.007	0.114	2.61333e-31
ptprnb	1.19838e-35	-0.897393	0.009	0.118	2.84532e-31
ncam2	1.23534e-35	-1.40071	0.05	0.179	2.93307e-31
scn8ab	1.6818e-35	-0.814674	0.016	0.13	3.9931e-31
XKR4	1.94474e-35	-0.918433	0.008	0.115	4.6174e-31
lpin1	1.98931e-35	-1.15801	0.021	0.137	4.72322e-31
arrb1	2.29406e-35	-0.780173	0.021	0.137	5.44678e-31
ephb1	3.18874e-35	-1.09046	0.006	0.11	7.57103e-31
SGCZ	3.23361e-35	-1.00865	0.013	0.123	7.67756e-31
myom2a	3.80527e-35	-1.13659	0.065	0.201	9.03484e-31
KCNT1	3.95806e-35	-0.853216	0.012	0.122	9.39763e-31
fras1	4.14286e-35	-1.12131	0.056	0.189	9.83638e-31
fam49al	4.36453e-35	-0.877202	0.011	0.12	1.03627e-30
PLCB1	4.69282e-35	-0.915736	0.019	0.134	1.11422e-30
mybphb	5.00513e-35	-1.11807	0.135	0.287	1.18837e-30
nhsb	5.12719e-35	-0.800293	0.021	0.136	1.21735e-30
ttll7	6.16231e-35	-0.806529	0.01	0.117	1.46312e-30
gria2a	6.744e-35	-0.830175	0.01	0.117	1.60123e-30
pde7a	7.31228e-35	-0.656915	0.266	0.458	1.73615e-30
rab6ba	7.40731e-35	-0.951651	0.069	0.208	1.75872e-30
dlg4a	8.58092e-35	-0.868555	0.009	0.114	2.03737e-30
slc4a7	8.70418e-35	-0.958222	0.173	0.328	2.06663e-30
phactr3a	8.9221e-35	-0.883687	0.009	0.114	2.11837e-30
ntm	9.58371e-35	-1.48294	0.085	0.221	2.27546e-30
erbb4b	9.92278e-35	-1.47794	0.021	0.135	2.35597e-30
ldb3b	1.1536e-34	-1.10621	0.12	0.268	2.73899e-30
serinc5	1.6212e-34	0.919034	0.1	0.037	3.84922e-30
tanc2a	1.66156e-34	-0.858486	0.09	0.239	3.94505e-30
cacna1ba	1.77233e-34	-0.87448	0.018	0.13	4.20805e-30
grip2b	1.81298e-34	-1.29244	0.012	0.119	4.30456e-30
grm1b	1.82526e-34	-1.21773	0.007	0.11	4.33371e-30
efna3a	1.9249e-34	-1.14119	0.021	0.135	4.57028e-30
dscamb	2.17435e-34	-1.35153	0.032	0.15	5.16255e-30
rims2a	2.33261e-34	-0.988892	0.019	0.131	5.53832e-30
marcksl1a	2.53196e-34	0.768986	0.112	0.043	6.01163e-30
cobl	2.76194e-34	-0.820206	0.07	0.208	6.55767e-30
epha6	3.23637e-34	-1.34483	0.016	0.124	7.68411e-30
agbl4.1	4.05893e-34	-0.80182	0.041	0.167	9.63713e-30
enox2	5.81021e-34	-0.677313	0.219	0.399	1.37952e-29
r3hdm1	6.54461e-34	-0.864005	0.035	0.157	1.55389e-29
olfm2a	6.83899e-34	-1.17765	0.024	0.138	1.62378e-29
pacsin1a	6.85901e-34	-0.792138	0.016	0.125	1.62854e-29
dnm1a	7.18071e-34	-0.769242	0.032	0.152	1.70492e-29
myh14	8.31372e-34	-0.763691	0.02	0.132	1.97393e-29
palld	8.4087e-34	-0.7537	0.119	0.269	1.99648e-29
tnika	8.59132e-34	-0.813758	0.041	0.166	2.03984e-29
mmp24	8.66097e-34	-0.78274	0.004	0.104	2.05637e-29
luzp2	8.84208e-34	-1.24244	0.127	0.275	2.09937e-29
xirp1	8.92398e-34	-1.92136	0.052	0.173	2.11882e-29
obsl1b	9.23512e-34	-0.995715	0.013	0.119	2.19269e-29
si:dkey-246g23.2	9.3229e-34	-1.10076	0.014	0.12	2.21354e-29
amfra	1.0673e-33	-1.02356	0.113	0.26	2.5341e-29
frya	1.14181e-33	-0.806876	0.026	0.141	2.71101e-29
GRIK3	1.20494e-33	-1.17103	0.014	0.119	2.8609e-29
msi2a	1.43009e-33	-0.847908	0.179	0.343	3.39546e-29
fam13a	1.66394e-33	-1.16018	0.09	0.229	3.9507e-29
rap1b	2.25377e-33	0.869895	0.387	0.28	5.35112e-29
dacha	2.30122e-33	-1.39984	0.03	0.145	5.46378e-29
plxna3	2.40414e-33	0.88459	0.407	0.297	5.70816e-29
cadm2b	2.94941e-33	-0.92212	0.014	0.119	7.00279e-29
scn4ab	3.02387e-33	-1.0831	0.041	0.162	7.17957e-29
dscama	3.27892e-33	-0.951368	0.012	0.116	7.78513e-29
plekha7a	3.40034e-33	-0.789075	0.029	0.145	8.07342e-29
ccdc167	3.63885e-33	-0.886288	0.004	0.102	8.63973e-29
RIMBP2	3.64559e-33	-0.790248	0.009	0.111	8.65571e-29
ppargc1a	4.49404e-33	-1.04141	0.044	0.166	1.06702e-28
si:ch211-236l14.4	4.63788e-33	-1.11335	0.033	0.15	1.10117e-28
ank2a	4.65567e-33	-0.75209	0.007	0.107	1.1054e-28
ppp1r13ba	5.23264e-33	1.08072	0.122	0.051	1.24239e-28
zgc:165603	5.8427e-33	-0.884234	0.008	0.108	1.38723e-28
TENM3	6.13937e-33	-1.10759	0.02	0.129	1.45767e-28
rtn1b	6.86614e-33	-0.788885	0.031	0.149	1.63023e-28
snap25b	7.58835e-33	-1.08906	0.027	0.14	1.8017e-28
cnksr2a	8.59846e-33	-0.872591	0.035	0.153	2.04153e-28
asb10	9.66119e-33	-1.10497	0.031	0.146	2.29386e-28
camk4	9.88133e-33	-1.00556	0.023	0.134	2.34612e-28
zmp:0000000924	1.05685e-32	-0.956478	0.007	0.106	2.50928e-28
grin2db	1.09832e-32	-0.893307	0.019	0.127	2.60775e-28
lrrc75ba	1.31071e-32	-0.819245	0.01	0.111	3.11202e-28
GABRB2	1.31101e-32	-0.813001	0.014	0.118	3.11274e-28
tub	1.37124e-32	-0.905408	0.014	0.118	3.25574e-28
carmil3	1.39712e-32	-0.817506	0.019	0.127	3.31718e-28
tfeb	1.54287e-32	-0.801201	0.078	0.216	3.66323e-28
myrip	1.82166e-32	-0.955727	0.015	0.119	4.32516e-28
mef2aa	1.83806e-32	-0.933	0.237	0.392	4.36411e-28
casz1	1.85066e-32	-0.948944	0.041	0.161	4.39403e-28
map7d2a	2.06907e-32	-0.802385	0.007	0.105	4.9126e-28
adcy8	3.18803e-32	-0.799741	0.008	0.106	7.56933e-28
gpm6ba	3.19757e-32	-0.759837	0.019	0.126	7.592e-28
grm8b	3.22162e-32	-1.23886	0.014	0.117	7.6491e-28
trpm3	3.27702e-32	-0.912509	0.006	0.103	7.78063e-28
IQSEC1	3.3542e-32	-0.768348	0.012	0.114	7.96388e-28
shank2b	3.40174e-32	-0.806388	0.014	0.117	8.07675e-28
uckl1b	4.90681e-32	-1.19715	0.078	0.208	1.16503e-27
dlgap1a	5.41216e-32	-0.948921	0.025	0.134	1.28501e-27
nrg3b	6.28985e-32	-0.919237	0.091	0.228	1.4934e-27
flna	6.33293e-32	0.903498	0.1	0.038	1.50363e-27
ppp2r2bb	7.36582e-32	-0.789354	0.014	0.115	1.74887e-27
ntng2a	7.56629e-32	-1.20173	0.013	0.113	1.79646e-27
fgf12b	7.61137e-32	-0.707039	0.023	0.133	1.80717e-27
kidins220a	7.61855e-32	-0.873799	0.086	0.223	1.80887e-27
grm5b	8.95301e-32	-0.812439	0.01	0.109	2.12571e-27
sptbn1	1.00377e-31	1.15952	0.18	0.094	2.38325e-27
map6a	1.16395e-31	-0.729641	0.009	0.107	2.76356e-27
dclk1a	1.25951e-31	-0.843634	0.016	0.12	2.99044e-27
gria4b	1.34781e-31	-0.896	0.023	0.13	3.20011e-27
nbeab	1.43335e-31	-0.850278	0.033	0.146	3.40321e-27
slc38a3b	1.642e-31	-0.791798	0.089	0.228	3.89861e-27
gria1a	1.68332e-31	-0.930301	0.023	0.131	3.99672e-27
kcnc3b	1.85195e-31	-0.734187	0.012	0.112	4.39707e-27
adarb1b	1.89208e-31	-0.475648	0.29	0.479	4.49237e-27
jph2	2.03012e-31	-0.971089	0.043	0.16	4.82011e-27
myom1a	2.5724e-31	-0.998438	0.041	0.157	6.10765e-27
pvrl2l	2.6038e-31	-0.896974	0.042	0.159	6.18219e-27
si:ch73-21k16.1	3.21066e-31	-0.901004	0.026	0.135	7.62308e-27
enox1	3.70979e-31	-0.298768	0.149	0.318	8.80816e-27
foxn3	3.71537e-31	-0.59885	0.145	0.307	8.82139e-27
chsy3	3.73668e-31	1.12952	0.221	0.127	8.87199e-27
citb	4.19753e-31	-0.820931	0.006	0.1	9.9662e-27
rida	4.39823e-31	-0.710921	0.069	0.201	1.04427e-26
myot	4.50067e-31	-0.930764	0.038	0.152	1.06859e-26
snap91a	4.74885e-31	-0.730253	0.009	0.106	1.12752e-26
nyap2a	5.67943e-31	-0.747689	0.021	0.125	1.34847e-26
srrm4	6.19824e-31	-1.0621	0.038	0.151	1.47165e-26
znf827	6.48286e-31	-0.579242	0.072	0.207	1.53923e-26
dlgap2b	7.79956e-31	-0.71945	0.025	0.132	1.85185e-26
inpp4ab	8.54292e-31	-0.816677	0.041	0.156	2.02835e-26
spock1	9.62785e-31	-0.891833	0.049	0.169	2.28594e-26
ENSDARG00000071353	1.09858e-30	-0.665918	0.035	0.149	2.60835e-26
limch1b	1.10335e-30	1.3459	0.213	0.123	2.61969e-26
ppp2r5b	1.14792e-30	-0.717711	0.011	0.108	2.7255e-26
arhgap12b	1.53794e-30	-0.72741	0.03	0.139	3.65153e-26
ndrg3b	1.59803e-30	-0.747668	0.049	0.169	3.7942e-26
atp2b1a	1.62858e-30	-0.622472	0.043	0.162	3.86673e-26
grk6	1.64598e-30	-0.559514	0.091	0.232	3.90805e-26
gnai2b	1.68307e-30	-0.73441	0.039	0.155	3.99611e-26
cntn5	1.69273e-30	-0.935388	0.015	0.114	4.01904e-26
baz2ba	1.69972e-30	1.02626	0.294	0.196	4.03564e-26
rims2b	1.86806e-30	-0.685224	0.026	0.132	4.43534e-26
gpc3	1.88219e-30	-1.08534	0.016	0.115	4.46888e-26
gria3a	2.14661e-30	-0.755282	0.009	0.104	5.09671e-26
rap1gap	2.24202e-30	-0.826333	0.04	0.154	5.32322e-26
prkar1b	3.37574e-30	-0.622463	0.028	0.137	8.01502e-26
tnr	3.39724e-30	-1.09404	0.025	0.129	8.06607e-26
SEMA4F	3.53808e-30	-0.950251	0.02	0.121	8.40046e-26
aglb	3.72262e-30	-1.04667	0.053	0.17	8.83861e-26
jph3	3.9258e-30	-0.780669	0.039	0.152	9.32103e-26
ptprdb	3.94028e-30	-0.7737	0.016	0.114	9.3554e-26
dtna	3.97367e-30	-0.73495	0.009	0.103	9.43468e-26
sema3aa	4.64287e-30	-0.944035	0.046	0.161	1.10236e-25
sv2a	5.13044e-30	-0.798797	0.027	0.133	1.21812e-25
elf1	5.60082e-30	0.932263	0.12	0.051	1.3298e-25
pcloa	5.78354e-30	-0.822209	0.013	0.109	1.37319e-25
KCNB2	5.87772e-30	-1.43503	0.028	0.133	1.39555e-25
lamc1	7.15435e-30	1.05847	0.209	0.117	1.69866e-25
fam189a1	7.23764e-30	-0.739792	0.024	0.128	1.71843e-25
fstl5	8.22256e-30	-0.891076	0.021	0.123	1.95228e-25
nlgn2b	8.44274e-30	-0.727189	0.009	0.101	2.00456e-25
pmp22b	1.02013e-29	1.09018	0.121	0.052	2.4221e-25
si:ch211-186j3.6	1.21724e-29	-1.22404	0.049	0.163	2.89009e-25
ptk2aa	1.26869e-29	1.04773	0.137	0.065	3.01224e-25
pcdh7b	1.36732e-29	-1.18016	0.137	0.271	3.24642e-25
cntn4	1.36954e-29	-0.937191	0.014	0.11	3.25171e-25
galnt18b	1.41612e-29	-1.01886	0.016	0.112	3.36229e-25
plch2a	1.68806e-29	-0.754864	0.032	0.14	4.00796e-25
adcy2a	1.71659e-29	-0.916242	0.011	0.105	4.0757e-25
klhl21	1.77941e-29	-0.926481	0.063	0.184	4.22485e-25
xylt1	1.822e-29	-0.648651	0.041	0.155	4.32597e-25
slc25a32a	2.05537e-29	-0.933477	0.032	0.139	4.88006e-25
xpo1b	2.28909e-29	-0.689366	0.068	0.193	5.43498e-25
ppp1r21	2.35512e-29	-0.72088	0.021	0.121	5.59176e-25
dock1	2.82729e-29	0.835881	0.412	0.318	6.71282e-25
cep85l	3.13377e-29	-0.573892	0.131	0.283	7.44051e-25
mbnl2	3.23409e-29	-0.596372	0.217	0.387	7.67869e-25
ptprk	3.52041e-29	0.952808	0.113	0.048	8.35851e-25
dlg2	3.56612e-29	-0.674778	0.17	0.327	8.46704e-25
pde1a	3.66296e-29	-1.03348	0.021	0.119	8.69695e-25
anks1b	3.66542e-29	-0.580707	0.086	0.22	8.7028e-25
coro1ca	3.9963e-29	1.05713	0.182	0.098	9.4884e-25
taok3a	4.00318e-29	-0.880448	0.027	0.13	9.50475e-25
tspan7b	4.25777e-29	-0.758994	0.034	0.142	1.01092e-24
cspg5a	4.9768e-29	-0.734271	0.026	0.128	1.18164e-24
tnrc6c1	5.94891e-29	-0.490076	0.107	0.251	1.41245e-24
SLC45A4	7.77016e-29	-0.734122	0.016	0.112	1.84487e-24
magi3b	8.19612e-29	-0.712553	0.062	0.183	1.946e-24
gabrg2	8.89566e-29	-0.681708	0.014	0.108	2.1121e-24
lrrfip2	9.06515e-29	-0.702864	0.049	0.164	2.15234e-24
cd81a	9.09963e-29	0.872497	0.184	0.097	2.16053e-24
ripor1	9.1143e-29	1.03288	0.205	0.116	2.16401e-24
sh3bgr	9.80656e-29	-1.10018	0.042	0.151	2.32837e-24
nmrk2	9.94806e-29	-1.22155	0.033	0.138	2.36197e-24
acap3b	1.00773e-28	1.21222	0.226	0.139	2.39266e-24
galnt18a	1.55626e-28	-0.853077	0.029	0.131	3.69503e-24
cdh24b	1.87841e-28	-0.836759	0.014	0.107	4.45992e-24
ablim1a	1.9774e-28	-0.677701	0.019	0.116	4.69493e-24
kcnh7	2.01104e-28	-0.763431	0.011	0.1	4.77481e-24
fhod3b	2.06763e-28	0.653356	0.365	0.249	4.90917e-24
map3k22	2.09136e-28	0.982503	0.106	0.044	4.96551e-24
slc7a1a	2.29724e-28	1.05939	0.115	0.05	5.45434e-24
usp2a	2.31119e-28	-0.51326	0.345	0.519	5.48746e-24
slc6a8	2.48497e-28	-0.639986	0.065	0.187	5.90007e-24
zhx2a	2.50728e-28	-0.683766	0.056	0.173	5.95303e-24
CT990561.1	2.63736e-28	-0.763754	0.021	0.118	6.26188e-24
flnca	2.7775e-28	-1.40359	0.028	0.127	6.59462e-24
foxp1b	2.78592e-28	0.909313	0.199	0.111	6.61462e-24
dnajb2	3.08813e-28	-0.575726	0.159	0.313	7.33214e-24
pard6a	3.31474e-28	-0.761043	0.011	0.101	7.87018e-24
foxo3b	3.34707e-28	1.16666	0.257	0.165	7.94696e-24
myo18aa	3.71897e-28	-0.874271	0.017	0.11	8.82996e-24
schip1	5.34529e-28	-0.593172	0.046	0.159	1.26913e-23
sema6bb	5.37687e-28	1.11078	0.196	0.112	1.27663e-23
slc41a1	5.60537e-28	-0.870934	0.074	0.195	1.33088e-23
iffo2b	5.65142e-28	-0.97557	0.023	0.12	1.34182e-23
spns2	5.92419e-28	-0.752076	0.055	0.17	1.40658e-23
foxp4	6.7376e-28	0.847212	0.154	0.076	1.59971e-23
sorbs2b	7.41495e-28	-0.841481	0.027	0.127	1.76053e-23
map4l	7.4223e-28	-0.676879	0.019	0.113	1.76228e-23
fam49bb	8.0885e-28	-0.654956	0.021	0.118	1.92045e-23
mgat4c	8.27707e-28	-0.861828	0.022	0.118	1.96522e-23
fmn2b	9.42654e-28	-0.692065	0.015	0.106	2.23814e-23
gramd1ba	9.46811e-28	-0.694838	0.026	0.124	2.24801e-23
dctn1b	1.11385e-27	-0.625094	0.014	0.104	2.64461e-23
cadm2a	1.23584e-27	-0.790728	0.023	0.12	2.93425e-23
hspa5	1.31965e-27	0.794144	0.286	0.183	3.13324e-23
dpf3	1.35969e-27	-0.687205	0.023	0.121	3.2283e-23
ptk2ab	1.42684e-27	-0.56487	0.064	0.184	3.38775e-23
gphnb	1.48688e-27	-0.61269	0.02	0.115	3.5303e-23
prkcz	1.60054e-27	-0.574026	0.106	0.242	3.80015e-23
zfhx3	1.86469e-27	0.924435	0.318	0.222	4.42734e-23
ppp2r5a	1.93838e-27	-0.658693	0.065	0.183	4.60231e-23
pcdh11.1	2.25604e-27	-0.930695	0.086	0.207	5.35651e-23
znf385c	2.55998e-27	-1.26117	0.029	0.126	6.07817e-23
gabra1	2.71348e-27	-0.691602	0.012	0.1	6.44261e-23
RAMP1	2.88496e-27	-0.790861	0.025	0.121	6.84976e-23
chn2	2.89987e-27	-0.766136	0.031	0.131	6.88517e-23
pcxb	3.48681e-27	-0.706834	0.019	0.112	8.27874e-23
syt14a	3.56954e-27	-0.644469	0.017	0.109	8.47516e-23
sgms1	3.6767e-27	0.997097	0.138	0.067	8.72959e-23
ndrg4	3.84419e-27	-0.638106	0.046	0.156	9.12727e-23
tusc3	4.30367e-27	-0.643356	0.016	0.106	1.02182e-22
zgc:172282	4.31294e-27	-0.76771	0.026	0.122	1.02402e-22
zgc:77784	4.90553e-27	-0.791125	0.014	0.103	1.16472e-22
kcnd3	5.09469e-27	-0.760146	0.053	0.164	1.20963e-22
atp1b3b	5.49887e-27	-0.634765	0.046	0.154	1.3056e-22
man2a2	5.86904e-27	-0.566225	0.041	0.148	1.39349e-22
celf2	5.95861e-27	0.749906	0.474	0.394	1.41475e-22
cacng6b	6.78409e-27	-0.928377	0.028	0.125	1.61075e-22
grik4	7.18044e-27	-0.989683	0.043	0.147	1.70485e-22
necab2	7.92979e-27	-0.843113	0.029	0.127	1.88277e-22
ctnnd2b	9.06627e-27	-0.614437	0.016	0.105	2.1526e-22
pcbp4	1.09025e-26	-0.874781	0.063	0.177	2.58859e-22
pcdh10a	1.17633e-26	-0.766885	0.017	0.107	2.79295e-22
rfx2	1.27839e-26	1.06909	0.157	0.081	3.03529e-22
rap1gap2b	1.43641e-26	-1.00463	0.021	0.113	3.41046e-22
zcchc14	1.453e-26	0.992376	0.108	0.047	3.44985e-22
svila	1.61701e-26	0.963552	0.235	0.145	3.83926e-22
ogdha	1.7562e-26	-0.597493	0.088	0.214	4.16975e-22
adck1	1.97746e-26	-0.435785	0.112	0.251	4.69507e-22
tnksa	2.20349e-26	-0.416427	0.146	0.299	5.23175e-22
cacna1g	2.22756e-26	1.03657	0.277	0.178	5.28889e-22
elavl3	2.32609e-26	-0.767128	0.017	0.106	5.52285e-22
calr3b	2.90638e-26	0.941626	0.121	0.056	6.90062e-22
tmem255a	3.34803e-26	-0.729165	0.016	0.104	7.94922e-22
epb41l3b	3.42039e-26	-0.601645	0.043	0.147	8.12103e-22
esyt2a	4.1908e-26	0.83779	0.109	0.048	9.95022e-22
zeb2b	4.22656e-26	-0.852962	0.026	0.119	1.00351e-21
ppp3cb	4.61122e-26	-0.603227	0.02	0.11	1.09484e-21
jund	5.24515e-26	0.777778	0.117	0.052	1.24536e-21
dgkg	5.31981e-26	-0.729082	0.021	0.111	1.26308e-21
ncoa2	5.48529e-26	-0.346642	0.177	0.342	1.30237e-21
cacnb1	5.58126e-26	-0.646949	0.037	0.137	1.32516e-21
tp63	5.7339e-26	-0.977886	0.028	0.122	1.3614e-21
eepd1	5.78929e-26	-0.776283	0.026	0.119	1.37455e-21
asic2	6.39973e-26	-1.27049	0.136	0.256	1.51949e-21
ccdc9b	6.65787e-26	-0.620773	0.032	0.129	1.58078e-21
ahsa1a	6.8084e-26	-1.06566	0.123	0.242	1.61652e-21
ttyh3b	7.61876e-26	-0.556178	0.033	0.132	1.80892e-21
exoc6	7.70515e-26	-0.451525	0.065	0.182	1.82943e-21
rbm24a	7.85837e-26	-0.96112	0.043	0.144	1.86581e-21
si:ch211-207i1.2	8.84126e-26	-0.846319	0.053	0.159	2.09918e-21
gfra2a	1.0041e-25	-0.898357	0.015	0.1	2.38404e-21
atp1a2a	1.01378e-25	-0.911127	0.028	0.122	2.40702e-21
slit2	1.08594e-25	-0.783339	0.06	0.17	2.57835e-21
fat3a	1.37576e-25	-0.491072	0.059	0.171	3.26648e-21
prex2	1.48602e-25	0.856461	0.119	0.054	3.52827e-21
CDH18	1.48883e-25	-0.681466	0.025	0.117	3.53494e-21
pip5k1cb	1.96704e-25	-0.618331	0.024	0.116	4.67035e-21
atp1b1b	2.4044e-25	-1.00105	0.031	0.125	5.70877e-21
bach2a	2.42134e-25	-0.70931	0.016	0.101	5.74899e-21
sh3gl2a	2.52957e-25	-0.717905	0.019	0.106	6.00595e-21
atp2a2b	2.74202e-25	0.885815	0.152	0.078	6.51038e-21
eno2	3.00415e-25	-0.515928	0.022	0.112	7.13275e-21
tnikb	5.13924e-25	-0.630234	0.06	0.169	1.22021e-20
fgfr2	5.59482e-25	0.982331	0.142	0.072	1.32838e-20
nalcn	5.91418e-25	-0.521618	0.019	0.105	1.4042e-20
si:dkeyp-44a8.4	6.17818e-25	-0.890166	0.057	0.161	1.46688e-20
clic4	7.28371e-25	0.863335	0.128	0.062	1.72937e-20
nrg2a	7.71202e-25	1.2117	0.279	0.197	1.83106e-20
ca16b	7.73022e-25	-0.658472	0.023	0.112	1.83539e-20
mdga1	9.12906e-25	-0.857868	0.023	0.111	2.16751e-20
grin2bb	9.43161e-25	-0.714889	0.057	0.162	2.23935e-20
ulk1a	9.51635e-25	-0.81901	0.026	0.115	2.25947e-20
pdlim7	1.07771e-24	-0.91122	0.184	0.307	2.5588e-20
dgkza	1.16023e-24	-0.632924	0.125	0.258	2.75474e-20
ctnnal1	1.183e-24	-0.655302	0.031	0.125	2.8088e-20
elovl6	1.43146e-24	-0.538848	0.044	0.145	3.39871e-20
syne1a	1.5048e-24	-0.456739	0.087	0.208	3.57284e-20
phka1b	1.72517e-24	-0.79234	0.044	0.143	4.09607e-20
aig1	1.85937e-24	-0.605952	0.017	0.1	4.4147e-20
si:ch211-199i15.5	1.86328e-24	-0.808516	0.023	0.111	4.42399e-20
ablim3	1.94119e-24	-0.721004	0.056	0.161	4.60898e-20
bcl9l	2.15317e-24	-0.502878	0.088	0.207	5.11228e-20
abraa	2.31756e-24	-1.12315	0.059	0.16	5.50258e-20
grin2aa	2.42422e-24	-0.788877	0.026	0.115	5.75583e-20
egln1b	2.6825e-24	-0.759746	0.105	0.225	6.36907e-20
mindy3	3.40787e-24	0.432692	0.722	0.658	8.0913e-20
gpc5b	3.83185e-24	-0.796207	0.019	0.102	9.09796e-20
gli3	3.95097e-24	0.791334	0.278	0.184	9.38079e-20
sec14l1	3.9772e-24	-0.545324	0.056	0.16	9.44306e-20
grin1a	4.09568e-24	-0.577924	0.042	0.14	9.72437e-20
txlnba	4.42103e-24	-0.843658	0.042	0.138	1.04969e-19
glsb	4.57348e-24	0.892336	0.359	0.282	1.08588e-19
sobpa	5.96056e-24	-0.625344	0.065	0.172	1.41522e-19
laptm4b	6.47278e-24	-0.646518	0.34	0.478	1.53683e-19
mical2b	7.69664e-24	-0.762658	0.069	0.176	1.82741e-19
zfand2a	7.7079e-24	0.625147	0.534	0.46	1.83009e-19
ampd1	8.56559e-24	-0.9329	0.043	0.139	2.03373e-19
UNC5C	8.99711e-24	-0.64005	0.051	0.152	2.13618e-19
il1rapl2	9.67404e-24	-1.69735	0.06	0.156	2.29691e-19
slc26a5	9.95647e-24	-1.02356	0.031	0.119	2.36397e-19
actc1b	1.16986e-23	-0.413603	0.681	0.477	2.77759e-19
hdac9b	1.21065e-23	-0.664471	0.019	0.102	2.87444e-19
grin2ab	1.58035e-23	-0.699132	0.028	0.115	3.75223e-19
ppfibp1b	1.68103e-23	0.882668	0.116	0.055	3.99127e-19
spon1a	1.8628e-23	-1.23677	0.038	0.129	4.42284e-19
FRMD4A	1.88347e-23	1.11129	0.17	0.098	4.47191e-19
jmjd1cb	1.89031e-23	0.607082	0.558	0.515	4.48817e-19
rhbdd1	1.90646e-23	-0.828313	0.097	0.21	4.52652e-19
ZNF512B	1.95342e-23	-0.396265	0.139	0.279	4.638e-19
irs2a	1.96216e-23	-0.616245	0.028	0.116	4.65874e-19
glcci1a	2.00973e-23	-0.636281	0.026	0.113	4.7717e-19
snap25a	2.1222e-23	-0.580623	0.057	0.16	5.03875e-19
SORCS3	2.27074e-23	-0.89173	0.019	0.1	5.39141e-19
mtmr3	2.34833e-23	-0.519192	0.071	0.182	5.57564e-19
sorbs1	2.57645e-23	-0.55396	0.186	0.332	6.11728e-19
phldb1b	2.57741e-23	-0.537262	0.066	0.173	6.11955e-19
si:dkey-205h13.1	2.85295e-23	-0.869079	0.245	0.376	6.77376e-19
gphna	3.49891e-23	-0.419601	0.062	0.169	8.30747e-19
GRM7	3.60674e-23	-0.520175	0.05	0.149	8.56349e-19
foxj3	4.1308e-23	-0.403783	0.15	0.29	9.80775e-19
gse1	4.31427e-23	-0.402805	0.225	0.374	1.02434e-18
cux1a	4.45411e-23	-0.383435	0.271	0.438	1.05754e-18
tox2	4.59936e-23	-0.77392	0.052	0.15	1.09203e-18
rnf44	4.84525e-23	-0.451098	0.051	0.152	1.15041e-18
RASSF5	5.3544e-23	-0.613409	0.026	0.112	1.2713e-18
fut8a	5.74692e-23	-0.3774	0.115	0.244	1.36449e-18
camk2g2	6.45036e-23	-0.365125	0.102	0.226	1.53151e-18
sgip1b	6.70746e-23	-0.493712	0.053	0.152	1.59255e-18
pleca	7.10224e-23	-0.426249	0.236	0.388	1.68628e-18
hdac5	9.58809e-23	-0.463311	0.031	0.12	2.2765e-18
ppp2r5eb	1.00567e-22	-0.62314	0.065	0.169	2.38776e-18
gfra4a	1.051e-22	-1.10683	0.041	0.13	2.49539e-18
arhgef1a	1.0653e-22	0.927051	0.112	0.054	2.52934e-18
cadm1b	1.37789e-22	-0.699215	0.02	0.1	3.27154e-18
msh3	1.46477e-22	-0.671651	0.031	0.117	3.47779e-18
nell2b	1.7196e-22	-0.684404	0.033	0.12	4.08285e-18
spop	1.72764e-22	-0.385785	0.084	0.197	4.10193e-18
si:ch211-242b18.1	1.80094e-22	-0.541954	0.022	0.103	4.27598e-18
ptprt.1	1.89798e-22	-0.936151	0.022	0.102	4.50637e-18
gbe1b	2.06858e-22	-0.441866	0.073	0.182	4.91142e-18
smap2	2.12479e-22	-0.505079	0.02	0.1	5.04488e-18
jarid2a	2.48138e-22	-0.484069	0.036	0.126	5.89155e-18
cacnb4b	3.08186e-22	-0.515412	0.031	0.118	7.31727e-18
nrip1b	3.43393e-22	-0.614074	0.043	0.135	8.15317e-18
unc80	3.64137e-22	-0.435642	0.026	0.109	8.6457e-18
thsd7aa	3.83248e-22	-0.59338	0.021	0.1	9.09946e-18
epha3	4.25375e-22	1.04656	0.219	0.143	1.00997e-17
abca2	4.72416e-22	-0.621011	0.022	0.102	1.12166e-17
pde4ba	5.08176e-22	-0.399921	0.191	0.336	1.20656e-17
stim2b	5.32751e-22	-0.59216	0.204	0.337	1.26491e-17
agbl1	5.35453e-22	-1.62327	0.11	0.211	1.27133e-17
ATP8A1	5.53764e-22	-0.37014	0.074	0.183	1.3148e-17
meis1a	5.98409e-22	0.908676	0.144	0.078	1.4208e-17
mknk1	8.38418e-22	0.952741	0.159	0.09	1.99066e-17
gramd1a	9.36394e-22	-0.508078	0.07	0.173	2.22328e-17
hsp90b1	9.78245e-22	0.796459	0.288	0.205	2.32265e-17
picalmb	1.09717e-21	-0.408573	0.032	0.118	2.605e-17
arvcfb	1.46637e-21	-0.512536	0.07	0.173	3.48159e-17
pcdh1a	1.56727e-21	-0.376453	0.056	0.153	3.72116e-17
pax7a	1.69973e-21	-0.534221	0.048	0.141	4.03568e-17
nrip2	1.76066e-21	-0.620795	0.028	0.11	4.18034e-17
dysf	1.82963e-21	-0.750096	0.059	0.154	4.34409e-17
pde4ca	2.11135e-21	-0.736346	0.051	0.143	5.01299e-17
nav1b	2.12065e-21	1.14111	0.203	0.132	5.03505e-17
si:ch211-63p21.1	2.31696e-21	-0.502631	0.034	0.119	5.50115e-17
hspa1b	2.36817e-21	-0.610249	0.068	0.167	5.62274e-17
mapta	2.41456e-21	-0.336103	0.045	0.136	5.73289e-17
rnf130	2.6501e-21	-0.369378	0.053	0.149	6.29214e-17
spire1a	2.99512e-21	-0.443407	0.048	0.141	7.11131e-17
mbnl1	3.45893e-21	-0.571261	0.211	0.344	8.21254e-17
pisd	4.08451e-21	-0.603507	0.03	0.112	9.69784e-17
SGMS1	4.41203e-21	-0.937359	0.207	0.327	1.04755e-16
igfbp5b	4.86104e-21	1.03002	0.14	0.075	1.15416e-16
znrf1	5.61744e-21	-0.541237	0.025	0.103	1.33375e-16
ankrd10b	6.51474e-21	0.966069	0.268	0.192	1.54679e-16
grk5l	6.79157e-21	-0.495388	0.053	0.146	1.61252e-16
c2cd2l	7.73053e-21	-0.479991	0.026	0.104	1.83546e-16
nol4lb	7.8221e-21	-0.704949	0.033	0.116	1.8572e-16
grk4	8.0253e-21	0.978985	0.127	0.067	1.90545e-16
arid5b	8.34671e-21	-0.334565	0.198	0.342	1.98176e-16
slc20a2	8.35198e-21	-0.429829	0.13	0.253	1.98301e-16
micu3a	1.01659e-20	-0.445953	0.026	0.104	2.41369e-16
pcdh15a	1.12707e-20	-0.639906	0.033	0.114	2.676e-16
pam	1.32396e-20	-0.45997	0.04	0.127	3.14349e-16
GARNL3	1.33806e-20	-0.516676	0.051	0.142	3.17695e-16
fnbp1b.1	1.35724e-20	-0.294434	0.097	0.211	3.22249e-16
insrb	1.55579e-20	-0.33434	0.143	0.27	3.69392e-16
fam20cb	1.7738e-20	0.997573	0.183	0.112	4.21154e-16
mcu	1.77608e-20	-0.512278	0.117	0.232	4.21694e-16
clocka	1.8e-20	-0.358889	0.201	0.345	4.27375e-16
klf7a	2.00875e-20	1.10949	0.196	0.125	4.76938e-16
fermt2	2.25439e-20	0.894062	0.156	0.089	5.3526e-16
pkp4	2.37489e-20	-0.687074	0.039	0.122	5.6387e-16
slc38a2	2.45893e-20	-0.469538	0.138	0.26	5.83824e-16
pcxa	2.77383e-20	-0.361693	0.104	0.216	6.5859e-16
ssbp2	2.88028e-20	-0.466726	0.051	0.142	6.83865e-16
tent5ba	3.09377e-20	-0.83296	0.058	0.148	7.34553e-16
rarga	3.19837e-20	1.06275	0.162	0.095	7.5939e-16
chd9	3.20448e-20	-0.388357	0.13	0.253	7.60841e-16
arrdc2	3.33329e-20	-0.80017	0.074	0.17	7.91424e-16
specc1	3.40252e-20	-0.509894	0.043	0.129	8.0786e-16
rapgef1a	3.45603e-20	1.03986	0.135	0.074	8.20565e-16
ip6k2b	3.71143e-20	-0.68208	0.07	0.167	8.81206e-16
deptor	3.75298e-20	1.06275	0.108	0.053	8.91069e-16
npdc1b	4.22184e-20	-0.445769	0.03	0.109	1.00239e-15
qki2	6.95094e-20	0.705305	0.3	0.218	1.65036e-15
glceb	8.69484e-20	-0.489993	0.044	0.13	2.06442e-15
usp13	9.29478e-20	-0.627998	0.048	0.135	2.20686e-15
raph1b	9.29961e-20	1.04599	0.174	0.107	2.20801e-15
wnk4b	1.07145e-19	-0.64641	0.081	0.18	2.54394e-15
tead1b	1.12837e-19	0.840799	0.211	0.137	2.6791e-15
si:ch73-367p23.2	1.20889e-19	-0.978444	0.11	0.211	2.87027e-15
lmo7a	1.27839e-19	-0.68145	0.034	0.113	3.03527e-15
tnk2b	1.43458e-19	1.04671	0.155	0.091	3.40613e-15
pde3a	1.55177e-19	0.995524	0.118	0.062	3.68436e-15
sppl3	1.56456e-19	-0.374815	0.074	0.174	3.71473e-15
piezo1	1.86449e-19	0.701452	0.183	0.11	4.42687e-15
dock4b	2.59599e-19	-0.587053	0.032	0.109	6.16365e-15
cpeb4b	2.99067e-19	-0.338841	0.164	0.295	7.10076e-15
npnta	3.08201e-19	-0.441825	0.065	0.159	7.31761e-15
TCF4	3.08966e-19	0.93666	0.228	0.156	7.33577e-15
bin1b	3.24614e-19	-0.629178	0.031	0.107	7.70732e-15
rngtt	4.09604e-19	-0.392207	0.039	0.12	9.72523e-15
cita	4.96012e-19	-0.424322	0.038	0.118	1.17768e-14
kif1b	6.27537e-19	-0.320867	0.293	0.457	1.48996e-14
mmp15b	6.3625e-19	-0.585095	0.043	0.125	1.51065e-14
ppp1r12a	7.0175e-19	0.661983	0.488	0.435	1.66616e-14
ppm1bb	7.04964e-19	-0.377458	0.068	0.163	1.67379e-14
cadm4	8.45228e-19	-0.556433	0.164	0.274	2.00682e-14
ripor2	1.01612e-18	-0.430833	0.051	0.136	2.41257e-14
agfg1a	1.30315e-18	0.638007	0.477	0.428	3.09407e-14
dcaf6	1.49033e-18	-0.580474	0.032	0.106	3.53849e-14
dmxl2	1.57222e-18	-0.259283	0.074	0.171	3.73292e-14
si:ch211-194c3.5	2.03151e-18	-0.353559	0.031	0.105	4.82342e-14
plekha6	2.15181e-18	-0.335318	0.095	0.198	5.10903e-14
ttl	2.40773e-18	1.01143	0.236	0.166	5.71668e-14
gsk3ba	2.62458e-18	-0.304244	0.115	0.227	6.23153e-14
arhgap21b	3.1952e-18	0.812777	0.16	0.096	7.58637e-14
pde3b	3.20368e-18	-0.308013	0.194	0.333	7.60649e-14
cox10	3.41596e-18	-0.497604	0.028	0.1	8.11052e-14
cpe	3.51206e-18	-0.589236	0.033	0.107	8.33868e-14
kcnq5b	3.69577e-18	-0.651715	0.043	0.122	8.77487e-14
ehbp1l1a	3.9671e-18	-0.678436	0.162	0.268	9.41908e-14
dzip1	4.28327e-18	0.898993	0.122	0.067	1.01698e-13
abi1a	5.18758e-18	0.907194	0.137	0.078	1.23169e-13
snrka	5.53476e-18	-0.468041	0.038	0.114	1.31412e-13
ptbp3	6.37566e-18	-0.321799	0.079	0.176	1.51377e-13
blmh	7.73037e-18	-0.293088	0.1	0.205	1.83542e-13
ppdpfa	7.92648e-18	-0.761879	0.054	0.135	1.88198e-13
robo2.1	8.30876e-18	-0.457116	0.041	0.119	1.97275e-13
prkag2b	8.99487e-18	-0.522801	0.041	0.119	2.13565e-13
stag1a	9.24231e-18	-0.352067	0.038	0.114	2.1944e-13
akap13	9.93422e-18	0.807827	0.194	0.125	2.35868e-13
triob	1.15845e-17	-0.321332	0.065	0.154	2.7505e-13
chchd3a	1.20684e-17	-0.374936	0.051	0.133	2.8654e-13
fat1a	1.22853e-17	-0.400116	0.083	0.178	2.9169e-13
prom1a	1.25379e-17	-0.50514	0.032	0.104	2.97688e-13
cacna1sb	1.30876e-17	-0.650086	0.035	0.107	3.10739e-13
nr3c1	1.42918e-17	-0.335645	0.059	0.146	3.39331e-13
ADGRL3	1.65618e-17	-0.353296	0.029	0.1	3.93227e-13
ppfia4	1.73848e-17	-0.261651	0.088	0.185	4.12767e-13
nr3c2	1.76368e-17	-0.327398	0.137	0.251	4.1875e-13
nfixa	1.76808e-17	0.580876	0.446	0.378	4.19795e-13
pfkpa	1.78321e-17	-0.454245	0.031	0.102	4.23387e-13
adcy6a	1.83345e-17	-0.28647	0.07	0.16	4.35316e-13
vav2	1.85961e-17	0.895526	0.183	0.116	4.41527e-13
pcdh11	1.92868e-17	-0.521888	0.048	0.127	4.57928e-13
csnk1g2b	1.99668e-17	-0.27459	0.083	0.178	4.74072e-13
rab11fip3	2.16571e-17	-0.346086	0.035	0.108	5.14204e-13
nfatc3a	2.21749e-17	-0.50334	0.125	0.228	5.26498e-13
oaz1a	2.33462e-17	-0.700853	0.06	0.142	5.54308e-13
tmem131	2.59632e-17	-0.413644	0.05	0.13	6.16445e-13
myh9b	2.64817e-17	0.985356	0.247	0.182	6.28755e-13
sema5a	2.71997e-17	-0.763921	0.046	0.122	6.45802e-13
atrx	2.88864e-17	-0.300032	0.072	0.163	6.8585e-13
ap2m1b	3.08973e-17	-0.423665	0.031	0.101	7.33594e-13
INSYN2A.1	3.34977e-17	-0.297504	0.033	0.105	7.95336e-13
map7d2b	3.77294e-17	-0.316792	0.041	0.117	8.95809e-13
ppap2d	3.89415e-17	0.849053	0.205	0.135	9.24589e-13
rtn4a	4.16452e-17	-0.569101	0.127	0.229	9.88782e-13
utrn	4.31042e-17	0.851462	0.172	0.109	1.02342e-12
idh3a	4.64405e-17	-0.389011	0.056	0.139	1.10264e-12
cacna1c	5.0468e-17	-0.324578	0.086	0.181	1.19826e-12
asap1a	5.3157e-17	-0.279285	0.078	0.17	1.26211e-12
mgat5	5.31927e-17	-0.331482	0.053	0.135	1.26295e-12
ldlrad4b	5.47075e-17	-0.381239	0.055	0.136	1.29892e-12
anxa6	6.31761e-17	-0.488509	0.046	0.123	1.49999e-12
gria4a	7.48423e-17	-0.524616	0.098	0.193	1.77698e-12
si:ch73-22o12.1	8.98686e-17	-0.440215	0.102	0.2	2.13375e-12
tshz1	9.82035e-17	-0.41456	0.089	0.182	2.33165e-12
wwc3	1.0277e-16	0.851201	0.125	0.071	2.44007e-12
dtnba	1.04105e-16	-0.574006	0.033	0.102	2.47176e-12
tpm3	1.04662e-16	0.536962	0.109	0.056	2.48498e-12
herc1	1.04859e-16	-0.380138	0.045	0.121	2.48967e-12
gpm6ab	1.06225e-16	-0.541725	0.091	0.184	2.52209e-12
sltm	1.49932e-16	-0.343517	0.054	0.134	3.55982e-12
cds1	1.52318e-16	-0.251833	0.103	0.203	3.61649e-12
ppp3ccb	1.53315e-16	-0.317844	0.045	0.121	3.64016e-12
ralgapa2	1.70673e-16	-0.369475	0.144	0.253	4.05229e-12
gng7	1.76839e-16	-0.408147	0.046	0.122	4.19869e-12
slc9a7	1.78929e-16	-0.392671	0.032	0.101	4.24831e-12
magi1b	1.83226e-16	-0.344607	0.072	0.159	4.35034e-12
TMEM132C.1	2.58434e-16	-0.735881	0.067	0.147	6.136e-12
pde4d	2.82729e-16	-0.324162	0.042	0.115	6.71282e-12
ndrg3a	2.85115e-16	-0.389255	0.047	0.123	6.76948e-12
edrf1	3.20531e-16	0.525266	0.523	0.492	7.61038e-12
si:ch211-13k12.2	3.5886e-16	-0.471342	0.063	0.143	8.52041e-12
robo3	3.92515e-16	-0.497513	0.038	0.109	9.31949e-12
mark3a	4.28801e-16	-0.291626	0.085	0.176	1.0181e-11
wwtr1	4.83473e-16	0.879973	0.11	0.06	1.14791e-11
st3gal3a	5.61686e-16	-0.674106	0.073	0.156	1.33361e-11
egln2	6.82449e-16	-0.445644	0.085	0.172	1.62034e-11
raraa	6.88649e-16	0.83531	0.241	0.174	1.63506e-11
dag1	8.18215e-16	-0.342911	0.218	0.338	1.94269e-11
nocta	1.1271e-15	-0.602351	0.065	0.144	2.67607e-11
ube2h	1.18658e-15	-0.374819	0.125	0.225	2.8173e-11
hs6st1b	1.22595e-15	-0.317276	0.06	0.14	2.91077e-11
caska	1.65344e-15	0.495376	0.544	0.515	3.92577e-11
eef2b	1.88197e-15	0.597257	0.109	0.058	4.46836e-11
xpr1b	1.95563e-15	-0.303691	0.05	0.124	4.64326e-11
2023-03-06	2.31788e-15	-0.343752	0.067	0.148	5.50335e-11
vegfaa	2.50699e-15	-0.575631	0.046	0.115	5.95236e-11
agap3	2.51042e-15	-0.351012	0.128	0.229	5.9605e-11
macrod2	2.99013e-15	-0.279101	0.322	0.465	7.09946e-11
ppfia2	3.1598e-15	-0.466279	0.133	0.229	7.50232e-11
ddx5	3.4889e-15	-0.394088	0.05	0.123	8.2837e-11
psme4b	3.93711e-15	-0.328347	0.05	0.123	9.34789e-11
stxbp5b	4.21714e-15	-0.275147	0.056	0.133	1.00127e-10
clasp2	4.67325e-15	-0.265237	0.095	0.186	1.10957e-10
dnajc3a	5.0832e-15	0.795619	0.102	0.056	1.2069e-10
vat1	5.23399e-15	0.865534	0.148	0.092	1.24271e-10
arhgef10lb	6.75433e-15	1.00036	0.104	0.057	1.60368e-10
nxn	9.11898e-15	-0.303589	0.135	0.237	2.16512e-10
kalrna	9.91727e-15	-0.391319	0.041	0.107	2.35466e-10
p4ha1a	9.93485e-15	0.92493	0.261	0.206	2.35883e-10
lmbrd1	1.07528e-14	-0.274235	0.048	0.119	2.55303e-10
slc24a3	1.19455e-14	-0.38743	0.046	0.115	2.83622e-10
prx	1.31885e-14	-0.52958	0.053	0.124	3.13134e-10
mlf1	1.48209e-14	-0.424741	0.362	0.479	3.51893e-10
il1rapl1a	1.55077e-14	-0.271346	0.129	0.229	3.68199e-10
fam13b	1.58284e-14	0.460671	0.548	0.524	3.75814e-10
unm-hu7910	1.64009e-14	-0.561008	0.091	0.174	3.89407e-10
hyal1	1.7179e-14	0.78021	0.136	0.083	4.0788e-10
mmp17a	1.75707e-14	-0.451886	0.041	0.106	4.17181e-10
canx	1.77677e-14	0.665475	0.172	0.111	4.21858e-10
stard13a	1.8929e-14	-0.344539	0.052	0.123	4.49431e-10
cnksr3	1.90057e-14	0.712825	0.129	0.076	4.51253e-10
lifra	2.0053e-14	0.875026	0.111	0.063	4.76118e-10
pik3ip1	2.13749e-14	-0.530723	0.039	0.104	5.07505e-10
itpr1b	2.53972e-14	-0.405114	0.044	0.112	6.03006e-10
adcy5	3.49908e-14	-0.293606	0.04	0.105	8.30786e-10
per3	3.66777e-14	-0.314813	0.1	0.188	8.70839e-10
nck2a	4.19048e-14	-0.331625	0.061	0.135	9.94945e-10
ppp2r3a	5.07274e-14	0.909636	0.15	0.097	1.20442e-09
ranbp3b	5.37785e-14	-0.261845	0.045	0.112	1.27686e-09
tnrc6a	5.37881e-14	-0.4384	0.059	0.131	1.27709e-09
cux2b	6.10336e-14	-0.464569	0.042	0.106	1.44912e-09
zgc:154058	7.07178e-14	0.949865	0.104	0.059	1.67905e-09
calm1a	8.13092e-14	-0.495716	0.062	0.134	1.93052e-09
gab2	8.18124e-14	0.902922	0.105	0.059	1.94247e-09
rbms2b	9.43594e-14	0.879059	0.117	0.069	2.24038e-09
stk39	9.88976e-14	-0.266611	0.055	0.125	2.34813e-09
slc25a21	1.173e-13	-0.452362	0.046	0.111	2.78506e-09
chchd6a	1.23367e-13	-0.281995	0.047	0.113	2.92911e-09
sfmbt2	1.24622e-13	-0.311244	0.049	0.116	2.95889e-09
tob1a	1.32869e-13	-0.551245	0.053	0.119	3.15472e-09
oaz2a	1.44628e-13	-0.326025	0.079	0.158	3.43391e-09
cd302	1.82129e-13	0.771884	0.114	0.067	4.32429e-09
GNG12	2.08027e-13	0.919334	0.11	0.063	4.93919e-09
mapkapk2a	2.36705e-13	-0.474891	0.204	0.301	5.62009e-09
ldlrad4a	2.38813e-13	0.747234	0.336	0.287	5.67013e-09
dlg1	3.77824e-13	-0.299423	0.201	0.312	8.97068e-09
rasal2	4.00808e-13	-0.2605	0.102	0.186	9.51639e-09
lrch1	4.02539e-13	-0.290074	0.041	0.102	9.55748e-09
dync1li1	5.06588e-13	1.01118	0.165	0.113	1.20279e-08
klf13	5.18757e-13	-0.326916	0.081	0.158	1.23168e-08
stk40	5.62965e-13	-0.386038	0.047	0.11	1.33665e-08
crema	5.7369e-13	-0.500002	0.107	0.187	1.36211e-08
ssbp4	6.70763e-13	-0.317267	0.045	0.107	1.59259e-08
si:ch211-218g4.2	6.86586e-13	-0.360998	0.04	0.1	1.63016e-08
dnajb4	6.95814e-13	-0.636107	0.055	0.119	1.65207e-08
CU914811.1	7.13779e-13	-0.350771	0.19	0.293	1.69472e-08
rsrp1	8.17883e-13	0.277205	0.648	0.585	1.9419e-08
bag2	9.01507e-13	0.726048	0.149	0.097	2.14045e-08
itpkcb	9.0696e-13	0.765548	0.269	0.21	2.1534e-08
pptc7a	1.01094e-12	-0.470792	0.144	0.233	2.40027e-08
snd1	1.04196e-12	0.782938	0.33	0.288	2.47393e-08
btbd7	1.11529e-12	-0.329802	0.048	0.112	2.64804e-08
zeb1b	1.36688e-12	1.08157	0.267	0.22	3.24538e-08
tbc1d1	1.48593e-12	-0.38301	0.044	0.105	3.52805e-08
unc13ba	1.51085e-12	1.0028	0.115	0.07	3.58721e-08
cdk16	1.56799e-12	-0.285585	0.154	0.251	3.72288e-08
phrf1	2.48837e-12	-0.290881	0.063	0.13	5.90814e-08
ptp4a2b	2.5276e-12	-0.476681	0.149	0.237	6.00127e-08
trps1	3.00178e-12	0.807582	0.288	0.235	7.12712e-08
dachd	3.61302e-12	-0.453444	0.046	0.106	8.57839e-08
casq1a	4.19536e-12	-0.94042	0.064	0.126	9.96105e-08
tecrb	4.20098e-12	-0.278316	0.053	0.116	9.97438e-08
RAPGEF2	4.22358e-12	0.867952	0.202	0.151	1.00281e-07
ddr1	5.16679e-12	0.774253	0.142	0.093	1.22675e-07
macrod1	6.31491e-12	-0.285287	0.077	0.148	1.49935e-07
tmod2	6.44872e-12	0.822563	0.135	0.088	1.53112e-07
ZNF423	6.74551e-12	0.810109	0.235	0.183	1.60159e-07
stat5a	9.54416e-12	-0.314149	0.077	0.146	2.26607e-07
furina	9.71924e-12	0.824257	0.223	0.171	2.30764e-07
pla2g6	1.14887e-11	-0.308643	0.046	0.104	2.72776e-07
fam107b	1.16546e-11	1.12669	0.166	0.116	2.76715e-07
prkcab	1.19333e-11	-0.34509	0.099	0.174	2.83333e-07
kaznb	1.31001e-11	0.686501	0.233	0.178	3.11037e-07
tcf12	1.32534e-11	0.709343	0.326	0.28	3.14675e-07
BX465198.2	1.49892e-11	1.14442	0.143	0.098	3.55888e-07
bcr	1.57764e-11	0.968432	0.181	0.133	3.7458e-07
ar	1.70762e-11	-0.509495	0.165	0.246	4.0544e-07
xpo1a	2.02918e-11	-0.363667	0.057	0.118	4.81789e-07
gpm6aa	2.21922e-11	-0.409781	0.06	0.123	5.2691e-07
zgc:77158	2.2437e-11	-0.331132	0.07	0.135	5.32722e-07
etfa	2.91834e-11	-0.25285	0.053	0.113	6.92901e-07
CPNE8	2.99146e-11	0.82195	0.105	0.064	7.10263e-07
huwe1	3.23135e-11	-0.286398	0.055	0.115	7.67219e-07
ext1b	3.3845e-11	0.804218	0.272	0.227	8.03583e-07
stard13b	3.61525e-11	0.731822	0.11	0.066	8.58368e-07
ptp4a3b	3.90066e-11	-0.433445	0.077	0.142	9.26133e-07
slc2a12	3.97534e-11	-0.454109	0.051	0.108	9.43866e-07
foxo1a	4.10537e-11	0.513977	0.356	0.299	9.74737e-07
osbpl10b	5.07437e-11	0.922139	0.116	0.074	1.20481e-06
pag1	7.93139e-11	0.962659	0.186	0.137	1.88315e-06
bag6	8.79198e-11	-0.562815	0.078	0.142	2.08748e-06
ttyh2	1.16977e-10	0.863859	0.107	0.067	2.77738e-06
hyou1	2.25375e-10	0.777133	0.174	0.127	5.35108e-06
dock11	4.5669e-10	0.806321	0.122	0.081	1.08432e-05
nudt4a	8.01541e-10	-0.299622	0.119	0.191	1.9031e-05
arhgap17a	8.79409e-10	0.703254	0.127	0.084	2.08798e-05
sh3gl1b	1.15291e-09	0.749441	0.149	0.106	2.73735e-05
xirp2a	1.35432e-09	-0.811336	0.163	0.225	3.21557e-05
msna	1.35569e-09	0.476226	0.107	0.067	3.21882e-05
slc36a4	1.59068e-09	0.868403	0.126	0.086	3.77676e-05
ppp1r15a	1.84106e-09	-0.285078	0.139	0.214	4.37122e-05
znrf2b	1.88882e-09	-0.294502	0.052	0.104	4.48463e-05
dip2ca	1.94955e-09	0.731194	0.342	0.317	4.62882e-05
dnajb6a	2.6024e-09	0.619777	0.229	0.183	6.17889e-05
abat	2.91923e-09	-0.255488	0.052	0.103	6.93113e-05
adgrl2a	4.57104e-09	0.424858	0.172	0.124	0.00010853
tpm2	4.64219e-09	-0.448056	0.065	0.119	0.00011022
asap2a	5.40525e-09	0.97585	0.137	0.098	0.000128337
pbx3b	5.68839e-09	-0.432215	0.143	0.213	0.00013506
inpp4b	6.93458e-09	-0.258175	0.063	0.116	0.000164648
znf804a	7.47476e-09	0.883524	0.178	0.135	0.000177473
UBB	7.77513e-09	0.446336	0.278	0.224	0.000184605
midn	9.73254e-09	-0.279144	0.07	0.124	0.00023108
b3glcta	9.81937e-09	0.765208	0.181	0.138	0.000233141
pbxip1b	1.07075e-08	-0.546552	0.057	0.105	0.000254228
irs1	1.0976e-08	-0.260001	0.088	0.147	0.000260603
ndfip2	1.10457e-08	-0.355189	0.065	0.117	0.000262259
fam102bb	1.10545e-08	0.853171	0.12	0.083	0.000262468
ephb4a	1.13789e-08	0.67036	0.101	0.066	0.00027017
rnf213a	1.23011e-08	0.648837	0.104	0.067	0.000292065
dusp19b	1.4221e-08	-0.274274	0.053	0.101	0.00033765
roraa	1.55771e-08	-0.320632	0.19	0.269	0.000369847
si:ch211-165e15.1	1.62861e-08	1.00919	0.306	0.283	0.000386681
nova2	1.63177e-08	0.623925	0.32	0.285	0.000387432
adgre10	1.67566e-08	0.695477	0.11	0.073	0.000397853
ebf1b	1.97431e-08	-0.301373	0.062	0.112	0.000468759
kank3	2.06265e-08	0.772124	0.112	0.076	0.000489734
slc20a1b	2.1125e-08	0.466366	0.284	0.235	0.000501571
pld1a	2.22418e-08	0.619987	0.177	0.13	0.000528086
rock2a	2.23883e-08	0.618014	0.131	0.091	0.000531566
nck2b	3.55442e-08	0.886242	0.134	0.097	0.000843927
rtn3	3.74014e-08	-0.262109	0.098	0.158	0.000888021
kmt2ca	4.04666e-08	0.466372	0.49	0.503	0.000960798
jak1	4.14508e-08	0.668399	0.297	0.267	0.000984165
tmem198b	4.21182e-08	-0.272708	0.06	0.109	0.00100001
slc25a25a	6.38514e-08	-0.361401	0.105	0.162	0.00151602
CU468723.4	6.87358e-08	0.838824	0.147	0.11	0.00163199
slc25a36b	7.1542e-08	-0.323361	0.132	0.196	0.00169862
zbtb16a	7.6287e-08	0.817498	0.265	0.231	0.00181128
si:ch211-281l24.3	7.95667e-08	0.697437	0.183	0.144	0.00188915
zbtb16b	8.08479e-08	0.810131	0.179	0.14	0.00191957
atf6	9.08626e-08	0.773571	0.243	0.21	0.00215735
arhgef1b	1.06525e-07	0.728287	0.132	0.094	0.00252922
tnfrsfa	1.75658e-07	0.53079	0.108	0.073	0.00417064
actn3a	1.91846e-07	-0.508663	0.081	0.13	0.004555
cdc14ab	1.98904e-07	0.6794	0.174	0.137	0.00472257
sash1a	2.28651e-07	0.654617	0.226	0.188	0.00542886
pnrc2	2.36308e-07	0.397059	0.146	0.105	0.00561067
spsb4a	3.05579e-07	0.833636	0.141	0.106	0.00725537
ric8a	3.3348e-07	0.641585	0.228	0.193	0.00791781
meox2a	3.41479e-07	0.624662	0.133	0.096	0.00810775
samd4a	3.9409e-07	0.545421	0.241	0.201	0.00935687
macf1a	4.92679e-07	0.419015	0.51	0.525	0.0116977
crim1	6.05674e-07	0.488749	0.361	0.333	0.0143805
ccng1	6.90793e-07	-0.32497	0.233	0.298	0.0164015
psd2	9.66683e-07	0.771808	0.13	0.098	0.022952
aldoab	1.18511e-06	-0.438339	0.06	0.101	0.028138
C10H21orf91	1.36341e-06	0.722095	0.156	0.123	0.0323716
adam9	1.43986e-06	0.683489	0.154	0.12	0.0341867
fnbp1l	1.919e-06	0.777619	0.166	0.134	0.0455628
nr1d2a	2.12579e-06	0.746225	0.142	0.109	0.0504726
peak1	2.49618e-06	0.658441	0.261	0.238	0.0592669
slc39a13	2.69853e-06	0.67742	0.124	0.093	0.0640711
flncb	2.84936e-06	-0.265936	0.186	0.249	0.0676523
myh10	4.65572e-06	0.737127	0.144	0.114	0.110541
CABZ01061591.1	5.9552e-06	0.639065	0.123	0.092	0.141394
appa	6.66975e-06	0.51734	0.111	0.08	0.15836
fkbp4	6.7133e-06	-0.417728	0.405	0.436	0.159394
ece2b	8.05589e-06	0.832111	0.192	0.165	0.191271
rbfox2	8.14328e-06	0.683376	0.111	0.082	0.193346
myo18ab	9.17357e-06	0.530394	0.369	0.361	0.217808
sema3c	1.16842e-05	0.716896	0.12	0.091	0.277418
mylz3	1.28123e-05	-0.910318	0.331	0.356	0.304203
ptpn21	1.41722e-05	0.664092	0.133	0.104	0.33649
pmepa1	1.6106e-05	0.632274	0.121	0.092	0.382404
ckmb	1.6225e-05	-0.308346	0.282	0.218	0.38523
ergic1	1.63522e-05	0.650823	0.144	0.114	0.388251
ephb2b	1.77039e-05	0.745494	0.142	0.112	0.420343
hdac4	1.94945e-05	0.451015	0.431	0.438	0.462858
eef2l2	2.15859e-05	-0.27401	0.069	0.107	0.512514
ctbp2a	2.25169e-05	0.619253	0.148	0.118	0.534619
pdia6	2.42102e-05	0.630432	0.137	0.109	0.574822
grinaa	2.4744e-05	0.570812	0.41	0.422	0.587496
eml1	2.48009e-05	0.720003	0.112	0.085	0.588849
gab1	2.48982e-05	0.594287	0.197	0.168	0.591157
spred2b	2.76529e-05	0.663638	0.175	0.148	0.656563
myl1	3.27932e-05	-0.774598	0.11	0.148	0.778608
wbp2	3.38334e-05	0.464916	0.351	0.337	0.803307
runx1t1	3.86068e-05	0.643456	0.17	0.142	0.91664
lrig1	4.29191e-05	0.52714	0.15	0.121	1
sdc2	5.234e-05	0.772098	0.147	0.121	1
sugt1	5.35023e-05	0.51001	0.333	0.328	1
arntl2	6.08742e-05	0.60237	0.117	0.091	1
pvalb3	7.1048e-05	-0.954174	0.235	0.268	1
dennd4a	7.35133e-05	0.743009	0.147	0.122	1
mid2	0.000117268	0.716655	0.137	0.112	1
mia3	0.000126091	0.631634	0.122	0.097	1
kdm6ba	0.000129851	0.517388	0.353	0.347	1
ptprfb	0.00013949	0.599175	0.586	0.632	1
meox2b	0.000154796	0.457483	0.103	0.078	1
lmna	0.0001551	0.716723	0.105	0.08	1
tbcelb	0.000186322	0.659147	0.13	0.105	1
qkia	0.00023157	-0.279702	0.301	0.364	1
sfpq	0.000317903	0.382776	0.418	0.435	1
sulf2b	0.000461912	0.618285	0.129	0.106	1
pvalb1	0.000463764	-0.401474	0.446	0.367	1
nek7	0.000466715	0.476885	0.137	0.112	1
rplp1	0.000505269	-0.844765	0.088	0.115	1
plxna1a	0.000558725	0.252066	0.27	0.24	1
PKN2	0.000567478	0.491815	0.114	0.091	1
kifc3	0.00059469	0.49212	0.159	0.136	1
PLXNA1	0.000596931	0.719793	0.132	0.111	1
gpc1b	0.0006194	0.623422	0.191	0.17	1
tead3b	0.000635872	0.47751	0.158	0.135	1
birc2	0.000914679	0.469831	0.153	0.131	1
rpn2	0.00109134	0.291062	0.103	0.143	1
ehbp1	0.00128137	0.638781	0.159	0.141	1
kank4	0.00141395	0.676561	0.104	0.085	1
cert1b	0.00159912	0.69934	0.135	0.116	1
trim8a	0.00174495	0.611299	0.114	0.094	1
clk4a	0.0018065	0.3486	0.379	0.386	1
atxn1a	0.00183501	0.479941	0.349	0.361	1
hspa9	0.00192626	0.458467	0.317	0.321	1
si:ch211-214j24.10	0.00201998	0.529625	0.112	0.093	1
hs2st1b	0.00225505	0.711665	0.196	0.182	1
sec23a	0.00242371	0.530185	0.12	0.101	1
ralgps2	0.00292227	0.57943	0.157	0.14	1
cdc42bpaa	0.00296706	0.546919	0.153	0.135	1
sbf1	0.00318894	0.55022	0.172	0.155	1
get4	0.00348442	0.642706	0.191	0.181	1
map4k3a	0.00353258	0.322796	0.137	0.184	1
lgr4	0.00381437	0.634578	0.123	0.106	1
srgap3	0.00402919	0.45416	0.225	0.211	1
kansl1a	0.00426153	0.602956	0.102	0.085	1
ptch1	0.00466524	0.603102	0.11	0.094	1
hip1	0.00560859	0.592622	0.211	0.204	1
hk2	0.00614746	0.378108	0.107	0.088	1
tenm3	0.00691866	-0.532144	0.148	0.178	1
slc25a5	0.00792615	-0.272304	0.144	0.116	1
numbl	0.008708	0.289473	0.085	0.114	1
cspg4	0.00881308	0.306344	0.161	0.14	1
ggps1	0.00884735	0.420051	0.264	0.258	1

## Sheet: Fibroblast like 2
gene	p_val	avg_log2FC	pct.1	pct.2	p_val_adj
si:dkeyp-23e4.3	0	4.64664	0.828	0.059	0
c6	0	3.79115	0.59	0.033	0
col6a3	0	3.6134	0.844	0.083	0
il15	0	3.33753	0.492	0.032	0
nid2a	0	2.96193	0.336	0.013	0
sh2d3cb	9.33244e-269	3.29061	0.406	0.027	2.2158e-264
nrg1	2.36036e-258	3.52965	0.586	0.061	5.60421e-254
col18a1b	7.96711e-230	2.64651	0.369	0.025	1.89163e-225
egfra	1.3634e-228	3.17074	0.594	0.07	3.23711e-224
arsj	3.83831e-225	2.26396	0.254	0.012	9.1133e-221
tgfbr3	1.38162e-218	3.3839	0.684	0.099	3.28039e-214
thbs1a	2.49963e-213	2.52556	0.213	0.009	5.93487e-209
kcnq4	7.73214e-203	2.60848	0.254	0.013	1.83584e-198
col5a1	9.49202e-199	2.8747	0.775	0.137	2.25369e-194
col4a2	2.11536e-196	3.09422	0.66	0.103	5.02249e-192
adma	1.73827e-185	1.51003	0.107	0.002	4.12718e-181
lamb1b	2.41626e-183	2.65916	0.34	0.027	5.73692e-179
col4a1	1.29664e-179	2.80834	0.455	0.05	3.07861e-175
htr4	4.29221e-169	3.54387	0.496	0.066	1.0191e-164
emilin1b	4.70624e-169	2.60788	0.451	0.052	1.1174e-164
slc22a2	4.75231e-161	2.5618	0.385	0.039	1.12834e-156
col12a1a	1.13657e-150	2.61597	0.533	0.079	2.69856e-146
f3b	6.21915e-143	2.22913	0.209	0.013	1.47661e-138
col6a1	5.51377e-141	2.34823	0.41	0.049	1.30913e-136
plod1a	1.99964e-135	2.4201	0.504	0.078	4.74774e-131
loxl2a	2.27543e-130	2.6359	0.262	0.022	5.40256e-126
serpinh1b	8.13311e-130	2.37722	0.643	0.127	1.93105e-125
megf10	1.85313e-124	2.45288	0.303	0.032	4.39989e-120
PDE1C	3.72068e-122	2.45398	0.324	0.037	8.83402e-118
pdgfrb	4.04618e-116	2.31538	0.377	0.051	9.60685e-112
hsd17b3	3.30168e-112	2.17532	0.189	0.014	7.83918e-108
c6.1	4.2655e-109	1.8075	0.16	0.01	1.01276e-104
grb10b	1.45211e-106	2.83482	0.693	0.21	3.44775e-102
stard13b	3.0803e-106	2.64136	0.41	0.066	7.31356e-102
si:ch211-195m9.3	2.38545e-104	1.89911	0.18	0.013	5.66378e-100
bnc2	1.82063e-99	2.22556	0.385	0.061	4.32273e-95
gpc6b	3.45743e-93	1.52602	0.119	0.006	8.20899e-89
col21a1	2.0003e-91	2.05633	0.189	0.016	4.7493e-87
tmem176	1.12517e-90	1.58961	0.156	0.011	2.6715e-86
mfap5	2.12315e-90	2.05672	0.266	0.032	5.04099e-86
il17rd	2.16891e-90	2.24339	0.299	0.041	5.14965e-86
fgfr1a	1.11077e-83	2.19216	0.291	0.041	2.63731e-79
arhgef10	5.00964e-82	2.19223	0.23	0.027	1.18944e-77
pxdn	1.87374e-80	2.25834	0.27	0.037	4.44881e-76
tpcn1	1.1286e-79	2.06065	0.213	0.024	2.67963e-75
zfp36l1b	8.34575e-79	1.61165	0.143	0.011	1.98153e-74
fndc3ba	1.60996e-77	2.4326	0.516	0.137	3.82253e-73
znf385d	6.86401e-74	2.4267	0.336	0.062	1.62972e-69
arhgap36	4.1635e-72	2.28649	0.279	0.044	9.88539e-68
hapln1a	1.14124e-71	1.91162	0.176	0.018	2.70965e-67
si:ch211-227m13.1	4.74342e-71	2.02876	0.291	0.047	1.12623e-66
lpp	1.06828e-69	2.11088	0.508	0.14	2.53641e-65
met	6.1136e-68	1.51094	0.119	0.009	1.45155e-63
cxcl18b	2.66402e-67	1.87507	0.148	0.014	6.32518e-63
col5a2a	2.90522e-67	2.14016	0.246	0.036	6.89785e-63
gpm6bb	6.53729e-67	2.1482	0.348	0.07	1.55215e-62
lifra	2.0061e-66	2.35908	0.324	0.063	4.76309e-62
hspg2	3.24213e-66	1.95279	0.672	0.263	7.69778e-62
sorcs2	2.93227e-65	2.56461	0.533	0.17	6.9621e-61
nectin1b	5.11299e-65	2.11427	0.693	0.271	1.21398e-60
thbs2b	1.10274e-64	1.93838	0.197	0.024	2.61824e-60
MAGI3	1.99675e-64	2.21316	0.541	0.172	4.74089e-60
kansl1l	3.53377e-64	2.05617	0.18	0.021	8.39022e-60
postna	1.26658e-63	1.52605	0.143	0.014	3.00724e-59
ptprfb	1.70967e-63	1.6852	0.893	0.628	4.05927e-59
hmcn2.1	3.35743e-63	2.03563	0.189	0.023	7.97155e-59
lamc1	3.54869e-63	2.4255	0.443	0.119	8.42567e-59
bicc1a	2.79162e-62	1.91309	0.246	0.038	6.62814e-58
si:ch211-286o17.1	5.231e-60	1.96084	0.365	0.082	1.242e-55
cobll1b	7.58565e-57	1.89041	0.254	0.044	1.80106e-52
col6a2	2.96373e-56	1.81816	0.193	0.026	7.03678e-52
creb5b	5.88412e-56	2.21357	0.324	0.071	1.39707e-51
lsp1a	1.13996e-55	1.50616	0.139	0.014	2.7066e-51
prkd3	1.61482e-55	2.00749	0.426	0.115	3.83408e-51
mid2	2.76651e-55	2.24551	0.402	0.11	6.56853e-51
TCF4	3.88918e-55	2.15218	0.484	0.157	9.23409e-51
fmnl2a	1.40342e-54	1.83204	0.361	0.085	3.33214e-50
pard3bb	3.1458e-54	1.92844	0.389	0.099	7.46908e-50
zbtb16a	1.48086e-53	2.36107	0.574	0.229	3.516e-49
egr1	2.14851e-52	1.54663	0.152	0.018	5.10121e-48
DAB2	4.20315e-52	2.61789	0.418	0.126	9.97953e-48
mertka	2.00636e-51	1.62741	0.148	0.017	4.76369e-47
adamts3	6.48293e-51	1.69078	0.213	0.035	1.53924e-46
thbs2a	1.30134e-50	1.54799	0.164	0.021	3.08977e-46
tcf7l1a	1.39944e-50	1.9657	0.357	0.091	3.32269e-46
dcn	3.05156e-50	1.57336	0.176	0.025	7.24531e-46
tns1b	6.32732e-50	1.84687	0.52	0.185	1.5023e-45
eda	1.00031e-49	1.70261	0.156	0.02	2.37504e-45
ebf3a.1	1.16558e-49	1.76735	0.447	0.136	2.76745e-45
dab2ipb	2.45986e-49	2.27348	0.434	0.138	5.84046e-45
gpc6a	1.02384e-48	1.89691	0.705	0.363	2.43091e-44
dnmt3bb.1	2.51933e-48	1.65218	0.164	0.023	5.98165e-44
adam19a	4.09009e-48	2.0217	0.254	0.051	9.7111e-44
si:dkey-261h17.1	7.41887e-48	1.8045	0.205	0.034	1.76146e-43
dlc1	8.81683e-48	1.76178	0.23	0.042	2.09338e-43
gli3	5.91808e-47	2.03838	0.508	0.186	1.40513e-42
p4ha1b	4.82816e-45	1.64974	0.209	0.037	1.14635e-40
adamts2	1.60182e-44	1.61454	0.357	0.095	3.80319e-40
rbms3	1.62864e-44	1.65571	0.684	0.358	3.86688e-40
tgfb1a	4.32307e-44	1.60957	0.172	0.026	1.02643e-39
hsd11b2	9.17354e-44	2.19412	0.18	0.029	2.17807e-39
sparc	1.49645e-43	1.43689	0.221	0.04	3.55303e-39
col1a1b	2.84072e-43	1.33338	0.414	0.118	6.74473e-39
p3h4	8.69987e-43	1.68687	0.189	0.032	2.06561e-38
slc43a2a	1.23118e-42	2.16852	0.283	0.068	2.92319e-38
tuft1a	2.87172e-42	1.82525	0.332	0.088	6.81833e-38
antxr1c	3.95401e-41	1.60734	0.156	0.023	9.388e-37
jag1b	4.48242e-41	1.54586	0.156	0.023	1.06426e-36
si:ch211-250c4.4	1.19379e-40	1.46381	0.131	0.017	2.83441e-36
adamts10	4.70969e-40	1.54439	0.184	0.033	1.11822e-35
wdfy3	1.00808e-39	2.02765	0.385	0.13	2.39348e-35
antxr2a	1.89498e-38	1.5576	0.291	0.074	4.49925e-34
sh3kbp1	1.17074e-37	1.42308	0.684	0.378	2.77968e-33
BX957281.1	2.9262e-37	1.69337	0.156	0.026	6.94769e-33
col5a3a	3.42034e-37	1.63565	0.172	0.03	8.12091e-33
mmp14b	7.04937e-37	1.34872	0.119	0.015	1.67373e-32
cntfr	8.88753e-37	2.07445	0.475	0.194	2.11017e-32
cspg4	1.01402e-36	1.50103	0.41	0.139	2.4076e-32
pdlim5b	3.35825e-36	1.65837	0.242	0.057	7.9735e-32
si:ch211-210g13.5	1.50851e-35	2.02603	0.43	0.171	3.58166e-31
RALGDS	2.90407e-35	1.67289	0.266	0.067	6.89514e-31
ccnd2a	5.85865e-35	1.68494	0.369	0.122	1.39102e-30
foxo3b	1.05551e-34	2.16164	0.426	0.167	2.5061e-30
BX663503.3	2.3274e-34	1.53311	0.143	0.023	5.52595e-30
atp8b5a	3.72999e-33	1.77336	0.172	0.033	8.85612e-29
plekhg2	4.15745e-33	1.17354	0.119	0.017	9.87103e-29
ank2b	6.22847e-33	-2.02743	0.139	0.542	1.47883e-28
lpar1	2.61242e-32	1.82008	0.254	0.068	6.20267e-28
MDFIC	4.03994e-32	1.25874	0.156	0.028	9.59203e-28
kifc3	1.27076e-31	1.75067	0.369	0.135	3.01716e-27
yap1	2.23062e-31	1.51214	0.393	0.149	5.29615e-27
adamts12	4.07409e-31	1.58554	0.135	0.023	9.67311e-27
antxr1a	3.47491e-30	1.38518	0.131	0.022	8.25047e-26
tns2a	3.94384e-30	1.79428	0.238	0.063	9.36385e-26
klf12a	4.12728e-30	1.32201	0.123	0.02	9.7994e-26
runx2b	8.41299e-30	1.76872	0.164	0.034	1.9975e-25
slco2b1	8.6754e-30	1.50543	0.135	0.024	2.0598e-25
col27a1b	1.0662e-29	1.5332	0.201	0.047	2.53147e-25
zfp36l2	1.47546e-29	1.50009	0.115	0.018	3.50319e-25
adcy6b	1.95674e-29	1.68373	0.189	0.044	4.6459e-25
znf536	2.7617e-29	1.34404	0.439	0.178	6.55709e-25
tns3.2	3.82238e-29	1.42612	0.152	0.029	9.07547e-25
cacnb2a	5.38149e-29	1.61486	0.184	0.042	1.27773e-24
hsp90aa1.1	5.58691e-29	1.07131	0.832	0.512	1.3265e-24
bicc1b	6.82678e-29	1.39832	0.119	0.019	1.62088e-24
gfra4a	7.35667e-29	1.78339	0.348	0.123	1.74669e-24
itga1	8.08386e-29	1.8113	0.266	0.079	1.91935e-24
p4ha2	9.62043e-28	1.53159	0.533	0.289	2.28418e-23
fstl1b	3.57061e-27	1.70823	0.316	0.11	8.47771e-23
shc1	5.28001e-27	1.83297	0.41	0.18	1.25363e-22
ctnna2	9.81791e-27	-1.64123	0.18	0.541	2.33107e-22
large2	1.02762e-26	1.33471	0.746	0.528	2.43987e-22
nrxn1a	3.90696e-26	-3.28186	0.029	0.357	9.27629e-22
arhgap31	4.58111e-26	1.52103	0.184	0.045	1.08769e-21
lrp1ab	7.31914e-26	1.67501	0.467	0.234	1.73778e-21
rgmb	8.70633e-26	2.02832	0.234	0.07	2.06714e-21
celf2	9.2793e-26	1.23153	0.635	0.396	2.20318e-21
lama4	1.32645e-25	1.226	0.135	0.026	3.14938e-21
emp2	1.42935e-25	1.39608	0.152	0.032	3.3937e-21
foxo1a	4.11339e-25	1.48287	0.541	0.3	9.76642e-21
skia	1.12939e-24	1.44783	0.627	0.407	2.68151e-20
ank3a	2.07961e-24	-2.04369	0.033	0.357	4.93761e-20
itga5	3.14786e-24	1.66895	0.262	0.086	7.47396e-20
cnn3a	4.00078e-24	1.2109	0.176	0.043	9.49906e-20
sept9a	1.27945e-23	1.39389	0.225	0.067	3.0378e-19
plpp3	1.32025e-23	1.47196	0.324	0.124	3.13466e-19
zgc:92242	1.44925e-23	1.45698	0.221	0.066	3.44096e-19
npdc1a	1.64103e-23	1.58102	0.139	0.03	3.89631e-19
magi2a	2.84742e-23	1.77132	0.475	0.252	6.76063e-19
grb10a	4.15212e-23	1.43662	0.344	0.141	9.85838e-19
kcnma1a	4.82276e-23	-1.58056	0.254	0.555	1.14507e-18
fn1b	4.99818e-23	1.46547	0.107	0.019	1.18672e-18
fndc3bb	8.81164e-23	1.37448	0.447	0.221	2.09215e-18
cyth1b	9.86156e-23	1.34126	0.57	0.349	2.34143e-18
cacna1ab	1.53756e-22	-2.83802	0.008	0.302	3.65062e-18
rbfox3a	1.57054e-22	-4.34681	0.033	0.326	3.72894e-18
IGLON5	2.76655e-22	-3.34459	0.025	0.317	6.56863e-18
rpz5	2.86631e-22	0.873019	0.115	0.022	6.80549e-18
celf5a	3.2428e-22	-3.1803	0.02	0.313	7.69939e-18
si:ch211-245h14.1	6.10808e-22	1.23146	0.189	0.052	1.45024e-17
nrxn2a	1.18038e-21	-3.3104	0.016	0.302	2.80257e-17
ifngr1l	1.23465e-21	1.44456	0.131	0.029	2.93142e-17
sh3rf1	1.70696e-21	1.4484	0.311	0.126	4.05284e-17
ddr2l	3.00592e-21	1.12831	0.115	0.023	7.13695e-17
fgf13a	3.32648e-21	-2.42183	0.041	0.33	7.89806e-17
pls3	4.09046e-21	1.30676	0.139	0.033	9.71197e-17
herc4	5.27817e-21	1.02484	0.816	0.687	1.2532e-16
agrn	5.42015e-21	1.26068	0.492	0.27	1.28691e-16
pkd1a	6.09885e-21	1.09271	0.131	0.029	1.44805e-16
postnb	6.67721e-21	1.16136	0.184	0.05	1.58537e-16
lhfpl6	8.00646e-21	1.58335	0.352	0.157	1.90097e-16
grid2	1.18012e-20	-3.1165	0.041	0.319	2.80196e-16
sh3bp5a	2.24916e-20	1.64878	0.27	0.104	5.34017e-16
grin2bb	2.2635e-20	1.57511	0.348	0.155	5.37423e-16
hpse2	2.72581e-20	1.3843	0.119	0.025	6.47189e-16
gabbr2	2.83676e-20	-2.8542	0.025	0.295	6.73532e-16
slc7a1a	5.3073e-20	1.59328	0.18	0.052	1.26011e-15
pax7b	6.08492e-20	1.81166	0.164	0.045	1.44474e-15
ppp3ca	6.93119e-20	-2.57795	0.008	0.272	1.64567e-15
mast2	4.28691e-19	1.18654	0.656	0.495	1.01784e-14
gna12a	5.06982e-19	1.15241	0.238	0.083	1.20373e-14
arhgef1b	5.14788e-19	1.83848	0.25	0.095	1.22226e-14
itga9	7.957e-19	1.3228	0.197	0.061	1.88923e-14
nlgn3a	8.29916e-19	-2.23136	0.012	0.27	1.97047e-14
brsk2b	8.99754e-19	-2.47829	0.004	0.255	2.13629e-14
ltbp1	9.18641e-19	1.81914	0.193	0.062	2.18113e-14
csmd2	1.29865e-18	-2.5988	0.016	0.269	3.08339e-14
amot	1.85716e-18	1.27351	0.201	0.064	4.40945e-14
ppp1r1b	2.91866e-18	1.69104	0.221	0.078	6.92977e-14
maptb	5.24117e-18	-2.13894	0.016	0.266	1.24441e-13
arhgef12b	5.8151e-18	1.43405	0.34	0.161	1.38068e-13
adgrl1a	6.21128e-18	-2.79186	0.037	0.286	1.47474e-13
stat1a	7.79084e-18	1.33436	0.172	0.052	1.84978e-13
si:dkey-178k16.1	9.7989e-18	-2.21928	0.008	0.25	2.32655e-13
plxdc2	1.33052e-17	1.6363	0.258	0.105	3.15905e-13
hsph1	1.39949e-17	0.670508	0.943	0.79	3.32281e-13
grid1b	1.57766e-17	-3.85872	0.016	0.256	3.74584e-13
pcdh7b	1.59288e-17	-3.17647	0.025	0.266	3.78197e-13
mgat4b	7.35375e-17	-1.65332	0.102	0.371	1.746e-12
diaph2	8.45428e-17	0.843316	0.693	0.557	2.0073e-12
usp2a	8.75385e-17	0.884409	0.684	0.509	2.07843e-12
mtss1lb	1.30845e-16	-1.43156	0.066	0.326	3.10664e-12
gabrb2a	1.35982e-16	-2.13378	0.008	0.236	3.22861e-12
syt1a	2.09849e-16	-1.93568	0.037	0.277	4.98245e-12
TENM2.1	2.13024e-16	-2.72306	0.02	0.249	5.05783e-12
SRCIN1	3.1702e-16	-2.2657	0	0.218	7.52699e-12
RASGRF1	3.21551e-16	-2.41775	0	0.218	7.63459e-12
syngap1b	3.73337e-16	-1.99069	0.02	0.25	8.86415e-12
eif4ebp3l	3.86045e-16	1.34404	0.139	0.039	9.16586e-12
CABZ01061591.1	4.51195e-16	1.52683	0.234	0.093	1.07127e-11
celf4	5.9811e-16	-2.1807	0.033	0.265	1.42009e-11
gnao1a	9.39985e-16	-1.60474	0.07	0.313	2.23181e-11
CAPN1	1.28943e-15	1.18099	0.184	0.063	3.0615e-11
zmiz2	1.30674e-15	1.39686	0.43	0.265	3.1026e-11
tcf7l1b	1.59154e-15	1.23764	0.389	0.212	3.77879e-11
iqsec3a	1.78296e-15	-1.89648	0.016	0.236	4.23329e-11
fhod3b	2.04402e-15	1.05894	0.455	0.253	4.85312e-11
ank1b	2.10237e-15	-1.87847	0.02	0.243	4.99166e-11
slc22a31	2.59209e-15	1.02815	0.102	0.024	6.1544e-11
strbp	2.6458e-15	-1.48753	0.115	0.364	6.28192e-11
ryr1b	3.03933e-15	-1.62723	0.258	0.494	7.21628e-11
uchl1	4.99922e-15	1.29101	0.262	0.113	1.18696e-10
cadpsb	6.91789e-15	-1.80869	0.008	0.217	1.64251e-10
kcnab2a	7.1145e-15	-1.95474	0.004	0.209	1.6892e-10
rbfox1	7.23983e-15	-2.42049	0.082	0.304	1.71895e-10
fosb	8.67107e-15	1.39712	0.119	0.032	2.05877e-10
rbp4	9.12944e-15	0.932868	0.193	0.066	2.1676e-10
syne1b	1.15031e-14	-1.74656	0.025	0.239	2.73118e-10
sec24d	1.15151e-14	1.37244	0.111	0.029	2.73403e-10
iqsec1b	1.24585e-14	-1.5016	0.156	0.402	2.95802e-10
lrch4	1.37568e-14	1.29513	0.262	0.116	3.26628e-10
qkib	1.41805e-14	0.918573	0.365	0.187	3.36688e-10
ttn.2	1.99242e-14	-2.13959	0.311	0.501	4.73061e-10
luzp2	2.06233e-14	0.997051	0.467	0.266	4.89659e-10
cadm4	2.46865e-14	-2.26763	0.053	0.27	5.86131e-10
mapk10	2.71344e-14	-1.6815	0.008	0.21	6.44251e-10
fam184a	2.727e-14	-1.89379	0.016	0.219	6.47471e-10
rbms2b	2.98549e-14	1.40041	0.189	0.071	7.08845e-10
brinp2	3.18488e-14	-2.22165	0.012	0.213	7.56186e-10
kif1aa	3.51387e-14	-1.77826	0.012	0.214	8.34299e-10
plpp1a	4.94814e-14	1.25699	0.189	0.07	1.17484e-09
SBNO2	5.01052e-14	1.26164	0.238	0.101	1.18965e-09
zfpm2a	5.28467e-14	-2.47362	0.02	0.221	1.25474e-09
LRRTM4.1	5.55523e-14	-2.09555	0.008	0.204	1.31898e-09
kcnd2	6.31667e-14	-2.54421	0.012	0.209	1.49977e-09
dpp6b	6.34329e-14	-1.81992	0.029	0.237	1.50609e-09
stx1b	6.68748e-14	-1.65454	0.012	0.211	1.58781e-09
lrp8	7.05868e-14	-1.90616	0.025	0.227	1.67594e-09
brinp1	7.16345e-14	-2.02139	0	0.189	1.70082e-09
stxbp5l	7.43703e-14	-1.94598	0.016	0.215	1.76577e-09
atp10a	8.87097e-14	1.4365	0.164	0.056	2.10623e-09
nfic	9.32066e-14	0.846469	0.635	0.454	2.21301e-09
negr1	1.07811e-13	-1.76382	0.033	0.24	2.55975e-09
dock3	1.13952e-13	-1.5559	0.025	0.228	2.70557e-09
epb41a	1.2855e-13	-1.51015	0.029	0.233	3.05215e-09
vim	1.29253e-13	1.17683	0.102	0.026	3.06886e-09
pcdh1b	1.40878e-13	-2.23575	0.053	0.262	3.34487e-09
dyrk1b	1.42768e-13	-1.25123	0.061	0.284	3.38974e-09
dennd2c	1.49365e-13	1.14334	0.111	0.03	3.54638e-09
dscaml1	1.53585e-13	-2.2398	0	0.185	3.64658e-09
mindy3	1.61238e-13	0.64085	0.766	0.661	3.82828e-09
map1aa	2.318e-13	-1.66364	0.008	0.197	5.50362e-09
nrxn3a	2.46193e-13	-2.17997	0.094	0.302	5.84537e-09
plekhg5b	2.48521e-13	1.08925	0.102	0.027	5.90063e-09
b4galnt4a	3.16369e-13	-1.50781	0.004	0.189	7.51154e-09
lrrc7	3.40576e-13	-1.66477	0.012	0.201	8.08629e-09
hcn1	4.15451e-13	-1.77063	0.025	0.218	9.86404e-09
camta1a	4.44094e-13	-1.97185	0.029	0.224	1.05441e-08
atrnl1a	5.39812e-13	1.34959	0.295	0.151	1.28168e-08
zfand2a	6.65866e-13	0.882522	0.619	0.462	1.58097e-08
ctnna1	7.28432e-13	1.13382	0.246	0.111	1.72952e-08
notch1b	7.93914e-13	1.09993	0.111	0.031	1.88499e-08
scn8aa	8.22202e-13	-1.5557	0	0.176	1.95215e-08
ntrk3b	8.27602e-13	-1.86762	0	0.176	1.96498e-08
camta1b	9.94429e-13	-1.68765	0.02	0.209	2.36107e-08
ttn.1	1.07085e-12	-2.06552	0.328	0.488	2.54251e-08
tanc2a	1.07905e-12	-1.62883	0.037	0.233	2.56198e-08
unc5a	1.16859e-12	-2.62961	0.016	0.198	2.77458e-08
BRSK2	1.17636e-12	-1.81466	0.008	0.188	2.79303e-08
nck2b	1.19652e-12	1.13686	0.225	0.097	2.84089e-08
crhr1	1.24266e-12	-1.31625	0.07	0.283	2.95044e-08
tead1b	1.32825e-12	1.29107	0.283	0.14	3.15367e-08
kcnc3a	1.32826e-12	-1.77224	0.02	0.207	3.15369e-08
csrnp1b	1.59766e-12	1.10101	0.111	0.032	3.79332e-08
gab2	1.64701e-12	1.36347	0.164	0.06	3.9105e-08
fryb	1.87044e-12	-1.29231	0.02	0.208	4.44099e-08
astn1	1.97262e-12	-1.38283	0.041	0.24	4.68359e-08
hspa4l	2.32932e-12	-1.51783	0.041	0.233	5.53051e-08
apba2b	2.33826e-12	-1.46917	0.016	0.199	5.55173e-08
hivep1	2.3616e-12	1.24016	0.369	0.217	5.60714e-08
bmp1a	2.48867e-12	1.26827	0.176	0.068	5.90886e-08
lrrc4ca	2.55147e-12	-1.7627	0.033	0.22	6.05795e-08
NAV1	2.69556e-12	1.21598	0.23	0.103	6.40008e-08
scn1ba	2.95723e-12	-1.57752	0.029	0.214	7.02135e-08
enox1	3.23479e-12	-1.24098	0.098	0.311	7.68037e-08
thsd7ab	3.24038e-12	-1.73564	0	0.168	7.69364e-08
nrxn3b	3.30313e-12	-1.91204	0.02	0.201	7.84261e-08
mctp1a	3.37612e-12	-1.7637	0.029	0.212	8.01592e-08
hs3st4	3.47865e-12	-3.11109	0	0.167	8.25936e-08
ppfia3	3.85857e-12	-1.44818	0.004	0.175	9.1614e-08
cacng2a	4.29841e-12	-1.57347	0.02	0.2	1.02057e-07
slc4a10a	4.49387e-12	-1.5097	0.02	0.2	1.06698e-07
trim35-39	5.53862e-12	1.1308	0.205	0.085	1.31504e-07
cacna1ia	5.73619e-12	-1.74379	0.008	0.178	1.36194e-07
magi3b	5.85994e-12	-1.80061	0.008	0.179	1.39133e-07
drp2	5.9713e-12	-1.8086	0.02	0.198	1.41777e-07
gabbr1b	6.05946e-12	-1.36416	0.025	0.207	1.4387e-07
dnajc3a	6.56238e-12	1.18029	0.156	0.057	1.55811e-07
cacna2d2a	6.58308e-12	-1.74046	0.029	0.207	1.56302e-07
atp1a3a	6.66428e-12	-1.50691	0.012	0.185	1.5823e-07
bsnb	6.73985e-12	-1.47067	0.02	0.2	1.60024e-07
gli2a	7.53099e-12	1.0404	0.107	0.031	1.78808e-07
cntnap2a	8.89824e-12	-2.21302	0.049	0.232	2.11271e-07
ctnnd2a	9.58921e-12	-1.81437	0.029	0.206	2.27676e-07
ENSDARG00000113702	1.02768e-11	-1.47904	0.012	0.182	2.44003e-07
cacna1ha	1.03924e-11	-1.67578	0.016	0.188	2.46747e-07
bcam	1.18714e-11	-1.5812	0.098	0.293	2.81862e-07
prex2	1.21293e-11	1.1792	0.156	0.057	2.87987e-07
spegb	1.23861e-11	-1.15155	0.057	0.253	2.94083e-07
nlgn2a	1.23927e-11	-1.3867	0.025	0.202	2.9424e-07
anks1b	1.23962e-11	-1.38931	0.033	0.215	2.94323e-07
nbeaa	1.33595e-11	-0.965921	0.094	0.303	3.17194e-07
enah	1.40564e-11	-0.964228	0.201	0.432	3.33741e-07
asic2	1.97118e-11	-2.37829	0.07	0.251	4.68018e-07
rims1b	2.16951e-11	-1.71998	0.012	0.179	5.15106e-07
ptpn13	2.27501e-11	1.03057	0.217	0.096	5.40155e-07
gas7a	2.30764e-11	-1.3969	0.029	0.205	5.47903e-07
pacsin3	2.37931e-11	0.943758	0.377	0.22	5.64919e-07
ptprn2	2.49863e-11	-1.46159	0.012	0.178	5.93249e-07
nfixb	2.6401e-11	0.728313	0.635	0.496	6.26838e-07
GRIK2	2.74844e-11	-1.80123	0.012	0.177	6.52561e-07
si:ch211-281l24.3	3.00555e-11	1.18099	0.279	0.145	7.13608e-07
kiaa1549la	3.20616e-11	-1.37197	0.004	0.162	7.61238e-07
gria3b	3.54949e-11	-1.89611	0.033	0.204	8.42755e-07
ppfia4	3.58729e-11	1.32644	0.316	0.178	8.5173e-07
ppp1r12a	3.67539e-11	0.95135	0.574	0.437	8.72647e-07
lrrc4ba	3.69869e-11	-1.43256	0.008	0.168	8.7818e-07
clstn2	3.7588e-11	-2.02079	0.029	0.199	8.92453e-07
mxd1	3.91331e-11	-0.989344	0.037	0.218	9.29136e-07
tenm4	4.08318e-11	-1.84986	0.033	0.203	9.6947e-07
fam13b	4.22983e-11	0.814428	0.631	0.524	1.00429e-06
adam23a	4.37385e-11	-1.44189	0	0.152	1.03848e-06
stxbp5a	5.47053e-11	-1.4218	0.025	0.192	1.29887e-06
adam22	5.98094e-11	-1.25343	0.02	0.187	1.42006e-06
pkn1a	6.1643e-11	1.14666	0.148	0.055	1.46359e-06
spega	6.99411e-11	-1.60319	0	0.15	1.66061e-06
dpp6a	7.23133e-11	-1.64088	0.004	0.157	1.71693e-06
cdh4	7.31058e-11	-2.25172	0.02	0.181	1.73575e-06
LHFPL6	8.37027e-11	-1.09593	0.07	0.258	1.98735e-06
mdga2a	8.37467e-11	-1.41436	0.016	0.177	1.9884e-06
camk2d2	9.66872e-11	-1.34275	0.008	0.162	2.29564e-06
ncam1b	9.7319e-11	-1.55574	0.025	0.188	2.31064e-06
hdac4	1.01013e-10	0.992187	0.549	0.437	2.39835e-06
rap1gap	1.0947e-10	1.41448	0.27	0.147	2.59914e-06
si:ch73-138n13.1	1.13996e-10	1.07106	0.119	0.04	2.70661e-06
igsf21a	1.17298e-10	-1.57649	0.107	0.294	2.785e-06
znf385b	1.20318e-10	-1.60746	0.102	0.289	2.85672e-06
grm8a	1.22964e-10	-1.79768	0.029	0.191	2.91952e-06
csmd3a.1	1.23774e-10	-1.717	0.061	0.234	2.93876e-06
ahnak	1.27769e-10	0.617893	0.238	0.107	3.03362e-06
slc8a3	1.2832e-10	-1.19872	0.066	0.248	3.0467e-06
scn1lab	1.35367e-10	-1.3316	0.082	0.267	3.21401e-06
hivep3a	1.44559e-10	-1.43149	0.004	0.153	3.43227e-06
cadm1a	1.48989e-10	-1.77923	0.078	0.254	3.53745e-06
opcml	1.60848e-10	-1.64656	0	0.145	3.81902e-06
atp2b3a	2.38411e-10	-1.36965	0.004	0.149	5.66058e-06
slc12a5b	2.42914e-10	-1.51888	0.004	0.15	5.76751e-06
CHST8	2.68785e-10	-1.57696	0.139	0.32	6.38176e-06
dab1a	2.70217e-10	-1.27568	0.033	0.193	6.41576e-06
ncam2	3.04642e-10	-2.26138	0.02	0.173	7.23312e-06
grid1a	3.3139e-10	-1.87169	0.041	0.201	7.86819e-06
mtus2a	3.57863e-10	-1.38758	0.012	0.162	8.49675e-06
zgc:100829	3.60956e-10	1.08486	0.135	0.05	8.57018e-06
rtn4r	3.70997e-10	-1.66421	0.02	0.174	8.80858e-06
p3h2	3.72405e-10	1.04354	0.143	0.054	8.84202e-06
pde4bb	3.79762e-10	-1.11249	0.111	0.304	9.01669e-06
csmd1a	3.82314e-10	-1.28784	0.025	0.182	9.07728e-06
dnm1a	4.19404e-10	-1.17208	0.004	0.147	9.9579e-06
KLHL29	4.2701e-10	-1.07675	0.066	0.243	1.01385e-05
tjp1b	4.64956e-10	-1.17356	0.098	0.284	1.10394e-05
frmpd3	4.85066e-10	-1.61496	0.008	0.152	1.15169e-05
prkcz	4.94647e-10	-1.12835	0.061	0.237	1.17444e-05
smyd1b	4.96255e-10	-1.47478	0.291	0.437	1.17826e-05
r3hdm1	5.42546e-10	-1.37483	0.008	0.152	1.28817e-05
ptprfa	5.52412e-10	-1.55477	0.041	0.202	1.31159e-05
slc12a5a	5.88005e-10	-1.26458	0	0.137	1.3961e-05
nexmifb	5.99341e-10	-1.13864	0.041	0.206	1.42301e-05
tln1	5.99623e-10	1.0468	0.201	0.092	1.42369e-05
nrg2b	6.02604e-10	-1.20307	0.012	0.159	1.43076e-05
ajap1	6.60217e-10	-1.44941	0	0.136	1.56755e-05
si:dkey-172j4.3	6.68599e-10	-1.44831	0.012	0.157	1.58745e-05
slc8a2b	6.94568e-10	-1.50775	0.016	0.165	1.64911e-05
nfasca	7.14577e-10	-1.2461	0.016	0.165	1.69662e-05
akap6	7.14827e-10	-1.02297	0.053	0.225	1.69721e-05
cdc42ep4b	7.57484e-10	1.12246	0.119	0.042	1.79849e-05
nr1d2a	7.60521e-10	1.25894	0.221	0.109	1.80571e-05
shank1	7.89999e-10	-1.30849	0.033	0.188	1.87569e-05
rims4	8.35873e-10	-1.45744	0.004	0.142	1.98461e-05
snap25a	8.88288e-10	-1.39812	0.012	0.156	2.10906e-05
csmd3a	9.1795e-10	-1.45307	0.02	0.168	2.17949e-05
fam171a2a	9.38427e-10	1.31116	0.131	0.05	2.22811e-05
syt7a	9.56883e-10	-1.35896	0.016	0.162	2.27193e-05
myo1ea	1.00092e-09	1.07348	0.115	0.039	2.37648e-05
GALNTL6	1.08408e-09	-1.90532	0.02	0.167	2.57393e-05
sez6b	1.14864e-09	-1.48755	0.02	0.168	2.72721e-05
myt1la	1.23079e-09	-1.18046	0.008	0.148	2.92227e-05
atp2b3b	1.24709e-09	-1.23119	0.053	0.218	2.96097e-05
grm4	1.29333e-09	-1.53114	0.02	0.165	3.07077e-05
dip2ca	1.29637e-09	1.10495	0.43	0.317	3.07797e-05
kcnc1a	1.33489e-09	-1.23331	0	0.132	3.16943e-05
nid1a	1.37884e-09	0.671798	0.102	0.033	3.27377e-05
unc5da	1.42366e-09	-1.92347	0.004	0.138	3.38021e-05
tasor2	1.44602e-09	1.16293	0.283	0.163	3.43328e-05
kcnd3	1.45131e-09	-1.69645	0.016	0.159	3.44585e-05
tnika	1.54913e-09	-1.17134	0.016	0.161	3.6781e-05
jak1	1.56368e-09	1.10193	0.389	0.267	3.71265e-05
si:dkey-172h23.2	1.69411e-09	0.894578	0.119	0.042	4.02233e-05
pclob	1.73077e-09	-1.19968	0.029	0.179	4.10936e-05
lrfn5a	1.8484e-09	-1.63368	0.012	0.152	4.38865e-05
nlgn1	1.89279e-09	-1.41576	0.094	0.26	4.49406e-05
ntrk3a	1.99413e-09	-1.0677	0.086	0.26	4.73467e-05
cacna1g	1.99567e-09	-1.8029	0.037	0.185	4.73832e-05
rtn1b	2.24523e-09	-1.16803	0.008	0.144	5.33085e-05
iqsec2b	2.33733e-09	-1.71917	0.02	0.163	5.54953e-05
igsf11	2.342e-09	-1.17317	0.086	0.261	5.56061e-05
grin1a	2.34876e-09	-1.29648	0.004	0.136	5.57666e-05
ksr2	2.35808e-09	-1.10824	0.008	0.144	5.59878e-05
map1ab	2.49819e-09	-1.24268	0.037	0.189	5.93144e-05
TENM2	2.70407e-09	-1.5803	0.057	0.215	6.42027e-05
cdh13	2.764e-09	-1.33796	0.02	0.163	6.56256e-05
col19a1.1	2.88052e-09	0.842711	0.361	0.214	6.83922e-05
hspa5	2.93056e-09	0.938641	0.32	0.187	6.95803e-05
tafa5a	3.06588e-09	-1.55821	0.004	0.134	7.27931e-05
cacna1c	3.13422e-09	-1.06716	0.029	0.177	7.44159e-05
ak5	3.19892e-09	-1.36623	0.012	0.148	7.5952e-05
syt7b	3.28751e-09	-1.22587	0.025	0.169	7.80553e-05
tnnt3b	3.29652e-09	-1.21913	0.32	0.471	7.82693e-05
ablim2	3.3512e-09	-0.868367	0.119	0.306	7.95674e-05
thsd7ba	3.38584e-09	-1.6658	0.008	0.139	8.03901e-05
prkcbb	3.44781e-09	-1.60362	0.029	0.171	8.18613e-05
rnf123	3.56649e-09	-1.01607	0.074	0.242	8.46793e-05
eef1da	3.67551e-09	0.870211	0.119	0.042	8.72676e-05
cacna2d1a	3.82038e-09	-1.06012	0.123	0.295	9.07072e-05
scn8ab	3.82226e-09	-1.13955	0	0.125	9.07518e-05
rims3	3.99466e-09	-1.18494	0.012	0.148	9.48453e-05
dscamb	4.23563e-09	-1.67945	0.012	0.145	0.000100567
nme2b.2	4.24825e-09	-2.03593	0.221	0.378	0.000100866
pdgfc	4.4945e-09	-0.991366	0.045	0.201	0.000106713
cttnbp2	4.53194e-09	-0.868372	0.041	0.195	0.000107602
rassf7a	4.66743e-09	1.00544	0.123	0.046	0.000110819
nkain2	4.6869e-09	-1.2478	0.045	0.195	0.000111281
mafk	4.85706e-09	0.712574	0.123	0.045	0.000115321
slc35f1	4.90348e-09	-1.28833	0.008	0.138	0.000116423
prdm5	5.12839e-09	0.874659	0.107	0.037	0.000121763
pcdh17	5.38368e-09	-1.46075	0.033	0.178	0.000127825
ARHGAP44	5.40246e-09	-1.09315	0	0.123	0.000128271
stxbp1a	5.41427e-09	-1.25123	0.004	0.131	0.000128551
erbb4b	5.54451e-09	-1.83413	0.004	0.13	0.000131643
pcbp4	5.56089e-09	-1.29806	0.029	0.173	0.000132032
carmil3	5.66597e-09	-1.16151	0	0.123	0.000134527
prkcab	5.8568e-09	-1.25039	0.029	0.171	0.000139058
rab6ba	6.32628e-09	-0.990903	0.049	0.203	0.000150205
ptprua	6.50887e-09	-2.08762	0.029	0.166	0.00015454
tenm1	6.67158e-09	-1.22395	0.008	0.137	0.000158403
cacnb3a	6.73011e-09	-1.02807	0.008	0.137	0.000159793
si:ch211-26b3.4	7.01018e-09	-1.09824	0.012	0.143	0.000166443
kcnk10a	7.32136e-09	-1.19842	0.004	0.129	0.000173831
lrig1	7.46119e-09	1.04639	0.234	0.121	0.000177151
CU639469.1	7.62408e-09	-0.958591	0.098	0.27	0.000181018
nyap2a	7.71704e-09	-1.13707	0	0.121	0.000183226
hspa4a	7.92414e-09	0.634682	0.738	0.631	0.000188143
ntrk2b	8.02819e-09	-1.09956	0.004	0.127	0.000190613
cacng8b	8.03887e-09	-1.0973	0.012	0.143	0.000190867
pcdh1a	8.44374e-09	-1.21736	0.016	0.149	0.00020048
NPAS3	8.48869e-09	0.530991	0.34	0.201	0.000201547
gria2b	8.89664e-09	-1.23525	0	0.12	0.000211233
cnksr2b	8.90702e-09	-1.05005	0.025	0.162	0.000211479
DOCK4	8.92524e-09	-1.02653	0.025	0.164	0.000211912
mpp2a	9.32232e-09	-1.08087	0.008	0.135	0.00022134
kcnq3	9.36448e-09	-1.05084	0.008	0.135	0.000222341
ralgps1	9.65911e-09	-1.1371	0.008	0.135	0.000229336
adgrb1a	9.88873e-09	-1.36071	0.016	0.148	0.000234788
si:ch73-383g2.1	1.01013e-08	1.36782	0.172	0.08	0.000239836
caska	1.02729e-08	0.844294	0.598	0.515	0.00024391
ca10a	1.07471e-08	-1.62612	0.025	0.159	0.000255167
TMEM8B	1.08043e-08	-1.20638	0.016	0.149	0.000256528
si:ch211-186j3.6	1.11979e-08	-1.83008	0.025	0.158	0.000265873
fbrsl1	1.1385e-08	-0.743649	0.184	0.382	0.000270314
mef2cb	1.19236e-08	-1.18131	0.266	0.425	0.000283102
hoxc3a	1.24997e-08	1.00949	0.189	0.089	0.000296781
ptpn5	1.32184e-08	-1.23959	0	0.118	0.000313844
mss51	1.33868e-08	-1.47435	0.135	0.288	0.000317843
RYR2	1.3844e-08	-0.91075	0.02	0.154	0.000328699
nlgn4xa	1.39401e-08	-1.25531	0.041	0.185	0.000330979
si:ch211-131k2.3	1.48254e-08	-1.5421	0.217	0.356	0.000351999
mknk1	1.48892e-08	1.00016	0.193	0.093	0.000353513
xpr1a	1.58996e-08	-1.08013	0.061	0.213	0.000377505
adarb1b	1.64919e-08	-0.744557	0.283	0.471	0.000391568
sgip1a	1.66843e-08	-0.670219	0.098	0.274	0.000396136
plcb3	1.69638e-08	1.10483	0.197	0.096	0.000402772
TANC2	1.77675e-08	-1.0593	0.008	0.131	0.000421853
fn1a	1.79274e-08	0.794151	0.107	0.037	0.000425651
prodha	1.7929e-08	1.03332	0.328	0.213	0.000425688
LRFN2	1.81579e-08	-1.22106	0.012	0.138	0.000431122
spire1a	1.84547e-08	-1.14894	0.012	0.137	0.00043817
spock1	1.88128e-08	-1.26798	0.029	0.164	0.000446673
dclk1a	1.89274e-08	-1.1698	0	0.115	0.000449393
dennd2b	1.97042e-08	0.996221	0.115	0.043	0.000467836
fkbp5	2.04971e-08	1.30217	0.393	0.286	0.000486662
disc1	2.07321e-08	0.931884	0.127	0.05	0.000492243
cdkl5	2.0758e-08	-0.843719	0.045	0.191	0.000492856
PLCB1	2.08924e-08	-1.15386	0.008	0.129	0.000496049
foxp1b	2.12146e-08	1.08884	0.221	0.114	0.000503698
ATP8A1	2.1411e-08	-0.859392	0.037	0.178	0.000508362
SCARF2	2.18709e-08	0.951644	0.127	0.05	0.00051928
mcl1a	2.22605e-08	1.02795	0.373	0.24	0.000528532
ppfia2	2.36419e-08	-1.14016	0.074	0.226	0.00056133
CT990561.1	2.39331e-08	-1.17266	0	0.114	0.000568245
shdb	2.40089e-08	1.31627	0.135	0.056	0.000570044
dlgap2b	2.61682e-08	-1.06691	0.008	0.128	0.000621312
pacsin1a	2.73728e-08	-1.03734	0.004	0.121	0.000649912
sv2a	2.81774e-08	-1.03447	0.008	0.129	0.000669016
FRMD5	2.87138e-08	-1.1592	0.025	0.155	0.000681752
snd1	3.02978e-08	1.05443	0.402	0.289	0.00071936
epha6	3.03557e-08	-1.56808	0.004	0.119	0.000720735
spon1a	3.08599e-08	-1.89311	0.008	0.125	0.000732707
pde4a	3.33905e-08	-1.16763	0.008	0.127	0.000792792
lrfn1	3.69836e-08	-1.06221	0.008	0.126	0.000878101
pcsk1nl	3.70663e-08	-1.07409	0.012	0.133	0.000880066
tns1a	3.80603e-08	-0.86368	0.025	0.155	0.000903665
olfm2a	3.95112e-08	-1.30873	0.012	0.133	0.000938114
elovl6	4.02995e-08	-0.888623	0.016	0.141	0.000956831
GARNL3	4.05212e-08	-1.08995	0.016	0.139	0.000962095
mapk8ip3	4.06194e-08	-0.965724	0.004	0.118	0.000964427
TCERG1L	4.11328e-08	-1.02488	0.012	0.133	0.000976616
golga7bb	4.31864e-08	-1.33339	0.012	0.132	0.00102537
olfm1b	4.35863e-08	-0.953456	0.016	0.14	0.00103487
pcdh7a	4.47895e-08	-1.11512	0.029	0.159	0.00106344
grin1b	4.52266e-08	-1.10881	0	0.11	0.00107381
iqsec2a	4.68342e-08	-1.05097	0.02	0.146	0.00111198
slc1a5	4.6986e-08	1.05019	0.213	0.112	0.00111559
igsf9ba	4.72129e-08	-1.07762	0.008	0.125	0.00112098
znf385a	4.74616e-08	-0.955647	0.037	0.17	0.00112688
TENM3	4.96072e-08	-1.30685	0.008	0.124	0.00117782
tmem178b	5.11771e-08	-0.898555	0.029	0.159	0.0012151
ldb3a	5.43531e-08	-1.26293	0.262	0.397	0.00129051
si:ch211-251b21.1	5.64133e-08	0.686621	0.135	0.055	0.00133942
camk4	5.64687e-08	-1.30631	0.012	0.129	0.00134074
erc2	5.82987e-08	-1.05371	0.008	0.123	0.00138419
cdon	5.91107e-08	0.807589	0.352	0.229	0.00140347
arhgap21a	6.20975e-08	-0.762529	0.111	0.279	0.00147438
angptl1a	6.36117e-08	1.09116	0.107	0.04	0.00151033
qkia	6.39776e-08	0.591301	0.492	0.36	0.00151902
myrip	6.45637e-08	-1.1556	0.004	0.115	0.00153294
raly	6.50897e-08	-1.00742	0.033	0.165	0.00154543
dgkg	6.75121e-08	-1.09337	0	0.107	0.00160294
PLEKHH3	6.87911e-08	1.13344	0.152	0.069	0.00163331
rims1a	7.00644e-08	-1.07624	0.033	0.162	0.00166354
kazna	7.09962e-08	-1.10263	0.033	0.16	0.00168566
neb	7.19612e-08	-1.30736	0.385	0.477	0.00170857
gramd4a	7.2362e-08	-0.933287	0.025	0.149	0.00171809
dlgap1a	7.2586e-08	-1.06139	0.012	0.129	0.00172341
nav2a	7.362e-08	-0.796763	0.053	0.195	0.00174796
zbtb16b	7.48761e-08	1.13791	0.246	0.141	0.00177778
pard6gb	7.92689e-08	0.886919	0.115	0.045	0.00188208
GABRB2	7.98123e-08	-1.04315	0.004	0.113	0.00189498
tub	8.07131e-08	-1.06136	0.004	0.114	0.00191637
shank3a	8.18916e-08	-1.17698	0.037	0.166	0.00194435
camsap2a	8.20391e-08	0.922199	0.344	0.235	0.00194785
cntn4	8.26705e-08	-1.27626	0	0.106	0.00196285
grm8b	8.5743e-08	-1.47414	0.004	0.112	0.0020358
slc44a5a	8.61316e-08	-1.23598	0.012	0.127	0.00204502
pvrl2l	8.7884e-08	-1.11881	0.029	0.154	0.00208663
adcyap1r1a	8.79303e-08	-1.19705	0.008	0.12	0.00208773
nhsl2	9.03836e-08	0.785127	0.307	0.187	0.00214598
gab1	9.53654e-08	1.00126	0.279	0.168	0.00226426
pcdh11.1	9.5844e-08	-1.10833	0.061	0.202	0.00227562
galnt9	1.07263e-07	-0.969501	0.012	0.127	0.00254675
atp2b2	1.08187e-07	-0.875315	0.025	0.148	0.0025687
pbx3b	1.08659e-07	-1.35516	0.07	0.21	0.00257988
GK3P	1.09932e-07	-0.731025	0.049	0.187	0.00261012
chn2	1.11263e-07	-1.0458	0.012	0.127	0.00264172
specc1	1.12293e-07	-1.05643	0.012	0.126	0.00266617
plekha7a	1.13875e-07	-0.861564	0.02	0.141	0.00270374
wwtr1	1.15312e-07	1.05467	0.139	0.061	0.00273784
ablim1a	1.15834e-07	-1.06291	0.004	0.112	0.00275026
si:ch211-208k15.1	1.17678e-07	-0.797827	0.041	0.175	0.00279402
zgc:165603	1.18226e-07	-0.986891	0	0.104	0.00280704
tbcelb	1.23351e-07	1.00119	0.201	0.106	0.00292873
pcdh10a	1.28148e-07	-1.09312	0	0.103	0.00304263
col19a1	1.28829e-07	0.822813	0.139	0.061	0.0030588
ptprub	1.29537e-07	-1.36845	0.057	0.192	0.0030756
map6a	1.30379e-07	-0.940381	0	0.103	0.0030956
arrb1	1.32193e-07	-0.907508	0.016	0.132	0.00313865
dlgap1b	1.36878e-07	-0.893578	0.029	0.153	0.00324989
cacna1ba	1.3878e-07	-0.968679	0.012	0.125	0.00329506
kcnh3	1.40587e-07	-1.2048	0.008	0.117	0.00333796
pcdh19	1.41988e-07	-1.19375	0.029	0.15	0.00337121
KCNT1	1.42219e-07	-0.978528	0.008	0.117	0.0033767
efna3a	1.45189e-07	-1.25963	0.016	0.13	0.00344723
trdn	1.47723e-07	-1.24782	0.172	0.317	0.00350738
dlg4a	1.51073e-07	-0.924674	0.004	0.11	0.00358692
mylz3	1.55677e-07	-1.49039	0.213	0.356	0.00369623
zmp:0000000924	1.61267e-07	-1.08186	0	0.102	0.00382897
clic4	1.62156e-07	1.08112	0.143	0.064	0.00385007
jmjd1cb	1.72659e-07	0.706199	0.586	0.517	0.00409944
btg1	1.81707e-07	0.820522	0.32	0.201	0.00431426
cd276	1.83613e-07	0.811405	0.102	0.039	0.00435953
fam184b	1.87739e-07	-0.887035	0.016	0.13	0.00445748
s1pr2	1.88725e-07	0.895689	0.131	0.056	0.00448089
pde1a	2.02181e-07	-1.21784	0.008	0.115	0.00480038
grip2b	2.02709e-07	-1.38183	0.008	0.115	0.00481293
GRIK3	2.03496e-07	-1.2643	0.008	0.115	0.0048316
atp1b1b	2.07754e-07	-1.34874	0.012	0.121	0.00493271
gnai2b	2.07906e-07	-0.762326	0.029	0.15	0.00493632
ivns1abpa	2.08774e-07	1.15589	0.127	0.055	0.00495693
tln2a	2.08985e-07	-1.0324	0.037	0.16	0.00496193
fign	2.1323e-07	0.998572	0.135	0.059	0.00506272
gpm6ba	2.1573e-07	-0.966024	0.012	0.122	0.00512209
myo1b	2.27492e-07	0.666387	0.102	0.039	0.00540135
tafa1a	2.29643e-07	0.862715	0.119	0.049	0.00545241
ccdc85ca	2.33175e-07	-0.898604	0.086	0.231	0.00553627
ptprnb	2.38155e-07	-0.971935	0.008	0.113	0.00565452
plch2a	2.39247e-07	-0.987211	0.02	0.136	0.00568045
aplp1	2.40509e-07	-1.00275	0.135	0.292	0.00571039
grm1b	2.51689e-07	-1.28204	0.004	0.106	0.00597586
ntm	2.63261e-07	-1.66129	0.082	0.215	0.0062506
mef2ca	2.64321e-07	-1.27159	0.184	0.321	0.00627577
prkag2a	2.72108e-07	-1.07574	0.041	0.166	0.00646066
dacha	2.72456e-07	-1.4382	0.025	0.14	0.00646891
CDH18	2.76212e-07	-1.03603	0.008	0.113	0.0065581
si:ch211-13k12.2	2.80365e-07	-1.01833	0.025	0.14	0.00665672
ephb1	2.88712e-07	-1.11207	0.004	0.105	0.00685489
atp8a2	3.04877e-07	-0.749999	0.012	0.121	0.00723869
ppip5k1a	3.07883e-07	-0.937834	0.066	0.198	0.00731007
nxn	3.11207e-07	-0.90955	0.09	0.233	0.00738898
raver2	3.1479e-07	-0.788352	0.078	0.222	0.00747407
gphnb	3.1505e-07	-0.940258	0.008	0.111	0.00748023
grin2ab	3.16182e-07	-1.10762	0.008	0.112	0.00750712
tenm3	3.24659e-07	-1.87893	0.053	0.177	0.00770838
abraa	3.28899e-07	-1.41368	0.037	0.156	0.00780904
cnksr2a	3.40356e-07	-0.722605	0.029	0.148	0.00808107
runx1t1	3.41257e-07	-1.16197	0.029	0.144	0.00810246
lrp1bb	3.54735e-07	-0.784707	0.029	0.146	0.00842247
OSBP2	3.55587e-07	-0.774377	0.082	0.225	0.00844271
dscama	3.67565e-07	-0.978941	0.008	0.111	0.00872709
fstl5	3.70791e-07	-1.05198	0.012	0.118	0.00880369
gapdhs	3.92725e-07	0.813699	0.32	0.203	0.00932447
snap91b	3.93252e-07	-0.829654	0.037	0.159	0.00933699
TNC	4.05286e-07	1.26101	0.127	0.056	0.00962271
pax7a	4.07293e-07	0.959055	0.234	0.135	0.00967036
cib2	4.2284e-07	-0.657561	0.102	0.253	0.0100395
sugt1	4.40416e-07	0.795552	0.434	0.327	0.0104568
cpeb4b	4.45165e-07	-0.629513	0.127	0.29	0.0105695
ank2a	4.51169e-07	-0.781648	0.004	0.103	0.0107121
elavl3	4.58379e-07	-1.03309	0.004	0.102	0.0108833
zgc:153372	4.67727e-07	1.12636	0.348	0.247	0.0111052
phactr3a	4.82617e-07	-0.879896	0.008	0.11	0.0114588
caskin1	4.94899e-07	-0.86304	0.053	0.182	0.0117504
spred2b	5.08664e-07	1.22985	0.242	0.149	0.0120772
gpm6ab	5.18022e-07	-1.05614	0.053	0.181	0.0122994
ampd3b	5.26185e-07	-1.38276	0.221	0.35	0.0124932
ndrg4	5.26335e-07	-0.773796	0.033	0.152	0.0124968
ncam1a	5.31244e-07	-1.11282	0.107	0.246	0.0126133
obscnb	5.33578e-07	-1.01391	0.082	0.213	0.0126687
IQSEC1	5.34641e-07	-0.774692	0.008	0.109	0.012694
nbeab	5.35727e-07	-1.02454	0.029	0.142	0.0127198
grin2db	5.4155e-07	-0.97415	0.016	0.122	0.012858
snap91a	5.50602e-07	-0.833419	0.004	0.101	0.0130729
galnt18b	5.56862e-07	-1.1937	0.008	0.108	0.0132216
CABZ01061524.1	5.82629e-07	-1.08122	0.119	0.258	0.0138334
snap25b	5.96046e-07	-1.1524	0.025	0.135	0.0141519
eno2	6.15037e-07	-0.811571	0.008	0.108	0.0146028
zgc:92107	6.20672e-07	0.997616	0.172	0.086	0.0147366
ablim1b	6.24432e-07	0.994534	0.266	0.167	0.0148259
hsp70.1	6.4792e-07	0.723593	0.541	0.423	0.0153836
ENSDARG00000071353	6.51324e-07	-0.553915	0.029	0.144	0.0154644
hipk2	6.66236e-07	0.6158	0.549	0.44	0.0158184
dctn1b	6.66938e-07	-0.817809	0.004	0.1	0.0158351
raraa	7.06198e-07	1.10737	0.275	0.176	0.0167672
ppp3cb	7.3174e-07	-0.872146	0.008	0.107	0.0173737
pbx1b	7.35733e-07	-0.985989	0.012	0.114	0.0174685
kirrel3a	7.35922e-07	-1.63333	0.037	0.15	0.017473
macf1a	7.42389e-07	0.63178	0.578	0.523	0.0176265
rapgefl1	7.60263e-07	-0.736549	0.029	0.142	0.0180509
kank2	7.9676e-07	0.921148	0.139	0.065	0.0189175
kif26ba	7.98914e-07	-0.745069	0.098	0.241	0.0189686
RIMBP2	8.06878e-07	-0.747197	0.008	0.107	0.0191577
EML5	8.20307e-07	-0.814479	0.02	0.128	0.0194765
sept9b	8.62046e-07	0.773607	0.115	0.048	0.0204676
ddx5	8.63018e-07	-0.959784	0.016	0.12	0.0204906
ddr1	8.68183e-07	0.923305	0.18	0.094	0.0206133
gramd1ba	8.95829e-07	-0.824359	0.016	0.12	0.0212697
hs6st3b	9.18211e-07	-1.17898	0.053	0.172	0.0218011
pip5k1cb	9.22639e-07	-0.868536	0.012	0.112	0.0219062
atf6	9.26967e-07	0.919358	0.311	0.211	0.022009
pip4k2ab	9.6151e-07	-0.852249	0.012	0.112	0.0228291
gria2a	1.01872e-06	-0.762543	0.012	0.112	0.0241875
nfixa	1.05209e-06	0.706072	0.48	0.381	0.0249798
phldb1b	1.07525e-06	-0.83682	0.049	0.169	0.0255296
adgrb3	1.09055e-06	-0.739935	0.07	0.2	0.025893
gpc3	1.09162e-06	-1.06356	0.012	0.111	0.0259183
gabrg2	1.09221e-06	-0.807806	0.008	0.104	0.0259323
pcloa	1.09383e-06	-0.839898	0.008	0.105	0.0259707
blmh	1.10874e-06	-0.718384	0.07	0.2	0.0263248
dzip1	1.30669e-06	0.969618	0.143	0.069	0.0310248
ptpn4b	1.31801e-06	-0.750568	0.016	0.118	0.0312934
XKR4	1.35143e-06	-0.862965	0.012	0.11	0.032087
apbb2b	1.38334e-06	1.03543	0.213	0.125	0.0328446
nhsb	1.39024e-06	-0.755027	0.025	0.131	0.0330086
frya	1.40325e-06	-0.858885	0.029	0.136	0.0333173
msi2a	1.40917e-06	-0.776003	0.18	0.336	0.033458
st6galnac3	1.44326e-06	-0.870623	0.094	0.23	0.0342672
itpr1b	1.45957e-06	-1.05535	0.012	0.109	0.0346545
nell2b	1.52481e-06	-0.973165	0.016	0.116	0.0362036
cadm2a	1.52704e-06	-0.947862	0.016	0.116	0.0362564
ERBB4	1.52993e-06	-0.884763	0.098	0.232	0.036325
TTC28	1.68745e-06	1.16598	0.193	0.107	0.0400651
cacna1da	1.6921e-06	-0.553424	0.045	0.164	0.0401755
mgat4c	1.73818e-06	-1.08154	0.016	0.114	0.0412696
map4l	1.73831e-06	-0.759908	0.012	0.109	0.0412727
ca16b	1.80459e-06	-0.920743	0.012	0.108	0.0428463
syt2a	1.84071e-06	-0.791777	0.02	0.123	0.0437039
map7d2a	1.85237e-06	-0.742627	0.008	0.101	0.0439808
si:ch73-367p23.2	1.89265e-06	-1.49567	0.086	0.206	0.0449372
pdlim5a	1.94264e-06	-1.09916	0.127	0.256	0.0461242
edrf1	1.9709e-06	0.608719	0.557	0.493	0.0467952
nmrk2	1.99612e-06	-1.24673	0.029	0.133	0.047394
myo1cb	2.06465e-06	0.789857	0.234	0.135	0.0490211
shank2b	2.06625e-06	-0.855638	0.016	0.113	0.0490589
kcnc3b	2.096e-06	-0.728875	0.012	0.108	0.0497654
nptna	2.11398e-06	-0.905999	0.025	0.127	0.0501922
cacnb4b	2.14573e-06	-0.794692	0.016	0.114	0.0509461
hyou1	2.23836e-06	1.04251	0.217	0.129	0.0531453
fras1	2.31332e-06	-1.10276	0.066	0.183	0.0549252
lrrc75ba	2.31341e-06	-0.780674	0.012	0.107	0.0549272
ttyh3b	2.32309e-06	-0.586214	0.025	0.128	0.0551572
ldb2a	2.32371e-06	-0.733227	0.016	0.113	0.0551719
CABZ01074397.1	2.3331e-06	0.931125	0.102	0.043	0.0553948
camk2b1	2.36163e-06	-0.439589	0.225	0.406	0.0560723
il1rapl2	2.42038e-06	-1.82666	0.045	0.152	0.057467
gramd1bb	2.42948e-06	-0.735704	0.041	0.152	0.0576831
rims2a	2.45562e-06	-0.858873	0.025	0.126	0.0583037
far1	2.55155e-06	0.96559	0.164	0.086	0.0605813
ZNF423	2.57464e-06	1.04387	0.279	0.185	0.0611296
gria4b	2.58199e-06	-0.932941	0.025	0.125	0.0613042
pcdh15a	2.59773e-06	-1.07389	0.016	0.111	0.0616779
rasgef1ba	2.65306e-06	1.05839	0.139	0.068	0.0629916
jund	2.67317e-06	0.664957	0.123	0.055	0.0634692
ccser2a	2.72822e-06	-0.719165	0.041	0.152	0.064776
akap13	2.99181e-06	1.01336	0.217	0.128	0.0710344
msi2b	3.0406e-06	-0.71941	0.373	0.514	0.0721931
grm5b	3.1326e-06	-0.754475	0.012	0.104	0.0743772
sorbs1	3.13579e-06	-0.780091	0.176	0.325	0.0744531
slc8a1b	3.20508e-06	-0.915284	0.025	0.124	0.0760983
SEMA4F	3.31088e-06	-0.973017	0.02	0.117	0.0786102
ank1a	3.31551e-06	-0.749839	0.053	0.169	0.0787202
pkp4	3.3528e-06	-0.816052	0.02	0.119	0.0796056
lrrfip1b	3.37546e-06	-0.624254	0.033	0.139	0.0801436
fam102bb	3.41186e-06	1.20066	0.16	0.085	0.0810078
elf1	3.41833e-06	1.02081	0.119	0.054	0.0811613
epb41l3b	3.44707e-06	-0.792578	0.037	0.143	0.0818438
jph3	3.5328e-06	-0.933666	0.041	0.147	0.0838792
pcdh9	3.54591e-06	-0.827372	0.025	0.124	0.0841906
agap1	3.60846e-06	0.719046	0.488	0.4	0.0856757
cspg5a	3.73482e-06	-0.803815	0.025	0.124	0.0886759
pde3b	3.79734e-06	-0.678056	0.172	0.327	0.0901603
necab2	3.79893e-06	-0.964697	0.025	0.122	0.0901979
eepd1	3.81873e-06	-0.941342	0.02	0.115	0.0906682
tnni2a.3	3.89709e-06	-1.50873	0.107	0.227	0.0925285
igf1rb	4.03033e-06	1.20546	0.332	0.249	0.0956922
myh14	4.03715e-06	-0.846768	0.029	0.127	0.0958541
xirp2b	4.06955e-06	-1.14441	0.205	0.328	0.0966233
fam214a	4.08916e-06	-0.600569	0.078	0.206	0.097089
ptprdb	4.12029e-06	-0.767618	0.016	0.11	0.0978282
klf7a	4.22287e-06	-0.795418	0.029	0.129	0.100264
rtn1a	4.3887e-06	-0.957056	0.049	0.16	0.104201
arhgef4	4.59458e-06	1.04996	0.193	0.109	0.109089
pisd	4.66818e-06	-0.878232	0.016	0.108	0.110837
tnrc6a	4.74616e-06	-0.845143	0.029	0.128	0.112688
ryr3	4.76385e-06	-0.968671	0.27	0.389	0.113108
usp54b	4.84384e-06	-0.785458	0.074	0.193	0.115007
pld1a	4.86144e-06	0.56561	0.23	0.132	0.115425
btbd11a	4.87922e-06	-0.897531	0.049	0.158	0.115847
xylt1	4.8965e-06	-0.630851	0.041	0.15	0.116258
nalcn	4.90946e-06	-0.69044	0.012	0.101	0.116565
jarid2a	4.94172e-06	-0.674049	0.025	0.122	0.117331
magi1b	4.96462e-06	-0.642287	0.045	0.155	0.117875
adcy8	5.10791e-06	-0.677876	0.012	0.102	0.121277
piezo1	5.14426e-06	0.787157	0.201	0.113	0.12214
itgb1a	5.16789e-06	0.718709	0.115	0.051	0.122701
micu3a	5.17889e-06	-0.755659	0.012	0.101	0.122963
triob	5.23832e-06	-0.446914	0.041	0.15	0.124373
cdc42se2	5.24548e-06	-0.549142	0.025	0.122	0.124543
dmd	5.28084e-06	-0.63914	0.209	0.36	0.125383
pdk2b	5.40494e-06	0.846834	0.102	0.044	0.128329
ptk2ab	5.48207e-06	-0.487281	0.061	0.179	0.130161
elavl4	5.52426e-06	-0.837145	0.119	0.248	0.131162
adcy2a	5.54331e-06	-0.8558	0.012	0.101	0.131615
fam49al	5.63628e-06	-0.449281	0.02	0.116	0.133822
mettl11b	5.64355e-06	-1.2001	0.164	0.279	0.133995
plcl1	5.74413e-06	0.746466	0.131	0.063	0.136383
grik4	5.78388e-06	-1.09804	0.041	0.143	0.137327
zgc:92429	5.82239e-06	-1.33849	0.307	0.399	0.138241
igfn1.1	5.97728e-06	-0.989143	0.135	0.261	0.141918
jarid2b	6.29503e-06	1.11382	0.361	0.272	0.149463
psmd1	6.67228e-06	-0.785962	0.037	0.138	0.15842
lrch1	6.70785e-06	-0.663476	0.012	0.1	0.159265
ppfibp1b	6.96653e-06	0.798276	0.123	0.058	0.165406
aglb	7.10432e-06	-1.05394	0.057	0.165	0.168678
slc24a3	7.50081e-06	-0.838712	0.02	0.113	0.178092
gria1a	7.95284e-06	-0.642207	0.029	0.126	0.188824
mef2d	8.22782e-06	-0.584087	0.332	0.487	0.195353
tspan7b	8.27414e-06	-0.782139	0.037	0.138	0.196453
arhgap35a	8.31046e-06	0.787525	0.389	0.308	0.197315
rab11fip3	8.40236e-06	-0.638679	0.016	0.105	0.199497
dnajb6b	8.46305e-06	0.832712	0.295	0.195	0.200938
atf7ip	8.5134e-06	-0.802663	0.102	0.227	0.202134
mgat5	8.52553e-06	-0.620345	0.033	0.132	0.202422
bcl9l	8.81134e-06	-0.648116	0.082	0.202	0.209208
unc80	8.86756e-06	-0.589087	0.016	0.105	0.210543
dock1	9.18152e-06	0.741637	0.41	0.322	0.217997
cux1a	9.2393e-06	-0.574736	0.266	0.431	0.219369
thrab	9.488e-06	0.959029	0.398	0.324	0.225274
ablim3	9.85403e-06	-0.568948	0.049	0.156	0.233964
syt14a	9.9739e-06	-0.542607	0.016	0.105	0.23681
UNC5C	1.01587e-05	-0.798151	0.045	0.148	0.241197
ppp2r5b	1.01982e-05	-0.545904	0.016	0.104	0.242135
cdh24b	1.02843e-05	-0.847668	0.016	0.103	0.24418
tnksa	1.03942e-05	-0.2971	0.139	0.292	0.246791
cacng6b	1.05576e-05	-0.992412	0.029	0.121	0.250669
actn3b	1.07527e-05	-0.746265	0.193	0.327	0.255302
myot	1.08428e-05	-0.802914	0.045	0.147	0.257442
srl	1.11365e-05	-0.906717	0.094	0.21	0.264414
galnt18a	1.13025e-05	-0.889619	0.033	0.127	0.268354
rida	1.13784e-05	-0.63516	0.078	0.195	0.270157
cntn5	1.15141e-05	-0.863923	0.02	0.109	0.27338
lpgat1	1.18818e-05	-0.665095	0.02	0.109	0.282109
tox2	1.24118e-05	-0.96377	0.045	0.146	0.294693
grk4	1.27451e-05	1.1005	0.135	0.069	0.302608
tp63	1.30903e-05	-1.08643	0.029	0.118	0.310802
rps6ka1	1.36288e-05	-0.710211	0.107	0.229	0.323589
hsp70l	1.39406e-05	0.489073	0.631	0.509	0.330992
wsb1	1.40617e-05	0.869354	0.221	0.136	0.333867
RASSF5	1.45043e-05	-0.739011	0.02	0.108	0.344376
xpo1b	1.45585e-05	-0.601138	0.074	0.187	0.345662
efna2a	1.46136e-05	-0.975232	0.02	0.107	0.34697
agbl4.1	1.46786e-05	-0.793802	0.057	0.162	0.348514
si:dkey-35m8.1	1.48385e-05	-0.78062	0.029	0.121	0.352311
asap1a	1.5006e-05	-0.459693	0.057	0.166	0.356286
ncor1	1.51484e-05	1.13949	0.291	0.215	0.359669
ctnnd2b	1.5924e-05	-0.561841	0.016	0.101	0.378084
trhde.2	1.5962e-05	-0.791718	0.016	0.1	0.378986
mdga1	1.61198e-05	-0.854171	0.02	0.107	0.382732
egln1b	1.61366e-05	-0.852426	0.102	0.219	0.383132
txnipb	1.61545e-05	-1.1599	0.086	0.194	0.383556
ppargc1a	1.62198e-05	-0.866872	0.057	0.161	0.385106
mbnl2	1.64751e-05	-0.590345	0.23	0.379	0.391169
pknox2	1.64849e-05	0.670161	0.426	0.333	0.391401
kidins220b	1.67007e-05	-0.659987	0.033	0.127	0.396526
map7d2b	1.68016e-05	-0.59291	0.025	0.114	0.398921
picalmb	1.72055e-05	-0.525236	0.025	0.114	0.40851
gna11b	1.74323e-05	-0.330685	0.07	0.186	0.413894
tnr	1.7498e-05	-1.02378	0.033	0.124	0.415455
atrn	1.76265e-05	-0.480542	0.094	0.216	0.418505
pcdh11	1.76926e-05	-1.08445	0.033	0.124	0.420075
exoc6	1.83517e-05	-0.556166	0.066	0.177	0.435723
npdc1b	1.92366e-05	-0.739221	0.02	0.106	0.456734
mtus1b	1.94427e-05	-0.742673	0.041	0.137	0.461627
nedd4l	1.95073e-05	-0.608109	0.262	0.405	0.463162
foxj3	1.95551e-05	-0.549537	0.148	0.284	0.464298
si:ch211-236l14.4	1.97217e-05	-0.996654	0.049	0.144	0.468251
ttll7	1.97673e-05	-0.591236	0.025	0.113	0.469334
wbp2	2.00854e-05	0.725023	0.422	0.337	0.476888
hsc70	2.07596e-05	-0.89406	0.119	0.233	0.492896
sgcd	2.26014e-05	-0.857704	0.283	0.41	0.536626
grin2aa	2.26458e-05	-0.785409	0.025	0.111	0.537678
setbp1	2.32819e-05	-0.490054	0.082	0.197	0.552782
myo16	2.4477e-05	-0.47938	0.16	0.298	0.581157
kalrna	2.4499e-05	-0.737197	0.02	0.104	0.58168
obsl1b	2.4896e-05	-0.870502	0.029	0.114	0.591106
cbx7a	2.49757e-05	0.851785	0.316	0.23	0.592998
pawr	2.56231e-05	-1.00363	0.029	0.114	0.60837
rnf130	2.57118e-05	-0.426625	0.045	0.145	0.610476
grk6	2.59837e-05	-0.564003	0.107	0.226	0.61693
sort1a	2.64874e-05	0.893543	0.102	0.047	0.62889
camkk1a	2.65899e-05	-0.556827	0.025	0.111	0.631324
sobpa	2.87492e-05	-0.830587	0.066	0.168	0.682593
ptprga	2.91568e-05	0.411055	0.385	0.274	0.69227
fgf12b	2.96771e-05	-0.601806	0.037	0.128	0.704624
fnbp1b	2.98635e-05	-0.342045	0.094	0.214	0.70905
pag1	3.00593e-05	0.877703	0.221	0.139	0.713698
ldlrad4b	3.02697e-05	-0.723671	0.041	0.133	0.718693
tfdp2	3.03088e-05	0.946428	0.139	0.074	0.719622
adam9	3.0637e-05	0.922499	0.197	0.122	0.727414
baz2ba	3.06511e-05	0.803814	0.283	0.2	0.727748
sh3gl2a	3.16239e-05	-0.689368	0.02	0.103	0.750847
fut8a	3.21701e-05	-0.465323	0.115	0.239	0.763815
kdm6ba	3.2273e-05	0.783016	0.426	0.347	0.766258
ptk2aa	3.2335e-05	0.825042	0.131	0.068	0.767729
fmn2b	3.27502e-05	-0.645278	0.02	0.102	0.777587
unc45b	3.28888e-05	-1.30447	0.459	0.49	0.78088
daam1a	3.41178e-05	-0.348885	0.082	0.195	0.810059
lasp1	3.59745e-05	0.960574	0.107	0.051	0.854142
slc41a1	3.6632e-05	-0.93721	0.086	0.189	0.869753
ampd2b	3.79813e-05	1.34751	0.107	0.052	0.901789
dlgap2a	3.82189e-05	-0.702294	0.045	0.138	0.907432
uckl1b	4.04817e-05	-1.08506	0.098	0.203	0.961156
phkb	4.08191e-05	-0.643844	0.148	0.27	0.969169
anxa6	4.14904e-05	-0.574239	0.033	0.12	0.985106
zcchc24	4.15689e-05	0.719307	0.217	0.133	0.98697
fam49bb	4.26497e-05	-0.614913	0.029	0.114	1
hivep3b	4.3936e-05	-0.573459	0.033	0.121	1
gpm6aa	4.39521e-05	-0.644403	0.033	0.12	1
sorbs2b	4.57396e-05	-0.917464	0.037	0.122	1
taok3a	4.59183e-05	-0.705605	0.037	0.125	1
gng7	4.59395e-05	-0.614003	0.033	0.119	1
si:ch73-335l21.1	4.63839e-05	0.962281	0.266	0.186	1
lgr4	4.66597e-05	1.11456	0.176	0.106	1
si:ch211-242b18.1	4.69287e-05	-0.516124	0.02	0.1	1
ripor2	4.76812e-05	-0.453029	0.041	0.132	1
ldb2b	4.80842e-05	-0.522326	0.029	0.114	1
dock4b	4.89003e-05	-0.706305	0.025	0.106	1
kmt2ca	4.92189e-05	0.550473	0.553	0.502	1
sema4ba	4.92813e-05	-0.748865	0.176	0.298	1
CR356242.1	4.93019e-05	-0.374174	0.033	0.121	1
ebf1b	5.03527e-05	-1.3189	0.029	0.11	1
dnajb4	5.12272e-05	-1.0131	0.033	0.116	1
nrap	5.37885e-05	-1.00424	0.119	0.224	1
myo5aa	5.62301e-05	-0.349689	0.094	0.21	1
tfeb	5.71935e-05	-0.688547	0.102	0.21	1
dagla	6.06484e-05	-0.447642	0.07	0.174	1
nlk2	6.22501e-05	-0.443631	0.152	0.283	1
lrrfip2	6.23276e-05	-0.50182	0.061	0.159	1
chchd3a	6.36232e-05	-0.617062	0.041	0.129	1
dok6	6.61726e-05	-0.488998	0.025	0.105	1
ppargc1b	6.68055e-05	-0.555124	0.066	0.165	1
cpe	6.6943e-05	-0.687209	0.025	0.104	1
pbx1a	6.89708e-05	-0.43804	0.123	0.243	1
jph2	7.05173e-05	-0.820102	0.061	0.155	1
schip1	7.19589e-05	-0.500774	0.057	0.154	1
mycbp2	7.25036e-05	-0.384414	0.18	0.318	1
ephb2b	7.40466e-05	-0.739022	0.033	0.115	1
rnf44	7.53486e-05	-0.515277	0.053	0.147	1
tmtc1	7.57137e-05	0.993958	0.148	0.083	1
rps6ka3b	7.74787e-05	-0.621909	0.029	0.109	1
sema5ba	7.82479e-05	-0.966824	0.066	0.158	1
usp24	7.91837e-05	-0.364568	0.061	0.161	1
ptbp3	8.07571e-05	-0.394092	0.07	0.171	1
fermt2	8.24426e-05	0.883058	0.16	0.092	1
kcnq5b	8.35837e-05	-1.00953	0.037	0.119	1
si:ch211-266g18.10	8.37685e-05	-0.843363	0.189	0.299	1
msna	8.66361e-05	0.654684	0.131	0.068	1
mical2b	8.87623e-05	-0.658047	0.074	0.171	1
cacnb1	9.19491e-05	-0.564409	0.045	0.133	1
hdac5	9.32396e-05	-0.293441	0.033	0.116	1
limch1b	9.59964e-05	0.820055	0.201	0.127	1
nrip1b	9.89794e-05	-0.673014	0.045	0.131	1
casq1a	9.96301e-05	-1.1588	0.041	0.123	1
clstn1	9.9968e-05	-0.484673	0.102	0.212	1
st6gal2a	0.000100059	-0.61183	0.156	0.277	1
cadm3	0.000102032	-0.462229	0.057	0.151	1
clasp2	0.00010265	-0.374835	0.078	0.182	1
znrf1	0.000105291	-0.608081	0.025	0.1	1
atp8a1	0.000106833	-0.364622	0.078	0.18	1
rasal2	0.000106945	-0.545104	0.082	0.183	1
sh3bgr	0.000110577	-0.909602	0.057	0.146	1
robo3	0.000114932	-0.711048	0.029	0.106	1
cmtm4	0.000115593	0.963082	0.123	0.066	1
cdh11	0.000116173	-0.688949	0.029	0.106	1
sfmbt2	0.000117009	-0.463268	0.033	0.114	1
kansl1a	0.00011749	0.914295	0.148	0.085	1
kaznb	0.000118162	0.846231	0.258	0.18	1
taf3	0.000120181	-0.537205	0.041	0.125	1
baiap2a	0.000120199	-0.816417	0.094	0.195	1
fam13a	0.00012059	-0.845153	0.119	0.223	1
slc20a2	0.000120795	-0.522011	0.131	0.247	1
nrip2	0.000122935	-0.474772	0.029	0.106	1
pdcd6	0.000123666	0.80943	0.131	0.071	1
auts2a	0.000124995	0.559478	0.385	0.297	1
hsp70.2	0.000125591	0.593902	0.57	0.508	1
zeb2a	0.000126524	0.965598	0.193	0.122	1
xirp1	0.000126788	-1.34453	0.078	0.167	1
chd9	0.000126885	-0.441157	0.131	0.248	1
klhl21	0.000127786	-0.735061	0.082	0.178	1
flnca	0.000128931	-0.963838	0.041	0.123	1
prkar1b	0.000129358	-0.415993	0.045	0.132	1
RAMP1	0.00013152	-0.692397	0.037	0.117	1
hspb1	0.000133268	-0.780219	0.238	0.335	1
SGCZ	0.000134315	-0.609802	0.037	0.118	1
hipk3b	0.000136926	-0.541628	0.217	0.345	1
sgip1b	0.000146447	-0.476717	0.057	0.148	1
zhx2a	0.000149191	-0.530589	0.074	0.168	1
eya1	0.000152257	-1.07277	0.094	0.187	1
svila	0.000153796	0.777159	0.225	0.149	1
usp31	0.000153856	-0.52194	0.266	0.398	1
si:dkey-246g23.2	0.000154046	-0.774002	0.037	0.115	1
sema6e	0.000157073	-0.459366	0.283	0.421	1
pleca	0.000157148	-0.591918	0.254	0.381	1
atrx	0.000158155	-0.294761	0.066	0.159	1
lrpprc	0.000164355	-0.476105	0.041	0.123	1
tnrc6c1	0.000165981	-0.305248	0.127	0.245	1
pam	0.000167052	-0.45511	0.041	0.123	1
stxbp5b	0.000167999	-0.375719	0.045	0.13	1
robo2.1	0.000170662	-0.627217	0.037	0.116	1
tnfrsfa	0.000171035	0.673418	0.135	0.074	1
ppp1r21	0.000175874	-0.45396	0.037	0.116	1
grip1	0.000177987	1.11739	0.262	0.196	1
flncb	0.000182509	0.760234	0.328	0.245	1
tusc3	0.000183369	-0.621303	0.029	0.102	1
pvalb1	0.000184134	-1.20219	0.275	0.372	1
chrm2a	0.000188204	-0.921033	0.033	0.107	1
gpatch8	0.000192814	-0.415956	0.16	0.284	1
glg1b	0.000193919	-0.55436	0.049	0.131	1
gphna	0.00019441	-0.306827	0.07	0.164	1
asb10	0.00020048	-0.828509	0.057	0.141	1
SLC45A4	0.000203158	-0.5838	0.033	0.108	1
tiam2a	0.000204666	-0.563251	0.193	0.31	1
atp1b3b	0.000205175	-0.491496	0.061	0.15	1
osbpl5	0.00021051	-0.413663	0.061	0.152	1
edil3a	0.000218498	0.672704	0.299	0.216	1
laptm4b	0.000219068	-0.631362	0.348	0.472	1
etnk1	0.000223793	-0.722979	0.061	0.146	1
si:ch73-21k16.1	0.000225914	-0.68435	0.049	0.13	1
soga1	0.000227162	-0.375523	0.074	0.169	1
rcan2	0.000228885	-0.330871	0.086	0.187	1
akt3a	0.000233323	-0.570567	0.119	0.224	1
myo18ab	0.000237077	0.679211	0.418	0.361	1
pla2g6	0.000238432	-0.504799	0.029	0.101	1
mybpc2b	0.000239927	-0.820164	0.148	0.246	1
c2cd2l	0.000242134	-0.539391	0.029	0.101	1
crema	0.000264211	-0.643347	0.09	0.184	1
cita	0.000270653	-0.275399	0.037	0.114	1
galnt1	0.000278149	0.659906	0.434	0.382	1
huwe1	0.000279349	-0.466335	0.037	0.113	1
pdcd4b	0.000280981	0.641549	0.52	0.476	1
loxl3b	0.000282269	0.656281	0.107	0.055	1
camk2g2	0.000284858	-0.394275	0.115	0.221	1
herc2	0.00028725	-0.382322	0.041	0.118	1
slc25a32a	0.000290378	-0.709402	0.053	0.134	1
GNG12	0.000293383	0.968659	0.119	0.065	1
bcl11aa	0.000295835	-0.560285	0.029	0.1	1
abr	0.000300694	0.930098	0.111	0.059	1
hbba1.1	0.000301349	-1.51523	0.045	0.117	1
bag2	0.000302808	0.613061	0.164	0.099	1
p4ha1a	0.000307864	0.892878	0.27	0.208	1
inpp4ab	0.000311226	-0.594923	0.066	0.151	1
tspan9a	0.00031724	-0.743433	0.262	0.379	1
agbl1	0.000321228	-1.5799	0.119	0.207	1
mapta	0.000324463	0.988288	0.193	0.131	1
calr3b	0.000327105	0.766026	0.111	0.059	1
ckmb	0.000332258	-1.41583	0.135	0.222	1
ero1b	0.000332981	0.827857	0.168	0.106	1
adck1	0.000335775	-0.291036	0.131	0.245	1
gria4a	0.000339156	-0.512922	0.094	0.189	1
ptpn21	0.000344837	0.830139	0.168	0.105	1
gramd1a	0.00034959	-0.426537	0.078	0.169	1
slc25a5	0.000351586	-1.33422	0.045	0.118	1
dysf	0.000355092	-0.670715	0.066	0.15	1
tnikb	0.000362782	-0.33585	0.074	0.164	1
dennd4a	0.000363651	1.01359	0.184	0.122	1
fnbp1l	0.000369632	0.883476	0.201	0.135	1
add3a	0.000370373	0.828944	0.262	0.194	1
cep85l	0.000374084	-0.364191	0.16	0.276	1
jph1a	0.000383104	-0.548175	0.127	0.23	1
dachd	0.000384475	-0.614358	0.033	0.103	1
ell	0.00039027	-0.453988	0.16	0.276	1
elmsan1b	0.000394256	0.811496	0.123	0.069	1
iffo2b	0.000394684	-0.532273	0.041	0.116	1
svild	0.000397105	0.755647	0.127	0.071	1
vav2	0.000398922	0.774381	0.184	0.119	1
fam168a	0.0004089	-0.373484	0.057	0.14	1
wnk1b	0.000409276	-0.339169	0.107	0.208	1
gse1	0.000414009	-0.418759	0.246	0.367	1
sppl3	0.000414409	-0.30157	0.078	0.169	1
arnt2	0.000416259	-0.297035	0.09	0.189	1
madd	0.000417207	-0.386232	0.082	0.172	1
sash1a	0.000420667	0.763397	0.262	0.19	1
kidins220a	0.000434423	-0.459488	0.115	0.217	1
actc1b	0.00043703	-1.25507	0.414	0.488	1
znf827	0.000448242	-0.404877	0.102	0.201	1
ntng2a	0.000456435	-0.543212	0.037	0.108	1
cdc42bpab	0.000469139	-0.386704	0.037	0.109	1
sema5a	0.00047537	-0.665764	0.045	0.119	1
csnk1da	0.000479983	0.82534	0.131	0.076	1
exoc6b	0.000494036	0.899023	0.168	0.108	1
znrf3	0.000503349	-0.425492	0.086	0.177	1
scn4ab	0.000507019	-0.616314	0.074	0.157	1
sgms1	0.000509907	0.883475	0.123	0.07	1
si:ch211-194c3.5	0.000523813	-0.289259	0.033	0.102	1
roraa	0.000527885	-0.542031	0.16	0.266	1
slc38a4	0.000540769	-0.460186	0.102	0.198	1
ampd1	0.00054355	-0.762548	0.057	0.135	1
mlf1	0.000545102	-0.470814	0.357	0.474	1
raph1b	0.000558902	1.24449	0.168	0.11	1
pcxb	0.000566122	-0.288797	0.037	0.108	1
ccdc9b	0.000578057	-0.339639	0.049	0.125	1
hdac11	0.000581039	-0.421621	0.041	0.113	1
cacna1aa	0.000600618	-0.304673	0.123	0.227	1
pde4ba	0.000609827	-0.25441	0.209	0.329	1
nol4lb	0.000610968	-0.6007	0.041	0.112	1
scaper	0.000624877	-0.319551	0.074	0.16	1
crfb4	0.00062957	0.438589	0.107	0.056	1
vapal	0.000700299	-0.465776	0.041	0.111	1
gnb1a	0.000724064	-0.273981	0.123	0.223	1
pde4d	0.000729447	-0.3769	0.041	0.112	1
sltm	0.000777718	-0.283373	0.053	0.13	1
cbfb	0.000778678	0.803781	0.127	0.074	1
ldlrad4a	0.000794761	0.6945	0.348	0.289	1
si:dkeyp-44a8.4	0.000807267	-0.699444	0.078	0.156	1
dlg2	0.000826385	0.781229	0.381	0.318	1
stag1a	0.000868292	-0.250525	0.041	0.111	1
rims2b	0.000875346	-0.306403	0.053	0.127	1
tmcc1b	0.000920636	-0.697346	0.086	0.167	1
glcci1a	0.000947571	-0.362234	0.041	0.109	1
txlnba	0.000949599	-0.671164	0.061	0.133	1
oxsr1b	0.000955523	-0.409445	0.041	0.109	1
arhgap5	0.000988827	-0.300068	0.049	0.121	1
atp11a	0.00100916	0.737655	0.328	0.269	1
spsb4a	0.00103999	-0.339783	0.041	0.109	1
atp2b1a	0.00105763	-0.60461	0.078	0.156	1
rplp1	0.00106552	-1.33525	0.049	0.115	1
dapk1	0.00106924	-0.387471	0.061	0.137	1
maml3	0.00109059	-0.266504	0.156	0.264	1
mapk14a	0.00109249	-0.417699	0.07	0.148	1
zfyve9a	0.00117227	-0.372062	0.037	0.102	1
plxna4	0.0011819	-0.390011	0.066	0.142	1
robo1	0.00118664	-0.327655	0.107	0.194	1
epha4b	0.00118833	-0.380845	0.037	0.102	1
daam1b	0.00119463	1.05585	0.16	0.106	1
sh3gl1b	0.00119884	0.828555	0.164	0.108	1
idh3a	0.00121539	-0.487389	0.061	0.135	1
ndrg3b	0.0012335	-0.465923	0.082	0.163	1
nos1apa.1	0.00124432	-0.426548	0.049	0.119	1
fryl	0.0012458	-0.326749	0.074	0.154	1
myom1b	0.00125591	-0.670045	0.139	0.226	1
bcl2a	0.00126204	0.789682	0.164	0.107	1
sgta	0.00127104	-0.40896	0.041	0.107	1
grk5l	0.00127978	-0.257642	0.066	0.142	1
rplp2	0.00128178	-1.3945	0.082	0.151	1
jph1b	0.00130049	-0.522264	0.139	0.23	1
wnk4b	0.00134592	-0.534313	0.094	0.175	1
ipo11	0.00135218	0.889572	0.262	0.207	1
tmem255a	0.00137951	-0.403178	0.037	0.1	1
spns2	0.00140611	-0.572974	0.086	0.165	1
CABZ01044099.1	0.001452	0.721898	0.156	0.1	1
prkceb	0.00145459	-0.280982	0.037	0.1	1
si:dkey-220k22.1	0.00146355	-0.56825	0.049	0.116	1
mcu	0.0014949	-0.384424	0.135	0.226	1
xirp2a	0.001512	-1.00697	0.148	0.222	1
fam120a	0.00153083	-0.26217	0.057	0.13	1
hnrpkl	0.00156932	-0.310556	0.107	0.195	1
tjap1	0.00158606	-0.355515	0.074	0.151	1
slc38a2	0.0015919	-0.431665	0.156	0.255	1
sdk1b	0.00160346	-0.584826	0.049	0.114	1
mapkapk2a	0.0016362	-0.621444	0.205	0.297	1
ulk2	0.00165921	0.981564	0.189	0.133	1
furina	0.0016653	0.652895	0.234	0.173	1
prx	0.00166568	-0.486661	0.053	0.121	1
gsk3ba	0.00168606	-0.251674	0.127	0.222	1
adipor2	0.00169643	0.607314	0.205	0.143	1
dmgdh	0.00176817	0.677775	0.127	0.077	1
slc6a8	0.00181616	-0.388136	0.098	0.182	1
rps29	0.00181791	-1.56551	0.053	0.114	1
calm1a	0.00183172	-0.661751	0.061	0.131	1
st3gal3b	0.00187119	-0.258938	0.066	0.138	1
ece2b	0.00189807	0.886722	0.221	0.166	1
ext1a	0.001945	-0.275956	0.152	0.249	1
si:ch211-199i15.5	0.00195635	-0.644796	0.045	0.107	1
pdzrn3b	0.00202049	0.504482	0.262	0.193	1
pde4ca	0.00205846	-0.604785	0.07	0.139	1
KCNB2	0.0020636	-0.822306	0.061	0.128	1
rfx2	0.00212515	0.729072	0.135	0.085	1
ddx3xa	0.00213148	-0.391433	0.053	0.12	1
tmem63ba	0.00223531	-0.377222	0.045	0.108	1
dnajb6a	0.00228047	0.740166	0.242	0.185	1
ctdspla	0.00229592	1.22519	0.184	0.136	1
ahr2	0.0023345	0.59654	0.184	0.126	1
gnas	0.00235764	-0.288661	0.057	0.126	1
msh3	0.00240342	-0.316256	0.049	0.113	1
casz1	0.00250666	-0.479092	0.082	0.156	1
stk35	0.00253774	1.1689	0.131	0.084	1
si:ch211-200p22.4	0.00259575	-0.291985	0.197	0.306	1
dock7	0.00260634	-0.40684	0.057	0.123	1
actn3a	0.00266023	-0.580215	0.061	0.128	1
rps24	0.00268914	-1.25975	0.045	0.102	1
rbfox1l	0.00271576	-0.4727	0.078	0.149	1
tpma	0.00281051	-1.27598	0.209	0.279	1
amfra	0.00282977	-0.684962	0.172	0.253	1
ptpn4a	0.00285067	-0.297887	0.078	0.151	1
tmtc2a	0.00285651	0.914651	0.131	0.085	1
SGMS1	0.0028801	-0.636022	0.23	0.322	1
slc25a55a	0.00289597	0.638398	0.127	0.078	1
si:dkey-151g10.6	0.00289685	-1.42671	0.148	0.216	1
map3k7	0.0029282	0.675732	0.107	0.064	1
peak1	0.00299386	0.779978	0.291	0.238	1
ENSDARG00000100606	0.0030225	-0.360184	0.16	0.255	1
man1a1	0.00305431	-0.526887	0.066	0.133	1
stk39	0.00305604	-0.324949	0.057	0.122	1
ppp3ccb	0.00317717	-0.251201	0.053	0.117	1
stat5b	0.00319286	0.92828	0.119	0.074	1
C10H21orf91	0.00324684	0.786921	0.176	0.124	1
rap1gap2b	0.00326087	-0.689821	0.049	0.109	1
phrf1	0.00326653	-0.402559	0.061	0.127	1
mcc	0.00341002	-0.286222	0.082	0.156	1
ptpra	0.00349471	0.679251	0.16	0.11	1
b4galt2	0.0035013	0.924861	0.221	0.169	1
mboat2a	0.00358397	-0.250667	0.053	0.117	1
gbe1b	0.00363001	-0.28235	0.098	0.177	1
ip6k2b	0.00372395	-0.471888	0.09	0.162	1
nfyc	0.00380708	-0.327386	0.045	0.104	1
cemip2	0.00380748	0.659585	0.107	0.064	1
slc4a7	0.00385222	-0.772622	0.246	0.32	1
xpo1a	0.00387967	-0.297909	0.053	0.115	1
phka1b	0.00396628	-0.551059	0.074	0.138	1
CABZ01070631.2	0.00403261	1.11439	0.254	0.213	1
ankrd10b	0.0041718	0.754951	0.246	0.195	1
faf1	0.00417578	-0.259118	0.061	0.126	1
eef1a1l1	0.00424315	-1.23898	0.07	0.128	1
ric8a	0.00428532	0.765175	0.246	0.194	1
dnmt3aa	0.00429264	-0.286044	0.057	0.119	1
taf1	0.00436112	-0.286508	0.045	0.103	1
trim8a	0.0043752	0.571552	0.143	0.095	1
asap2a	0.00450906	0.726374	0.148	0.1	1
sfpq	0.00460631	0.51984	0.451	0.434	1
aldoab	0.00463621	-0.725887	0.045	0.1	1
tanc1b	0.0047055	0.534537	0.197	0.142	1
canx	0.00472917	0.716142	0.164	0.114	1
clec16a	0.0047594	-0.343729	0.049	0.107	1
wdr18	0.00479432	0.64493	0.123	0.078	1
arrdc1b	0.00482812	0.810983	0.201	0.15	1
abi1a	0.00486789	0.627379	0.127	0.081	1
rtn4a	0.00497246	-0.415453	0.143	0.225	1
csde1	0.00498639	0.556179	0.115	0.071	1
arrb2b	0.00500624	-0.306136	0.082	0.152	1
utrn	0.00515967	0.737029	0.16	0.112	1
tcf7l2	0.00526718	-0.510461	0.172	0.253	1
atp2a1l	0.00546581	-0.926782	0.262	0.337	1
aup1	0.00549467	0.815993	0.139	0.094	1
ywhaqb	0.00581207	-0.360586	0.057	0.118	1
arhgap17a	0.00584458	0.753289	0.131	0.086	1
ctnnal1	0.00585222	-0.452775	0.061	0.12	1
igsf3	0.00595062	-0.546223	0.143	0.22	1
kdm7aa	0.00605757	0.721714	0.135	0.091	1
FOXK2	0.00633425	0.737231	0.115	0.073	1
etfa	0.00636473	-0.410516	0.053	0.11	1
myom1a	0.00643859	-0.512708	0.086	0.152	1
sema3aa	0.00655275	-0.43138	0.09	0.156	1
dgkh	0.0067225	-0.337527	0.111	0.185	1
pnrc2	0.00683705	0.583776	0.156	0.107	1
rpl14	0.00684915	-1.08428	0.053	0.105	1
tbxas1	0.00685784	-0.337605	0.049	0.104	1
nfatc3a	0.00686043	-0.380122	0.143	0.224	1
prkag2b	0.00686511	-0.326279	0.057	0.115	1
agfg1a	0.00697895	0.401705	0.475	0.431	1
BX323574.2	0.00724636	0.777498	0.107	0.067	1
brd2a	0.007259	-0.298648	0.074	0.136	1
mpped2a	0.00732126	0.900283	0.209	0.159	1
mhc1zba	0.00754554	0.318532	0.111	0.068	1
ctbp2a	0.00763083	0.785418	0.164	0.119	1
cds1	0.00764958	-0.297936	0.123	0.199	1
smarca2	0.00775194	0.437204	0.492	0.483	1
mapkap1	0.00788099	-0.278595	0.049	0.103	1
fam20cb	0.00801441	1.08875	0.16	0.115	1
hspa1b	0.00825207	-0.523387	0.098	0.163	1
plxna2	0.00827185	-0.451241	0.152	0.228	1
ldb3b	0.00848306	-0.520037	0.189	0.261	1
ckma	0.00863709	-0.850968	0.221	0.293	1
itpk1b	0.0086662	-0.254582	0.049	0.102	1
ror1	0.00874664	-1.09514	0.074	0.127	1
ptp4a3b	0.00884732	-0.684224	0.082	0.14	1
sdc2	0.00898263	0.71203	0.168	0.122	1
myo9aa	0.00907233	0.732491	0.299	0.257	1
si:dkeyp-121d4.3	0.0090883	0.663085	0.107	0.068	1
rhbdd1	0.0090894	-0.466504	0.135	0.205	1
sox6	0.00922665	-0.656365	0.307	0.366	1
stim2b	0.00947926	-0.394842	0.242	0.331	1
CU914811.1	0.00949665	-0.39641	0.205	0.288	1

## Sheet: Slow Muscle
gene	p_val	avg_log2FC	pct.1	pct.2	p_val_adj
mybpc1	0	5.84897	0.775	0.025	0
atp2a2a	0	4.68167	0.97	0.106	0
myh7ba	0	4.66553	0.853	0.022	0
ryr1a	0	4.40183	0.914	0.028	0
tnnt2e	0	3.92526	0.705	0.024	0
agbl1	0	3.62316	0.972	0.192	0
xirp1	0	3.55215	0.906	0.153	0
myh7bb	0	3.52283	0.631	0.002	0
tnnt2d	0	3.46701	0.55	0.014	0
flnca	0	3.39232	0.93	0.107	0
tnni1c	0	3.37488	0.763	0.012	0
bpgm	0	3.35006	0.651	0.012	0
fgf11a	0	3.19844	0.54	0.044	0
mybpc3	0	3.16644	0.562	0.012	0
wnt9a	0	3.01542	0.414	0.012	0
arpp21	0	3.00767	0.777	0.073	0
tnnt1	0	2.94982	0.376	0.012	0
tpm3	0	2.93723	0.681	0.047	0
p3h2	0	2.87762	0.649	0.044	0
pdlim5b	0	2.83742	0.717	0.046	0
cacna1sa	0	2.77631	0.606	0.011	0
tpm2	0	2.72311	0.797	0.104	0
ampd3a	0	2.60548	0.386	0.026	0
nrap	0	2.58384	0.884	0.211	0
dnajb6b	0	2.57007	0.896	0.183	0
cdh13	0	2.55503	0.823	0.15	0
angpt1	0	2.53748	0.6	0.063	0
myoz2b	0	2.52819	0.516	0.011	0
smyhc2	0	2.51552	0.556	0.031	0
tnni3k	0	2.4843	0.462	0.005	0
mustn1b	0	2.40173	0.454	0.024	0
acss2l	0	2.36729	0.554	0.049	0
CU633479.1	0	2.3413	0.412	0.004	0
wnk4b	0	2.31417	0.795	0.163	0
syne2b	0	2.31386	0.586	0.041	0
plce1	0	2.23759	0.584	0.068	0
si:ch211-207i1.2	0	2.22402	0.791	0.141	0
kank1a	0	2.20477	0.536	0.044	0
dnajb4	0	2.1825	0.683	0.105	0
tnni1d	0	2.18243	0.341	0.006	0
CABZ01102170.1	0	2.15356	0.496	0.055	0
slc25a55a	0	2.05607	0.572	0.069	0
mylk3	0	2.00323	0.301	0.009	0
tnni4b.1	0	1.98901	0.247	0.005	0
synpo2lb	0	1.97173	0.331	0.02	0
CU633479.2	0	1.96998	0.367	0.006	0
atp1b1a	0	1.94006	0.502	0.057	0
CABZ01076275.1	0	1.9123	0.498	0.047	0
klhl41a	0	1.90183	0.269	0.013	0
nfat5b	0	1.89807	0.365	0.032	0
myl2a	0	1.87923	0.177	0.006	0
hspb6	0	1.8486	0.396	0.027	0
zgc:165653	0	1.8418	0.378	0.006	0
lrrc58b	0	1.83658	0.249	0.011	0
trpc4apa	0	1.82532	0.339	0.026	0
lmod2b	0	1.8097	0.253	0.01	0
CU633479.5	0	1.78467	0.195	0.004	0
si:ch211-247n2.1	0	1.78376	0.277	0.008	0
si:dkey-24c2.7	0	1.75786	0.269	0.015	0
scn5lab	0	1.71894	0.398	0.035	0
tacr1a	0	1.68133	0.293	0.017	0
slc25a43	0	1.65398	0.301	0.009	0
sema3gb	0	1.64403	0.269	0.016	0
acsl1b	0	1.62214	0.422	0.041	0
si:ch73-54f23.4	0	1.58462	0.293	0.005	0
smyhc3	0	1.56002	0.257	0.004	0
nr5a2	0	1.52949	0.261	0.011	0
zgc:114041	0	1.47905	0.267	0.013	0
mibp	0	1.4633	0.205	0.008	0
pgm5	0	1.42698	0.291	0.014	0
si:dkey-71d15.2	0	1.41681	0.223	0.005	0
obscna	0	1.30187	0.167	0.006	0
KCTD20	0	1.29164	0.229	0.002	0
rnf207a	0	1.22181	0.171	0.002	0
lpar2a	0	1.15214	0.205	0.005	0
si:ch211-214p13.3	0	1.07185	0.189	0.006	0
mylk2	0	1.05621	0.141	0.002	0
si:dkeyp-68b7.10	0	1.02846	0.161	0.003	0
AL954361.1	0	1.01724	0.175	0.003	0
si:ch211-28p3.4	0	1.01646	0.133	0.001	0
fblim1	0	1.0055	0.155	0.003	0
CABZ01052747.1	0	0.87078	0.11	0.002	0
si:dkey-221h15.4	0	0.843647	0.125	0.002	0
tnnt2b	8.40663e-304	2.61167	0.157	0.005	1.99599e-299
pfkmb	1.29427e-302	1.79255	0.542	0.073	3.07299e-298
calcrla	1.53649e-301	2.26657	0.532	0.076	3.6481e-297
ppp2r5a	3.46839e-300	2.1156	0.783	0.165	8.235e-296
fxyd1	3.16805e-296	1.55562	0.355	0.032	7.52191e-292
ca4a	4.50873e-294	1.39123	0.235	0.014	1.07051e-289
flrt2	4.53528e-291	1.77966	0.231	0.014	1.07681e-286
slc16a3	1.96786e-289	1.58183	0.251	0.016	4.6723e-285
ucp2	2.21786e-285	1.48818	0.243	0.016	5.26586e-281
esrrb	4.64941e-276	1.10266	0.205	0.011	1.10391e-271
ppargc1a	1.98084e-275	2.08126	0.723	0.149	4.70312e-271
vegfab	2.62563e-267	2.01673	0.544	0.085	6.23403e-263
arhgef4	5.04125e-264	2.11758	0.586	0.101	1.19694e-259
tesca	3.07333e-260	0.856156	0.133	0.005	7.297e-256
xirp2a	2.76827e-256	2.15768	0.827	0.21	6.5727e-252
chka	7.07026e-256	2.02182	0.414	0.052	1.67869e-251
slc20a2	2.99058e-250	2.18735	0.835	0.235	7.10054e-246
tuft1a	4.76548e-247	1.8785	0.522	0.082	1.13147e-242
zgc:92749	1.17365e-241	1.08003	0.175	0.009	2.78659e-237
KCNB2	2.92156e-239	3.47654	0.586	0.119	6.93665e-235
ctnnal1	4.03945e-238	1.89033	0.592	0.111	9.59087e-234
acacb	1.43805e-233	1.74006	0.516	0.085	3.41436e-229
zgc:195001	6.56651e-233	1.25458	0.181	0.01	1.55909e-228
IPO13	1.43581e-232	1.63425	0.384	0.049	3.40904e-228
p4ha1b	8.37787e-231	1.56766	0.317	0.033	1.98916e-226
srl	8.48458e-229	1.65243	0.799	0.197	2.01449e-224
actc1c	8.58522e-228	1.50436	0.241	0.019	2.03839e-223
coq8aa	1.2601e-227	2.003	0.472	0.076	2.99187e-223
myl2b	1.50867e-227	1.70236	0.116	0.004	3.58204e-223
cpt1ab	1.51717e-224	1.45088	0.398	0.053	3.60222e-220
sh3bgr	1.46637e-222	1.95546	0.647	0.135	3.4816e-218
LPL	1.35487e-218	1.39585	0.237	0.02	3.21687e-214
cpt1b	1.19181e-216	1.26319	0.243	0.021	2.82971e-212
prox1a	2.08451e-215	1.07544	0.205	0.015	4.94925e-211
rnf207b	1.17421e-214	0.593728	0.102	0.003	2.78794e-210
actn2b	3.23428e-213	1.21855	0.141	0.007	7.67915e-209
map3k15	4.97798e-212	1.56809	0.466	0.074	1.18192e-207
stk40	8.40896e-209	1.97009	0.522	0.099	1.99654e-204
stard13b	8.6448e-209	1.38397	0.42	0.062	2.05253e-204
tnfrsfa	9.38632e-207	1.7749	0.434	0.068	2.22859e-202
selenoo1	6.64337e-206	1.53127	0.287	0.031	1.57734e-201
abcc8	1.05122e-205	1.94442	0.452	0.077	2.4959e-201
aqp4	1.63592e-205	0.781652	0.118	0.005	3.88415e-201
sat1a.2	6.89939e-205	1.86054	0.398	0.058	1.63812e-200
cnksr3	1.1006e-203	1.29338	0.454	0.072	2.61316e-199
sdk2b	7.41205e-201	1.755	0.48	0.086	1.75984e-196
pcbp4	1.04725e-200	2.02968	0.663	0.162	2.48648e-196
nt5c2b	1.49693e-200	1.57196	0.414	0.064	3.55416e-196
pard3ab	9.92582e-200	1.69329	0.685	0.17	2.35669e-195
fhl1a	3.59142e-197	1.67847	0.125	0.006	8.52711e-193
mical2b	7.42925e-197	1.64969	0.677	0.161	1.76393e-192
psme4a	4.53222e-196	1.69925	0.359	0.05	1.07609e-191
coq8ab	4.87363e-195	1.24768	0.203	0.016	1.15715e-190
pdk4	8.10567e-195	1.2367	0.261	0.027	1.92453e-190
slc16a1b	8.83266e-195	1.35209	0.213	0.018	2.09714e-190
usp31	3.41674e-194	2.33524	0.884	0.387	8.11238e-190
abraa	7.25935e-194	1.71684	0.639	0.146	1.72359e-189
ehbp1l1a	1.4497e-189	1.62422	0.837	0.252	3.44201e-185
mical2a	4.42081e-189	1.5188	0.432	0.072	1.04963e-184
svila	9.8636e-189	1.47842	0.627	0.141	2.34191e-184
ablim1b	2.57552e-185	1.5304	0.647	0.159	6.11507e-181
smtnl1	4.37296e-185	1.01961	0.161	0.011	1.03827e-180
ca5a	4.87912e-183	1.14659	0.237	0.024	1.15845e-178
zgc:92429	5.16111e-183	1.5376	0.97	0.387	1.2254e-178
jag1b	1.01274e-180	0.984971	0.223	0.021	2.40455e-176
si:dkey-85k7.7	2.34469e-180	1.56996	0.217	0.02	5.56701e-176
slc7a1a	2.76803e-178	1.20737	0.343	0.048	6.57214e-174
tfeb	1.53407e-177	1.47568	0.737	0.199	3.64235e-173
slc43a1a	2.94717e-176	0.980164	0.137	0.008	6.99746e-172
acadvl	1.20667e-173	1.3026	0.357	0.053	2.86499e-169
ndst1a	6.13101e-173	1.26867	0.367	0.057	1.45569e-168
sorbs1	1.87487e-172	1.93848	0.841	0.314	4.45151e-168
casz1	2.37283e-172	1.3799	0.624	0.146	5.63381e-168
si:dkey-52j6.3	5.55083e-171	1.54343	0.253	0.029	1.31793e-166
ampd1	3.88171e-169	1.55518	0.566	0.126	9.21635e-165
qki2	5.78048e-169	1.50742	0.733	0.213	1.37246e-164
mlycd	2.01722e-168	1.67053	0.424	0.077	4.78949e-164
pparaa	7.67624e-168	0.856104	0.125	0.007	1.82257e-163
txlnba	4.31439e-167	1.32255	0.568	0.125	1.02437e-162
ppfibp2a	2.8788e-166	1.30401	0.382	0.063	6.83514e-162
trim55a	5.66749e-166	1.42534	0.386	0.064	1.34563e-161
tgfb1a	4.21196e-165	1.07897	0.229	0.024	1.00005e-160
stim1b	4.26732e-164	1.11782	0.227	0.024	1.01319e-159
ampd3b	1.33199e-163	1.46382	0.9	0.338	3.16254e-159
smyd1b	5.80494e-163	1.40749	0.982	0.425	1.37827e-158
fam160a1a	2.56631e-162	1.74745	0.347	0.056	6.0932e-158
adka	4.91653e-162	1.649	0.717	0.224	1.16733e-157
asph	2.24608e-160	0.99724	0.261	0.032	5.33286e-156
zak	1.21515e-158	1.34752	0.432	0.081	2.88514e-154
flncb	8.74281e-158	1.5769	0.763	0.236	2.07581e-153
pfkfb2b	9.30933e-158	0.969786	0.181	0.016	2.21031e-153
fbxo32	1.76906e-157	1.62788	0.378	0.065	4.20029e-153
lpin1	6.65645e-157	1.45333	0.54	0.123	1.58044e-152
trak1a	8.83423e-157	1.36968	0.488	0.102	2.09751e-152
pptc7a	1.01339e-154	1.54188	0.723	0.219	2.40609e-150
slc20a1b	1.56113e-154	1.49322	0.743	0.228	3.70659e-150
cyth1b	2.47265e-154	1.57252	0.845	0.342	5.87082e-150
kcnab1a	1.34336e-153	1.546	0.343	0.056	3.18954e-149
usp28	6.07157e-153	1.20527	0.347	0.056	1.44157e-148
atp1a2a	2.43428e-152	1.26786	0.506	0.109	5.7797e-148
rhot1a	1.07993e-151	1.20608	0.341	0.055	2.56409e-147
cpda	5.08098e-151	1.0466	0.289	0.04	1.20638e-146
rida	3.8676e-149	1.82054	0.629	0.186	9.18284e-145
tfr1a	1.71821e-148	1.12095	0.39	0.07	4.07954e-144
kcnq5b	2.93017e-148	1.63279	0.486	0.111	6.95711e-144
laptm4b	4.4261e-148	1.52418	0.926	0.463	1.05089e-143
mss51	1.12689e-147	1.32105	0.831	0.277	2.67558e-143
bin1b	1.50168e-147	1.30967	0.462	0.097	3.56544e-143
BX323087.1	1.51262e-147	1.034	0.201	0.021	3.59141e-143
hrc	2.92356e-146	0.666253	0.11	0.006	6.94142e-142
tent5bb	8.72097e-146	0.848084	0.131	0.009	2.07062e-141
ube2h	1.01432e-144	1.53017	0.681	0.211	2.40829e-140
rhbdd1	2.36963e-143	1.41997	0.675	0.195	5.62622e-139
msi2b	4.54684e-143	1.36496	0.944	0.505	1.07956e-138
rffl	5.43013e-143	0.814906	0.167	0.015	1.28928e-138
cd109	4.73881e-142	0.784011	0.141	0.011	1.12513e-137
adamts8a	8.77128e-142	1.17896	0.133	0.01	2.08257e-137
cacna2d1a	1.19351e-140	1.21185	0.835	0.283	2.83374e-136
spega	2.82516e-140	1.73292	0.54	0.141	6.70778e-136
nr1i2	9.64704e-140	1.34466	0.339	0.059	2.2905e-135
il11ra	3.79245e-139	1.3043	0.466	0.102	9.00442e-135
bzw2	9.44443e-139	1.20043	0.301	0.047	2.24239e-134
irs1	9.48658e-139	1.68823	0.532	0.137	2.2524e-134
pxnb	4.11281e-138	0.928619	0.217	0.026	9.76504e-134
plekhf2	4.25602e-138	1.20127	0.446	0.095	1.01051e-133
senp3b	3.31891e-137	0.543132	0.102	0.006	7.88009e-133
mindy3	1.41723e-136	1.47559	0.958	0.656	3.36494e-132
raly	1.75003e-136	1.72206	0.562	0.156	4.15509e-132
mef2cb	2.01927e-136	1.38446	0.924	0.414	4.79435e-132
otud7b	5.88669e-136	1.84165	0.388	0.078	1.39768e-131
pof1b	7.99808e-136	1.154	0.245	0.033	1.89898e-131
myom1b	1.60036e-135	1.38555	0.709	0.216	3.79973e-131
mocs1	4.47378e-135	1.37453	0.39	0.079	1.06221e-130
mapkapk2a	1.79704e-134	1.49008	0.779	0.287	4.26671e-130
rap1gap	5.54047e-134	1.40928	0.538	0.14	1.31547e-129
alpk3a	1.4875e-133	1.10276	0.359	0.066	3.53177e-129
ncs1b	4.51124e-133	1.22056	0.267	0.04	1.0711e-128
dnajb2	1.80847e-131	1.35715	0.789	0.296	4.29386e-127
ppip5k1b	8.58685e-131	1.02376	0.281	0.044	2.03878e-126
gbe1b	2.35742e-130	1.33283	0.592	0.169	5.59722e-126
fkbp4	8.00764e-130	1.31253	0.916	0.425	1.90125e-125
acsl1a	2.24154e-129	1.32089	0.43	0.096	5.32208e-125
si:dkey-19b23.8	6.7801e-129	0.958895	0.118	0.008	1.6098e-124
obscnb	2.56173e-128	1.16322	0.681	0.203	6.08231e-124
si:dkey-18a10.3	4.17706e-128	1.28336	0.353	0.067	9.91759e-124
mylk4a	1.51232e-127	1.18235	0.373	0.073	3.5907e-123
fermt2	6.26117e-127	0.992905	0.414	0.087	1.48659e-122
trdn	1.25348e-126	1.1734	0.845	0.305	2.97614e-122
unc45b	1.48494e-126	1.17377	0.984	0.48	3.52569e-122
foxn3	4.98468e-126	1.53306	0.757	0.29	1.18351e-121
zgc:92107	5.18933e-126	0.987488	0.398	0.081	1.2321e-121
CR936977.2	7.53075e-126	1.42861	0.333	0.062	1.78803e-121
cobl	1.70577e-125	1.20508	0.647	0.193	4.05002e-121
arhgap17a	1.81014e-124	1.30768	0.386	0.081	4.29782e-120
ulk2	2.12344e-124	1.39183	0.492	0.126	5.04167e-120
nmrk2	5.51287e-123	1.41211	0.498	0.125	1.30892e-118
dmd	8.03557e-123	1.1633	0.873	0.349	1.90789e-118
creb5a	6.42441e-122	0.82882	0.167	0.017	1.52535e-117
prodha	2.98451e-121	1.56883	0.624	0.206	7.08612e-117
chchd6a	3.55634e-121	1.27825	0.436	0.104	8.44382e-117
stard13a	7.27995e-120	1.31209	0.454	0.113	1.72848e-115
zgc:92242	1.15151e-119	1.4349	0.327	0.062	2.73403e-115
CABZ01085201.1	3.14482e-119	0.956123	0.235	0.034	7.46675e-115
atf3	4.21824e-119	1.45023	0.375	0.079	1.00154e-114
tiam2a	5.30632e-119	1.13163	0.801	0.299	1.25988e-114
yap1	3.446e-118	1.14835	0.54	0.144	8.18185e-114
hhatlb	3.65383e-118	0.725102	0.1	0.006	8.6753e-114
slc2a1b	3.83697e-118	1.07645	0.4	0.087	9.11011e-114
lrpprc	4.04603e-118	1.13998	0.468	0.116	9.60648e-114
hsp90aa1.1	1.31203e-117	1.11049	0.986	0.506	3.11516e-113
si:dkeyp-44a8.4	1.31927e-117	1.34495	0.538	0.148	3.13233e-113
namptb	2.06298e-117	1.29475	0.259	0.042	4.89814e-113
slc4a7	1.57114e-116	1.13659	0.817	0.31	3.73037e-112
bmpr1ba	9.32727e-116	1.20839	0.359	0.075	2.21457e-111
hyal1	1.02385e-115	1.25455	0.373	0.08	2.43092e-111
rbm24b	1.80638e-115	0.961105	0.227	0.033	4.28889e-111
peli1a	2.11748e-115	1.1998	0.191	0.024	5.02754e-111
cdk16	3.26048e-115	1.80096	0.667	0.238	7.74136e-111
SGMS1	4.0887e-115	1.49531	0.779	0.313	9.70779e-111
xirp2b	1.19796e-114	1.16991	0.831	0.317	2.84432e-110
slc25a36b	1.81324e-114	1.26556	0.604	0.185	4.30518e-110
mpp5a	1.48132e-112	0.974241	0.263	0.043	3.51711e-108
lamb2	7.08531e-112	1.05132	0.365	0.077	1.68227e-107
cspg4	2.12054e-111	1.2593	0.502	0.135	5.03479e-107
tp53bp2b	3.1843e-111	1.32391	0.436	0.11	7.56048e-107
emid1	4.48835e-111	1.12044	0.229	0.035	1.06567e-106
rock2b.1	4.70767e-111	1.67188	0.281	0.051	1.11774e-106
si:dkey-31j3.11	8.65081e-111	0.650372	0.151	0.016	2.05396e-106
hspb8	7.49625e-110	1.10184	0.964	0.51	1.77984e-105
gclc	4.62799e-109	1.12718	0.221	0.033	1.09882e-104
BX908388.3	7.66808e-109	1.10168	0.279	0.05	1.82063e-104
MAF1	7.02488e-108	1.25189	0.375	0.084	1.66792e-103
eepd1	7.47397e-108	1.24065	0.432	0.108	1.77455e-103
LHFPL6	5.03331e-107	1.36139	0.677	0.248	1.19506e-102
ptdss2	1.56818e-106	1.20831	0.223	0.034	3.72333e-102
pde4d	6.34281e-106	1.3145	0.416	0.106	1.50597e-101
neb	2.57475e-105	1.01502	0.976	0.467	6.11323e-101
KHDRBS3	2.24287e-104	0.973822	0.219	0.034	5.32525e-100
prx	3.05848e-104	1.316	0.442	0.114	7.26175e-100
itpkcb	4.99396e-104	1.17084	0.622	0.205	1.18572e-99
bnip3lb	6.05033e-104	1.08313	0.582	0.179	1.43653e-99
nnt	1.03052e-103	1.0309	0.311	0.062	2.44677e-99
coq10b	1.30384e-103	0.985068	0.357	0.077	3.09571e-99
ssh2a	2.84148e-103	1.002	0.289	0.055	6.74652e-99
grb10a	1.29276e-102	0.96451	0.494	0.136	3.0694e-98
ttn.2	1.47215e-102	0.877107	0.998	0.49	3.49532e-98
ogdha	1.92806e-102	1.09488	0.61	0.2	4.57779e-98
tbc1d1	4.37117e-102	1.02753	0.4	0.096	1.03785e-97
ldb3b	6.55565e-102	1.0996	0.709	0.252	1.55651e-97
veph1	8.30269e-102	1.29962	0.297	0.06	1.97131e-97
fhod1	1.20083e-101	1.41556	0.231	0.038	2.85114e-97
crot	1.32235e-101	0.904831	0.137	0.014	3.13967e-97
hadhaa	2.07892e-101	0.76908	0.173	0.022	4.93597e-97
kcnh2a	5.99958e-101	0.661185	0.108	0.009	1.42448e-96
clip1a	2.57453e-100	1.0283	0.424	0.109	6.11271e-96
phkg1b	4.45939e-100	0.647064	0.145	0.016	1.05879e-95
mavs	5.38409e-100	0.739241	0.175	0.023	1.27835e-95
plxnb1a	6.60036e-100	1.0127	0.359	0.082	1.56712e-95
dachc	1.79407e-99	0.969821	0.211	0.033	4.25966e-95
ptpn3	2.13315e-99	0.841823	0.191	0.027	5.06475e-95
pcyt2	2.54702e-99	1.38762	0.546	0.173	6.04739e-95
tmx2a	5.93459e-99	1.04395	0.371	0.086	1.40905e-94
si:ch211-131k2.3	2.8784e-98	0.927074	0.871	0.345	6.8342e-94
bmpr2b	6.13073e-98	1.14895	0.749	0.312	1.45562e-93
plecb	1.25704e-96	1.28618	0.827	0.372	2.98459e-92
pla2g6	1.439e-96	1.09595	0.384	0.095	3.41661e-92
prelid3b	1.95343e-96	0.991597	0.536	0.163	4.63802e-92
ttn.1	5.98968e-96	0.76129	0.994	0.477	1.42213e-91
lmo7a	1.55243e-95	0.917622	0.408	0.103	3.68594e-91
usp2a	1.65761e-95	1.02283	0.92	0.502	3.93567e-91
robo1	6.47452e-95	1.2086	0.56	0.187	1.53725e-90
xpa	8.5575e-95	0.807675	0.233	0.04	2.03181e-90
csrnp1a	1.04987e-94	1.13724	0.213	0.034	2.4927e-90
BX324110.1	1.35815e-94	0.909656	0.235	0.041	3.22465e-90
BX530018.2	1.61751e-94	0.620696	0.12	0.012	3.84045e-90
cdon	3.90391e-94	1.03033	0.643	0.222	9.26905e-90
ubl3a	5.04656e-94	1.1776	0.532	0.171	1.1982e-89
mef2ca	3.3251e-93	0.90573	0.805	0.31	7.89478e-89
lrig1	4.88113e-93	0.908644	0.438	0.116	1.15893e-88
cish	1.16351e-92	0.876266	0.219	0.036	2.76253e-88
slc25a23a	2.00937e-92	1.24825	0.239	0.044	4.77084e-88
oxct1a	2.80426e-92	1.37846	0.335	0.081	6.65814e-88
hspd1	3.24294e-92	1.13526	0.677	0.258	7.69971e-88
bckdhb	1.04912e-91	0.866858	0.233	0.041	2.49092e-87
nfyc	3.06469e-91	1.01168	0.386	0.098	7.2765e-87
mpped2a	6.08777e-91	1.70814	0.482	0.154	1.44542e-86
ldb3a	1.1214e-90	0.944006	0.892	0.386	2.66254e-86
clic5a	1.53137e-90	1.05127	0.245	0.045	3.63593e-86
mef2aa	2.35455e-90	1.17725	0.809	0.376	5.59041e-86
obsl1b	6.73041e-90	0.992102	0.408	0.108	1.598e-85
usp2b	8.46345e-90	0.95971	0.275	0.056	2.00948e-85
twf2a	1.5567e-89	0.98668	0.325	0.074	3.69607e-85
cluha	1.5669e-89	0.969821	0.287	0.06	3.7203e-85
shroom3	2.3625e-89	1.72247	0.255	0.051	5.60929e-85
zfand5b	3.42345e-89	0.93392	0.522	0.159	8.12829e-85
klhl21	5.21247e-89	0.995777	0.54	0.171	1.2376e-84
ERBB4	1.66986e-88	1.14903	0.612	0.223	3.96475e-84
GK3P	2.27537e-88	1.14943	0.532	0.18	5.40242e-84
rai14	3.25942e-88	0.960529	0.343	0.081	7.73883e-84
sdc2	3.28729e-88	1.06412	0.42	0.117	7.80501e-84
hdac8.1	8.20092e-88	0.677443	0.112	0.011	1.94715e-83
mtus1a	1.32467e-87	1.01365	0.155	0.021	3.14517e-83
adipor2	2.82209e-87	0.965246	0.468	0.137	6.70049e-83
suco	4.14402e-87	1.16826	0.685	0.282	9.83915e-83
dock9b	5.00505e-87	0.894794	0.388	0.102	1.18835e-82
tnnc1b	3.67243e-86	0.733532	0.145	0.018	8.71945e-82
eif4ebp3l	4.01251e-86	0.970987	0.213	0.037	9.52691e-82
prickle2b	6.76075e-86	1.14728	0.327	0.079	1.6052e-81
mlip	1.84653e-85	1.01635	0.225	0.041	4.38422e-81
si:ch211-63p21.1	3.59054e-85	1.10832	0.396	0.11	8.52501e-81
tmod1	7.59752e-85	0.859261	0.181	0.028	1.80388e-80
prkn	9.01133e-85	1.00367	0.321	0.077	2.13956e-80
ehd1a	9.66699e-85	0.703103	0.169	0.025	2.29523e-80
ca12	1.31296e-84	0.8775	0.179	0.027	3.11737e-80
2023-03-06	1.77321e-84	1.08334	0.454	0.137	4.21013e-80
kank2	1.84308e-84	0.895595	0.283	0.062	4.37603e-80
smarcd3a	1.94648e-84	1.51629	0.43	0.133	4.62154e-80
ar	3.43948e-84	1.0209	0.641	0.234	8.16637e-80
coro1cb	4.5082e-84	0.890562	0.249	0.049	1.07038e-79
c2cd5	8.29772e-84	1.03793	0.382	0.105	1.97013e-79
znrf2b	8.65521e-84	0.958555	0.367	0.096	2.05501e-79
tnfrsf19	1.03999e-83	0.962924	0.183	0.029	2.46924e-79
phldb1a	2.06432e-83	0.883504	0.257	0.052	4.90131e-79
gls2b	2.10281e-83	0.844682	0.269	0.056	4.99271e-79
klf13	5.94261e-82	1.51499	0.452	0.148	1.41095e-77
hsp90aa1.2	1.06486e-81	-2.31805	0.315	0.7	2.52829e-77
slc6a8	3.08085e-81	1.12041	0.514	0.174	7.31486e-77
foxo3b	9.52574e-81	1.09205	0.498	0.164	2.2617e-76
si:dkey-16j16.4	1.08921e-80	1.02134	0.349	0.091	2.5861e-76
myl9b	1.20893e-80	0.887736	0.165	0.024	2.87036e-76
kcnab2b	1.37326e-80	0.917284	0.197	0.034	3.26053e-76
tbx15	2.48348e-80	0.835004	0.229	0.044	5.89654e-76
hspbp1	5.62267e-80	0.910273	0.918	0.528	1.33499e-75
jph1a	1.01864e-79	0.950422	0.612	0.221	2.41855e-75
pbld2	1.48183e-79	0.578651	0.159	0.023	3.51831e-75
pkig	2.95874e-79	1.24515	0.275	0.063	7.02492e-75
gna12a	5.96598e-79	0.72002	0.329	0.08	1.4165e-74
sik2b	6.25469e-79	1.10493	0.635	0.251	1.48505e-74
dysf	1.01721e-78	0.790355	0.472	0.143	2.41515e-74
vegfaa	1.03409e-78	1.00994	0.384	0.106	2.45523e-74
hk1	1.41006e-78	0.96234	0.249	0.052	3.34791e-74
C13H9orf72	2.2672e-78	0.651484	0.116	0.013	5.38301e-74
mmp17a	4.25771e-78	0.967571	0.361	0.098	1.01091e-73
CU639469.1	7.4519e-78	1.05953	0.641	0.261	1.7693e-73
chchd3a	8.43035e-78	0.927505	0.416	0.123	2.00162e-73
camk2b1	3.09959e-77	1.14976	0.791	0.397	7.35936e-73
CRAT	3.81622e-77	0.808854	0.195	0.034	9.06084e-73
rhoca	4.42499e-77	0.833604	0.357	0.094	1.05063e-72
zfand2a	6.60571e-77	0.967732	0.849	0.457	1.56839e-72
egln1b	6.73601e-77	1.08364	0.574	0.212	1.59933e-72
jph1b	1.02498e-76	0.941946	0.61	0.222	2.43361e-72
cables2b	1.03999e-76	1.45685	0.199	0.037	2.46924e-72
FO704750.1	2.24852e-76	0.992165	0.219	0.043	5.33865e-72
tpd52l2a	4.02324e-76	0.981069	0.217	0.042	9.55238e-72
wwtr1	4.37448e-76	0.779054	0.265	0.058	1.03863e-71
slc25a26	5.83923e-76	0.808344	0.213	0.041	1.38641e-71
tomm34	6.6897e-76	0.978735	0.406	0.119	1.58833e-71
tns1b	8.81076e-76	1.20501	0.51	0.182	2.09194e-71
hspb11	1.64047e-75	1.07984	0.325	0.083	3.89497e-71
vcam1b	5.11613e-75	0.550519	0.104	0.011	1.21472e-70
pdss2	6.41649e-75	0.801491	0.345	0.091	1.52347e-70
crema	1.05131e-74	0.721448	0.53	0.176	2.49614e-70
tcap	1.11181e-74	0.901195	0.215	0.042	2.63978e-70
keap1a	1.19268e-74	0.896732	0.197	0.036	2.83177e-70
cbx8b	1.61537e-74	0.773918	0.181	0.031	3.83536e-70
mcu	1.72921e-74	0.984902	0.576	0.219	4.10566e-70
chchd6b	3.06755e-74	0.796735	0.179	0.03	7.28328e-70
zgc:158689	4.30013e-74	1.5663	0.149	0.023	1.02098e-69
qkia	5.7368e-74	0.783972	0.775	0.353	1.36209e-69
stip1	9.54004e-74	0.87476	0.894	0.534	2.26509e-69
il2rga	1.24539e-73	0.550418	0.114	0.013	2.95692e-69
bmpr1bb	2.36599e-73	0.714216	0.167	0.027	5.61756e-69
foxo1a	4.08461e-73	0.979375	0.691	0.294	9.69809e-69
arhgap10	4.15509e-73	0.933099	0.506	0.175	9.86542e-69
limch1a	8.45399e-73	0.981988	0.647	0.264	2.00723e-68
akap13	9.05264e-73	0.823897	0.41	0.123	2.14937e-68
shrprbck1r	1.79192e-72	1.12935	0.329	0.089	4.25456e-68
tead3a	4.65948e-72	0.627881	0.163	0.026	1.1063e-67
fndc3ba	4.45715e-71	0.760608	0.432	0.135	1.05826e-66
BX465198.2	6.22291e-71	1.00513	0.339	0.096	1.47751e-66
gk5	8.87311e-71	0.670169	0.122	0.016	2.10674e-66
tgfb2	2.55484e-70	0.863273	0.454	0.147	6.06596e-66
esrrga	6.73475e-70	0.796213	0.173	0.03	1.59903e-65
dipk2aa	1.48227e-69	0.722664	0.233	0.05	3.51935e-65
ahsa1a	1.71802e-69	0.721625	0.622	0.228	4.0791e-65
lpar1	4.50115e-69	0.854688	0.273	0.065	1.06871e-64
oma1	6.45754e-69	0.663623	0.179	0.032	1.53321e-64
dusp27	1.28899e-68	0.794261	0.265	0.063	3.06046e-64
zbtb16a	1.50039e-68	1.06711	0.564	0.226	3.56236e-64
myod1	3.23406e-68	0.735604	0.259	0.06	7.67863e-64
als2a	5.11206e-68	0.646441	0.137	0.02	1.21376e-63
CABZ01027646.1	6.59484e-68	0.933546	0.122	0.016	1.56581e-63
fmnl2a	7.43806e-68	0.910899	0.313	0.084	1.76602e-63
pard6b	8.21023e-68	0.825001	0.279	0.07	1.94935e-63
ulk1a	8.46225e-68	0.839034	0.365	0.105	2.00919e-63
aass	1.61111e-67	0.742268	0.193	0.037	3.82526e-63
agfg1a	2.9638e-67	0.917322	0.807	0.424	7.03695e-63
otulina	4.47606e-67	0.964088	0.253	0.06	1.06275e-62
sgcd	1.48547e-66	0.637496	0.837	0.401	3.52694e-62
pacs2	2.4439e-66	0.883098	0.458	0.159	5.80256e-62
gls2a	3.58312e-66	0.791075	0.131	0.019	8.50741e-62
fdft1	4.90645e-66	0.741659	0.223	0.048	1.16494e-61
dlg2	6.7604e-66	1.07775	0.683	0.312	1.60512e-61
znrf3	6.90448e-66	0.917228	0.48	0.171	1.63933e-61
edf1	1.02848e-65	0.601154	0.191	0.037	2.44192e-61
cox10	1.21359e-65	0.828734	0.329	0.092	2.88143e-61
musk	1.60708e-65	0.799258	0.526	0.188	3.8157e-61
CU914811.1	1.94803e-65	0.922241	0.641	0.281	4.62521e-61
lrrfip2	3.17309e-65	0.779124	0.454	0.152	7.53386e-61
amotl2a	5.70057e-65	0.689179	0.118	0.016	1.35349e-60
tab2	8.09614e-65	0.862656	0.271	0.068	1.92227e-60
runx1	1.0793e-64	0.724643	0.155	0.026	2.56259e-60
syt1a	1.41693e-64	1.06534	0.618	0.269	3.36422e-60
arhgap24	2.04621e-64	0.932118	0.315	0.089	4.85832e-60
ano8b	2.24411e-64	0.74015	0.167	0.031	5.32818e-60
MAGI3	2.25325e-64	0.741788	0.48	0.17	5.34988e-60
CHST13	2.3764e-64	0.609022	0.201	0.041	5.64229e-60
pcsk5b	2.93983e-64	0.735415	0.486	0.169	6.98004e-60
herc1	5.91241e-64	0.957895	0.363	0.113	1.40378e-59
foxp4	1.45476e-63	0.637298	0.291	0.076	3.45405e-59
nfixa	1.50438e-63	0.874429	0.759	0.375	3.57184e-59
mcamb	1.54348e-63	0.48044	0.183	0.035	3.66469e-59
arid3c	2.32137e-63	0.630501	0.325	0.09	5.51163e-59
desma	2.68075e-63	0.883383	0.305	0.083	6.36492e-59
tbc1d4	3.57208e-63	0.812006	0.213	0.047	8.4812e-59
esyt2b	4.01484e-63	0.669939	0.125	0.018	9.53245e-59
frya	4.56151e-63	0.914211	0.396	0.13	1.08304e-58
rap1ab	5.47984e-63	0.89769	0.277	0.073	1.30108e-58
skilb	5.85183e-63	0.823893	0.243	0.058	1.3894e-58
slc38a4	6.34104e-63	1.10861	0.498	0.191	1.50555e-58
cds1	1.00705e-62	1.00097	0.496	0.193	2.39104e-58
sema3fa	1.10729e-62	1.01388	0.281	0.075	2.62904e-58
erbb4a	1.15375e-62	1.28414	0.227	0.054	2.73935e-58
CABZ01080568.1	1.18419e-62	0.690244	0.956	0.601	2.81162e-58
mn1a	1.19043e-62	0.694078	0.171	0.032	2.82643e-58
clic4	1.60392e-62	1.02716	0.249	0.062	3.80819e-58
hsc70	1.62011e-62	0.657647	0.594	0.225	3.84664e-58
gpr146	2.32289e-62	0.858683	0.279	0.073	5.51524e-58
ccdc141	4.29575e-62	0.703055	0.207	0.044	1.01994e-57
phex	5.44917e-62	0.780913	0.315	0.088	1.2938e-57
palld	7.22269e-62	0.698055	0.639	0.254	1.71488e-57
usta	1.11742e-61	0.881304	0.402	0.131	2.65308e-57
cpeb4b	1.66784e-61	0.841722	0.643	0.282	3.95996e-57
SUSD2	3.08085e-61	0.771539	0.195	0.041	7.31486e-57
si:ch211-266g18.10	3.11366e-61	0.681751	0.695	0.291	7.39277e-57
lipeb	1.13997e-60	0.852959	0.289	0.079	2.70663e-56
tent4b	1.40373e-60	0.835816	0.255	0.065	3.33288e-56
PPP2CA	1.45685e-60	0.938707	0.584	0.246	3.459e-56
dhrs11a	1.93144e-60	1.27977	0.281	0.079	4.58582e-56
ppp1r15a	2.06379e-60	0.646243	0.546	0.204	4.90006e-56
otud1	2.5285e-60	0.484231	0.125	0.019	6.00343e-56
dok7	4.22231e-60	0.746458	0.263	0.067	1.0025e-55
fam13a	6.88028e-60	1.05012	0.528	0.216	1.63359e-55
wnk1b	8.98088e-60	0.849572	0.516	0.202	2.13233e-55
rbms1b	1.4084e-59	0.748634	0.384	0.124	3.34396e-55
tango2	4.12803e-59	0.675074	0.179	0.036	9.80119e-55
kcnh7	5.08416e-59	1.04354	0.307	0.092	1.20713e-54
lonp1	6.43951e-59	0.7898	0.4	0.136	1.52893e-54
tcea3	6.63535e-59	0.708046	0.233	0.056	1.57543e-54
birc2	8.94848e-59	0.896408	0.382	0.127	2.12464e-54
etfa	8.99374e-59	0.881164	0.339	0.105	2.13538e-54
PDPR	1.30138e-58	0.708127	0.122	0.018	3.08988e-54
nfe2l1a	1.47676e-58	0.713602	0.307	0.088	3.50628e-54
dtnba	2.56452e-58	0.688424	0.323	0.094	6.08895e-54
rhoub	2.61531e-58	0.782976	0.253	0.065	6.20953e-54
nectin3b	3.88758e-58	0.800766	0.279	0.077	9.23029e-54
zdhhc8b	7.4474e-58	0.933624	0.61	0.27	1.76824e-53
caska	1.17385e-57	0.872669	0.867	0.51	2.78708e-53
phldb1b	1.18529e-57	0.830115	0.448	0.163	2.81424e-53
triob	1.23718e-57	0.881892	0.408	0.144	2.93744e-53
mcc	2.46728e-57	0.801366	0.422	0.15	5.85807e-53
plxnb2a.1	2.93573e-57	0.790242	0.464	0.172	6.97029e-53
dcaf6	5.05254e-57	0.732292	0.325	0.098	1.19962e-52
crhr1	6.73381e-57	0.96059	0.614	0.275	1.59881e-52
cnksr1	7.11617e-57	0.761983	0.255	0.066	1.68959e-52
pparab	9.64458e-57	0.864704	0.209	0.049	2.28991e-52
nuak1b	1.47485e-56	0.944294	0.219	0.053	3.50175e-52
grb10b	2.06376e-56	0.759287	0.524	0.208	4.89997e-52
adhfe1	2.32062e-56	0.556584	0.106	0.015	5.50985e-52
fnip1	2.52923e-56	0.711435	0.269	0.073	6.00516e-52
pvalb2	2.75417e-56	-4.15125	0.068	0.415	6.53923e-52
actc1b	7.61488e-56	-3.68483	0.167	0.493	1.808e-51
timm50	8.55262e-56	0.803055	0.273	0.077	2.03065e-51
tcp1	9.04321e-56	0.651775	0.329	0.1	2.14713e-51
bag3	1.05657e-55	0.618266	0.932	0.496	2.50862e-51
pvalb1	1.1129e-55	-4.36105	0.032	0.377	2.64237e-51
mphosph8	1.25407e-55	0.703599	0.211	0.05	2.97754e-51
myot	1.69422e-55	0.684357	0.412	0.141	4.02259e-51
large2	3.53646e-55	0.999095	0.823	0.524	8.39661e-51
nrxn1a	1.66391e-54	-3.44946	0.02	0.361	3.95063e-50
pdcd4b	1.94445e-54	0.766836	0.813	0.47	4.61671e-50
scn3b	2.26927e-54	0.82785	0.185	0.042	5.38793e-50
zgc:158463	2.35859e-54	-1.86444	0.476	0.711	5.6e-50
SLC45A4	2.76202e-54	0.785744	0.327	0.103	6.55787e-50
zeb1b	3.9009e-54	0.703887	0.532	0.216	9.26191e-50
cdv3	7.38951e-54	0.75313	0.281	0.082	1.75449e-49
midn	1.07642e-53	0.852815	0.355	0.117	2.55574e-49
rfk	1.24265e-53	0.714315	0.616	0.272	2.95042e-49
myo18aa	1.78977e-53	0.596662	0.329	0.101	4.24945e-49
si:ch211-199i15.5	2.12219e-53	0.576754	0.333	0.102	5.03871e-49
si:ch211-221f10.2	2.36295e-53	0.675719	0.237	0.061	5.61035e-49
slc25a38b	4.82249e-53	0.639153	0.295	0.088	1.145e-48
xylt1	5.55577e-53	1.11036	0.388	0.144	1.31911e-48
ssrp1a	5.75633e-53	0.673001	0.116	0.018	1.36673e-48
brpf3b	9.03196e-53	0.736053	0.247	0.067	2.14446e-48
ppdpfa	1.61722e-52	0.610419	0.378	0.126	3.83976e-48
nme2b.2	2.42908e-52	-4.54868	0.054	0.383	5.76736e-48
arrdc3b	2.5428e-52	0.616229	0.141	0.026	6.03738e-48
tars3	3.80937e-52	0.599215	0.159	0.032	9.04458e-48
slc38a5b	3.81353e-52	0.760408	0.213	0.052	9.05445e-48
cad	4.23878e-52	0.54262	0.153	0.03	1.00641e-47
abhd17b	4.68196e-52	0.675484	0.12	0.02	1.11164e-47
cemip2	5.55205e-52	0.753747	0.233	0.061	1.31822e-47
ndst2b	1.38289e-51	0.925601	0.367	0.13	3.28339e-47
smtnl	1.47055e-51	0.640712	0.165	0.035	3.49152e-47
pdlim5a	1.53606e-51	0.605586	0.596	0.249	3.64708e-47
myo19	1.62469e-51	0.583743	0.143	0.027	3.85749e-47
mmp15b	2.05051e-51	0.588922	0.357	0.116	4.86853e-47
rgs3a	2.50375e-51	0.748675	0.217	0.055	5.94465e-47
nhsl1b	2.8226e-51	0.571556	0.229	0.059	6.7017e-47
scamp5a	4.17499e-51	0.922754	0.189	0.045	9.91268e-47
gpr155b	4.44043e-51	0.789242	0.163	0.035	1.05429e-46
ank2b	4.96689e-51	0.700177	0.886	0.532	1.17929e-46
ggps1	7.34582e-51	0.716601	0.58	0.252	1.74412e-46
grinaa	1.16245e-50	0.818303	0.757	0.415	2.76e-46
idh3b	1.42268e-50	0.550233	0.124	0.021	3.37786e-46
si:dkey-191j3.2	2.00641e-50	0.686861	0.197	0.047	4.76383e-46
en1b	2.10339e-50	0.546418	0.147	0.029	4.99407e-46
si:ch73-233m11.2	2.81862e-50	0.493436	0.104	0.016	6.69226e-46
PLEKHH3	2.98218e-50	0.699846	0.243	0.066	7.08059e-46
b3gnt5a	4.18279e-50	0.744245	0.177	0.04	9.9312e-46
grm4	6.50431e-50	1.24965	0.408	0.159	1.54432e-45
bckdk	8.49494e-50	0.728948	0.251	0.071	2.01695e-45
meis1a	1.31638e-49	0.652964	0.269	0.078	3.12547e-45
si:ch211-253b8.5	2.0489e-49	0.763835	0.183	0.043	4.86469e-45
mlf1	2.61192e-49	0.696417	0.825	0.466	6.20149e-45
acad11	2.62021e-49	0.566129	0.143	0.028	6.22116e-45
hk2	3.85834e-49	0.579189	0.285	0.085	9.16086e-45
zfhx4	4.0275e-49	0.633368	0.337	0.112	9.5625e-45
anxa6	4.1479e-49	0.558516	0.347	0.115	9.84837e-45
tln2a	4.76188e-49	0.768249	0.41	0.154	1.13061e-44
sema3fb	5.43864e-49	0.684603	0.293	0.09	1.2913e-44
adam17b	1.00364e-48	0.74606	0.127	0.023	2.38295e-44
hsph1	1.23784e-48	0.557718	0.984	0.788	2.939e-44
hipk3a	1.36679e-48	0.639436	0.448	0.173	3.24516e-44
tgfb3	1.71794e-48	0.769594	0.169	0.038	4.07891e-44
txnipb	4.22196e-48	0.623247	0.48	0.188	1.00242e-43
nudt4a	4.68849e-48	0.618079	0.464	0.182	1.11319e-43
clpxb	6.83901e-48	0.591823	0.153	0.032	1.62378e-43
man2c1	1.17482e-47	0.717881	0.133	0.026	2.78938e-43
slc38a3b	1.22394e-47	0.822988	0.518	0.215	2.906e-43
mlxip	1.68701e-47	0.611585	0.181	0.043	4.00547e-43
ppp1r12a	2.01626e-47	0.714289	0.751	0.432	4.7872e-43
mapkapk3	2.17055e-47	0.549083	0.243	0.068	5.15353e-43
casq1b	2.81942e-47	0.671808	0.249	0.071	6.69414e-43
RAPGEF2	2.82989e-47	0.731283	0.394	0.149	6.719e-43
prkg1a	3.29649e-47	0.611739	0.147	0.031	7.82687e-43
eda	4.20428e-47	0.607557	0.114	0.019	9.98221e-43
rad54l2	5.51232e-47	0.883637	0.311	0.105	1.30879e-42
rxrgb	7.35619e-47	0.635379	0.12	0.021	1.74658e-42
mylk4b	1.9188e-46	0.558298	0.289	0.09	4.5558e-42
gse1	2.21851e-46	0.611856	0.717	0.36	5.26742e-42
slc39a13	2.50363e-46	0.599659	0.287	0.091	5.94438e-42
alkbh8	3.49824e-46	0.667332	0.209	0.056	8.30587e-42
baz2ba	3.80085e-46	0.562827	0.482	0.196	9.02436e-42
eif4g2a	4.07774e-46	0.551778	0.231	0.065	9.68177e-42
ankha	4.95247e-46	0.696898	0.167	0.039	1.17587e-41
rbm24a	5.02992e-46	0.555437	0.376	0.134	1.19425e-41
bag6	6.12556e-46	1.36677	0.359	0.134	1.45439e-41
tet1	6.87024e-46	0.733345	0.375	0.139	1.6312e-41
hdac5	6.97617e-46	0.809115	0.321	0.111	1.65635e-41
arrdc2	8.79992e-46	0.761635	0.416	0.16	2.08936e-41
rbms2b	1.30593e-45	0.668294	0.237	0.069	3.10066e-41
dnajc15	1.44635e-45	0.6846	0.281	0.09	3.43408e-41
six4a	2.72558e-45	0.676186	0.197	0.05	6.47135e-41
si:ch73-335l21.1	3.25248e-45	0.708691	0.452	0.182	7.72237e-41
slc29a1a	3.84217e-45	0.547916	0.185	0.046	9.12246e-41
st6gal2a	4.34899e-45	0.795498	0.578	0.27	1.03258e-40
fgf13a	4.80666e-45	-2.75047	0.036	0.333	1.14125e-40
CU928131.1	5.31007e-45	0.64288	0.267	0.081	1.26077e-40
si:dkey-262k9.2	5.45204e-45	0.498492	0.199	0.051	1.29448e-40
abi3bpb	5.67653e-45	0.810047	0.118	0.021	1.34778e-40
skila	9.49016e-45	0.638565	0.339	0.12	2.25325e-40
ephb4b	1.13239e-44	0.527888	0.163	0.037	2.68864e-40
sema4ba	1.75173e-44	0.541229	0.624	0.291	4.15913e-40
ubr3	3.39457e-44	0.68311	0.524	0.227	8.05974e-40
fbxw7	4.49767e-44	0.646154	0.769	0.451	1.06788e-39
IGLON5	4.72505e-44	-3.41969	0.028	0.32	1.12187e-39
rbm5	1.01383e-43	0.698296	0.492	0.215	2.40714e-39
nfatc1	1.31561e-43	0.630189	0.394	0.149	3.12364e-39
hspa1b	1.38484e-43	0.503158	0.418	0.157	3.28804e-39
atp2b1a	1.66155e-43	0.640181	0.392	0.151	3.94501e-39
spsb1	1.97357e-43	0.433713	0.116	0.021	4.68584e-39
slc22a31	2.71339e-43	0.542469	0.122	0.023	6.44241e-39
lzts2a	2.99493e-43	0.61884	0.353	0.127	7.11086e-39
zbtb16b	3.95951e-43	0.914296	0.359	0.138	9.40107e-39
hspa4a	3.97624e-43	0.553584	0.946	0.626	9.4408e-39
mfn2	4.18919e-43	0.713011	0.239	0.072	9.94639e-39
obsl1a	4.51369e-43	0.591156	0.161	0.038	1.07169e-38
PKN2	4.85328e-43	0.525392	0.279	0.089	1.15232e-38
far1	4.93192e-43	0.709045	0.263	0.084	1.17099e-38
zgc:77784	9.17492e-43	0.687566	0.285	0.095	2.1784e-38
lnpk	9.35297e-43	0.515393	0.131	0.027	2.22068e-38
ip6k1	9.58994e-43	0.534804	0.169	0.041	2.27694e-38
nrxn2a	1.05276e-42	-3.36192	0.02	0.305	2.49957e-38
mylz3	1.06436e-42	-3.50489	0.078	0.36	2.52711e-38
slco3a1	1.28269e-42	0.70702	0.243	0.074	3.04548e-38
phactr4a	1.31019e-42	0.63226	0.281	0.091	3.11079e-38
cast	1.47261e-42	0.46513	0.398	0.15	3.49641e-38
nexn	1.48467e-42	0.684254	0.215	0.06	3.52504e-38
nrxn3a	1.53002e-42	-3.63568	0.022	0.305	3.63274e-38
gabbr2	1.62216e-42	-3.04232	0.016	0.298	3.85149e-38
wbp2	1.83591e-42	0.619161	0.655	0.332	4.35901e-38
UNC13B	2.6229e-42	0.740634	0.112	0.021	6.22754e-38
zgc:153981	2.79261e-42	0.625617	0.11	0.02	6.6305e-38
aplp1	3.63132e-42	-2.90784	0.014	0.296	8.62185e-38
mef2d	3.93111e-42	0.683384	0.801	0.48	9.33362e-38
gab1	4.86126e-42	0.585497	0.416	0.165	1.15421e-37
atoh8	5.84658e-42	0.652119	0.145	0.032	1.38815e-37
rgs6	6.19879e-42	0.88724	0.249	0.08	1.47178e-37
ptenb	1.03469e-41	0.795701	0.478	0.216	2.45667e-37
epas1b	2.13546e-41	0.545501	0.11	0.02	5.07023e-37
snx18a	2.50521e-41	0.725082	0.309	0.108	5.94812e-37
acot7	2.61687e-41	0.688688	0.249	0.08	6.21324e-37
CR387919.1	3.21714e-41	0.43478	0.185	0.048	7.63844e-37
atp2a1l	6.73898e-41	-3.23484	0.064	0.342	1.60004e-36
slc38a2	6.77303e-41	0.55404	0.548	0.248	1.60812e-36
plekhg4	7.09579e-41	0.473168	0.207	0.058	1.68475e-36
ghrb	7.74157e-41	0.515562	0.11	0.02	1.83808e-36
arhgap4b	9.45328e-41	0.616685	0.221	0.066	2.24449e-36
ncor1	1.15906e-40	0.592277	0.482	0.21	2.75195e-36
si:cabz01007802.1	1.34853e-40	0.632066	0.195	0.053	3.20182e-36
tp63	1.49975e-40	0.508301	0.323	0.114	3.56085e-36
xpnpep3	1.75217e-40	0.647778	0.201	0.057	4.16017e-36
ddx5	2.0896e-40	0.683896	0.319	0.115	4.96134e-36
SLC9A1	2.82557e-40	0.851638	0.193	0.054	6.70875e-36
slc25a21	2.98293e-40	0.588306	0.301	0.104	7.08238e-36
vps37a	3.08777e-40	0.619839	0.247	0.079	7.33128e-36
adgrl1a	3.2978e-40	-3.04557	0.016	0.289	7.82996e-36
amfra	5.35983e-40	0.449192	0.556	0.246	1.27258e-35
daam2	7.2897e-40	0.653317	0.227	0.069	1.73079e-35
ppp3ca	7.76407e-40	-2.65263	0.008	0.275	1.84342e-35
RAMP1	8.00895e-40	0.619578	0.313	0.112	1.90156e-35
pde4ba	8.04761e-40	0.534687	0.645	0.322	1.91074e-35
bag2	8.57763e-40	0.488799	0.287	0.096	2.03659e-35
ccdc9b	9.27085e-40	0.746498	0.323	0.121	2.20118e-35
atxn7	9.98965e-40	0.672208	0.361	0.142	2.37184e-35
mapk14b	1.05281e-39	0.707377	0.41	0.171	2.4997e-35
immp2l	1.0908e-39	0.659335	0.392	0.158	2.58988e-35
ddit3	1.29574e-39	0.887701	0.253	0.083	3.07646e-35
SBNO2	1.46469e-39	0.402878	0.293	0.098	3.47762e-35
vwa8	1.54489e-39	0.50106	0.297	0.103	3.66804e-35
fras1	1.75817e-39	0.631125	0.422	0.178	4.17442e-35
si:dkeyp-19e1.3	1.83202e-39	0.473884	0.133	0.029	4.34977e-35
tbxas1	2.37595e-39	0.697799	0.285	0.1	5.64123e-35
srfa	3.0289e-39	0.496086	0.153	0.037	7.19153e-35
ivns1abpb	3.32953e-39	0.562579	0.145	0.034	7.9053e-35
si:ch73-40a2.1	4.21531e-39	0.449348	0.127	0.027	1.00084e-34
brd4	4.3372e-39	0.681774	0.713	0.4	1.02978e-34
mtss1	4.85447e-39	0.689648	0.311	0.115	1.1526e-34
fosl2	4.89905e-39	0.509243	0.327	0.118	1.16318e-34
prelid1a	5.45758e-39	0.534855	0.235	0.073	1.29579e-34
sphk2	6.05559e-39	0.605958	0.215	0.064	1.43778e-34
plxna3	6.65206e-39	-2.46752	0.042	0.307	1.5794e-34
si:dkeyp-77c8.1	1.27646e-38	0.369502	0.12	0.024	3.0307e-34
celf2	1.5965e-38	-2.10155	0.143	0.403	3.79057e-34
mfsd2ab	1.63368e-38	0.736286	0.133	0.03	3.87885e-34
arhgef1a	2.93127e-38	0.709491	0.191	0.054	6.95971e-34
pcdh7b	3.0599e-38	-3.48916	0.01	0.268	7.26511e-34
dusp8a	3.08461e-38	0.543853	0.492	0.216	7.32378e-34
mylpfa	3.39315e-38	-2.73395	0.181	0.445	8.05636e-34
luzp2	3.52125e-38	-3.14416	0.012	0.272	8.36051e-34
dnaja3a	3.97252e-38	0.55392	0.205	0.06	9.43195e-34
samd4a	4.4214e-38	0.577677	0.466	0.198	1.04977e-33
map3k21	4.6918e-38	0.512324	0.161	0.041	1.11397e-33
MYO1D	5.67248e-38	0.555161	0.141	0.033	1.34682e-33
oaz2a	6.07081e-38	0.567109	0.375	0.149	1.44139e-33
fam131ba	6.26469e-38	0.72463	0.225	0.072	1.48743e-33
st6galnac3	7.21871e-38	0.826839	0.48	0.224	1.71394e-33
lrrfip1a	7.27653e-38	0.504889	0.209	0.062	1.72767e-33
tpma	8.09527e-38	-3.69892	0.024	0.283	1.92206e-33
tmcc1b	8.16223e-38	0.672221	0.392	0.162	1.93796e-33
clcn2b	8.37019e-38	0.477392	0.187	0.052	1.98733e-33
pax7a	1.12435e-37	0.584159	0.343	0.132	2.66954e-33
letm1	1.14997e-37	0.637849	0.277	0.097	2.73037e-33
si:rp71-79p20.2	1.3206e-37	0.606815	0.442	0.192	3.13549e-33
slc45a4b	1.46197e-37	0.532747	0.149	0.036	3.47115e-33
CEP170B	1.58156e-37	0.608602	0.116	0.024	3.7551e-33
zmiz1a	1.70771e-37	0.624543	0.462	0.208	4.05462e-33
si:ch211-285c6.5	1.83423e-37	0.527648	0.221	0.067	4.35501e-33
csmd2	1.98971e-37	-2.72968	0.016	0.272	4.72417e-33
rbfox1	2.38908e-37	-3.03529	0.048	0.307	5.67239e-33
cxcl12a	2.5057e-37	0.321494	0.104	0.02	5.94929e-33
bcl2l1	2.65256e-37	0.581681	0.612	0.309	6.29798e-33
celf5a	2.73682e-37	-2.63534	0.05	0.315	6.49804e-33
prkag2a	3.49367e-37	0.501099	0.39	0.16	8.29503e-33
slc25a25a	4.30654e-37	0.359963	0.394	0.155	1.0225e-32
ccdc88c	6.86611e-37	0.5317	0.124	0.027	1.63022e-32
cd99	9.06631e-37	0.594826	0.133	0.03	2.15261e-32
slc25a18	9.32267e-37	0.51018	0.104	0.02	2.21348e-32
tial1	1.15357e-36	0.522629	0.169	0.045	2.73891e-32
grid1b	1.17043e-36	-4.05343	0.008	0.258	2.77894e-32
relt	1.29815e-36	0.567071	0.129	0.029	3.08219e-32
maptb	1.42722e-36	-2.41553	0.018	0.269	3.38864e-32
sh3pxd2b	1.44811e-36	0.451646	0.151	0.038	3.43824e-32
pcdh2g28	1.55588e-36	-2.1606	0.046	0.302	3.69413e-32
jph2	3.28917e-36	0.493647	0.378	0.15	7.80947e-32
si:ch211-284f22.3	3.52041e-36	0.474056	0.376	0.152	8.3585e-32
lrp5	4.39734e-36	0.420811	0.355	0.137	1.04406e-31
p4ha2	7.73604e-36	0.519672	0.58	0.286	1.83677e-31
ucp3	8.29586e-36	0.639716	0.112	0.023	1.96969e-31
hspg2	8.47131e-36	0.513487	0.556	0.261	2.01134e-31
adss2	1.04249e-35	0.519656	0.223	0.07	2.47519e-31
cdc14ab	1.21797e-35	0.580546	0.345	0.135	2.89184e-31
hoxc3a	1.32043e-35	0.57261	0.257	0.087	3.13509e-31
fosb	1.51451e-35	0.60482	0.131	0.031	3.59589e-31
bcam	1.66025e-35	0.471479	0.59	0.286	3.94194e-31
nocta	1.71425e-35	0.40709	0.351	0.136	4.07015e-31
slc16a6b	2.11305e-35	0.632306	0.106	0.021	5.01703e-31
flii	2.9427e-35	0.517826	0.161	0.043	6.98684e-31
pvalb4	3.56092e-35	-3.48088	0.018	0.261	8.45469e-31
brsk2b	3.70781e-35	-2.44263	0.014	0.257	8.80346e-31
ches1	5.80194e-35	0.594393	0.323	0.127	1.37756e-30
tcf7l1b	5.98052e-35	0.462037	0.476	0.209	1.41995e-30
si:dkey-250k10.1	6.91322e-35	0.498577	0.177	0.05	1.64141e-30
tfdp2	7.31528e-35	0.723614	0.221	0.072	1.73687e-30
syngap1b	8.13708e-35	-2.29318	0.012	0.253	1.93199e-30
nlgn1	8.40379e-35	-3.1913	0.02	0.263	1.99531e-30
cep85	9.86381e-35	0.467323	0.137	0.033	2.34196e-30
atp13a3	1.03359e-34	0.503106	0.462	0.21	2.45405e-30
adcy9	1.08508e-34	0.586096	0.223	0.072	2.5763e-30
hoxa4a	1.12911e-34	0.371442	0.129	0.03	2.68086e-30
ctdsplb	1.26601e-34	0.581298	0.371	0.155	3.00589e-30
clint1a	1.52276e-34	0.808277	0.116	0.025	3.61549e-30
ryk	1.67215e-34	0.493318	0.263	0.092	3.97019e-30
fkbp5	1.85751e-34	0.839289	0.536	0.282	4.41029e-30
camk2g1	2.07986e-34	0.660513	0.681	0.374	4.93822e-30
CABZ01074397.1	2.16255e-34	0.488798	0.157	0.041	5.13455e-30
fam118b	2.31522e-34	0.435879	0.1	0.02	5.49702e-30
lama2	2.44417e-34	0.500467	0.205	0.063	5.80319e-30
vcp	3.0164e-34	0.561654	0.285	0.103	7.16185e-30
capn3b	3.40049e-34	0.615131	0.189	0.057	8.07379e-30
tnnt3b	3.44782e-34	-2.16034	0.257	0.473	8.18616e-30
idh3a	4.08058e-34	0.582245	0.329	0.131	9.68851e-30
rptor	4.28328e-34	0.642516	0.574	0.295	1.01698e-29
nxn	4.92807e-34	0.640386	0.474	0.227	1.17007e-29
pik3r1	5.35243e-34	0.507407	0.378	0.159	1.27083e-29
si:dkey-178k16.1	5.67355e-34	-2.31066	0.016	0.252	1.34707e-29
ghra	8.1193e-34	0.397277	0.394	0.164	1.92776e-29
BX294434.1	8.2346e-34	0.559359	0.151	0.04	1.95514e-29
stk35l	8.57683e-34	0.675723	0.169	0.048	2.0364e-29
adck1	8.77745e-34	0.567981	0.498	0.239	2.08403e-29
dock1	9.25629e-34	0.536622	0.608	0.317	2.19772e-29
nlgn3a	9.3963e-34	-2.29512	0.032	0.272	2.23096e-29
bcar1	1.19212e-33	0.487849	0.42	0.186	2.83045e-29
otulina.1	1.32523e-33	0.568597	0.207	0.065	3.1465e-29
stk39	1.52049e-33	0.536679	0.305	0.118	3.6101e-29
elavl4	1.94334e-33	-2.49168	0.016	0.252	4.61408e-29
gabrb2a	2.26029e-33	-2.18551	0.006	0.238	5.36661e-29
sgk2b	2.65888e-33	0.431788	0.185	0.055	6.31298e-29
asic2	3.90749e-33	-3.13856	0.02	0.254	9.27755e-29
mast2	5.99993e-33	0.619166	0.777	0.491	1.42456e-28
ckmb	7.27412e-33	-3.72847	0	0.226	1.72709e-28
ppp5c	8.22523e-33	0.520435	0.301	0.116	1.95292e-28
si:dkey-117m1.4	8.53112e-33	0.61727	0.135	0.034	2.02554e-28
impdh2	1.15492e-32	0.449727	0.187	0.057	2.74212e-28
retreg1	1.18103e-32	0.371416	0.102	0.021	2.80411e-28
ubqln4	1.44277e-32	0.420521	0.287	0.107	3.42556e-28
clec16a	1.54251e-32	0.579524	0.277	0.103	3.66238e-28
si:dkey-28e7.3	1.92155e-32	0.534996	0.167	0.048	4.56233e-28
ephx2	2.86997e-32	0.546489	0.145	0.039	6.81417e-28
igf1ra	2.88927e-32	0.587135	0.502	0.249	6.85999e-28
rap1gap2a	3.55367e-32	0.65877	0.157	0.045	8.43748e-28
igf2bp1	3.69584e-32	0.575214	0.114	0.026	8.77504e-28
ank1b	4.13304e-32	-2.18981	0.018	0.245	9.81307e-28
sipa1l2	5.15491e-32	0.519221	0.388	0.168	1.22393e-27
nbas	5.29695e-32	0.500808	0.468	0.222	1.25765e-27
scn4ba	5.542e-32	0.566967	0.235	0.082	1.31584e-27
tln1	5.75301e-32	0.305232	0.255	0.089	1.36594e-27
tafa5l	5.85457e-32	-2.36762	0.034	0.265	1.39005e-27
epb41a	6.59242e-32	-2.04855	0.012	0.236	1.56524e-27
si:dkey-151g10.6	7.63831e-32	-3.67997	0	0.22	1.81356e-27
TENM2.1	9.0828e-32	-2.73422	0.024	0.251	2.15653e-27
celf4	1.00012e-31	-2.58221	0.04	0.267	2.37459e-27
scrib	1.01577e-31	0.460306	0.42	0.187	2.41175e-27
slc41a1	1.13474e-31	0.680527	0.406	0.184	2.69422e-27
grk6	1.16007e-31	0.477212	0.468	0.22	2.75436e-27
kcnc2	1.31999e-31	0.577153	0.169	0.05	3.13406e-27
cct3	1.42037e-31	0.559363	0.265	0.099	3.37239e-27
snn	1.80521e-31	0.543801	0.498	0.247	4.28611e-27
adgrl3.1	2.56782e-31	-2.06974	0.02	0.243	6.09678e-27
pvalb3	3.59332e-31	-3.30133	0.044	0.27	8.53162e-27
prkar2ab	4.02277e-31	0.65547	0.112	0.026	9.55126e-27
mtnr1aa	4.55734e-31	0.60709	0.137	0.036	1.08205e-26
egln2	5.90798e-31	0.554714	0.375	0.164	1.40273e-26
stat3	7.0521e-31	0.526248	0.341	0.14	1.67438e-26
stx1b	8.63788e-31	-2.00794	0	0.213	2.05089e-26
si:ch211-157b11.14	1.01563e-30	0.425712	0.104	0.023	2.41142e-26
ltbp1	1.16904e-30	0.545864	0.189	0.06	2.77565e-26
cd151	1.29222e-30	0.414617	0.127	0.032	3.06812e-26
tjp1a	1.45516e-30	0.706698	0.317	0.134	3.45498e-26
cers2a	1.48901e-30	0.480926	0.197	0.063	3.53537e-26
galnt14	1.50106e-30	0.549496	0.187	0.06	3.56396e-26
etnk1	1.55537e-30	0.94665	0.329	0.142	3.6929e-26
slc24a2	1.66783e-30	0.44112	0.131	0.034	3.95993e-26
macrod1	1.93765e-30	0.453409	0.337	0.141	4.60057e-26
prnprs3	2.10689e-30	0.527802	0.199	0.065	5.00239e-26
suclg2	2.37509e-30	0.591826	0.335	0.143	5.63918e-26
akt2l	2.59504e-30	0.400681	0.135	0.035	6.16139e-26
hspa9	2.86443e-30	0.433053	0.598	0.315	6.80102e-26
chst11	2.8658e-30	0.875461	0.215	0.076	6.80426e-26
pmepa1	3.08192e-30	0.594898	0.249	0.091	7.3174e-26
gipc2	3.38447e-30	0.433701	0.116	0.028	8.03575e-26
pdk2b	4.4466e-30	0.607444	0.149	0.042	1.05576e-25
ctdspla	4.61894e-30	0.576869	0.319	0.133	1.09667e-25
pcca	5.77881e-30	0.457686	0.185	0.059	1.37206e-25
hibadha	8.18204e-30	0.423338	0.114	0.027	1.94266e-25
cib2	8.68387e-30	-1.78511	0.034	0.256	2.06181e-25
camta1a	8.99611e-30	-2.22602	0.012	0.226	2.13595e-25
astn1	1.0105e-29	-1.99378	0.026	0.242	2.39923e-25
pacsin3	1.10868e-29	0.381596	0.464	0.217	2.63234e-25
cyb5a	1.25916e-29	0.66474	0.157	0.046	2.98962e-25
acss3	1.40614e-29	0.445156	0.102	0.023	3.33859e-25
zfyve16	1.42034e-29	0.488829	0.141	0.039	3.3723e-25
wwc3	1.45309e-29	0.31694	0.211	0.071	3.45008e-25
slc30a1a	1.56321e-29	0.51631	0.478	0.236	3.71152e-25
chrna1	1.6513e-29	0.447394	0.122	0.03	3.92067e-25
fam184a	1.75455e-29	-2.06133	0.012	0.222	4.16583e-25
znf609a	1.84495e-29	0.540659	0.49	0.243	4.38047e-25
dip2ca	1.85717e-29	0.552135	0.586	0.313	4.40948e-25
psme4b	2.24286e-29	0.355633	0.295	0.116	5.32522e-25
klhl13	2.47864e-29	0.461185	0.137	0.038	5.88504e-25
ntrk3a	2.767e-29	-2.18889	0.044	0.262	6.5697e-25
atp2b3b	3.8276e-29	-1.98071	0.012	0.22	9.08786e-25
xpr1a	4.62526e-29	0.426236	0.438	0.207	1.09817e-24
nfixb	4.72592e-29	0.382167	0.833	0.491	1.12208e-24
chmp4bb	4.99132e-29	0.539268	0.151	0.044	1.18509e-24
prss12	5.04781e-29	0.522415	0.149	0.043	1.1985e-24
syne1b	5.20418e-29	-1.94669	0.028	0.241	1.23563e-24
msna	5.89178e-29	0.347844	0.201	0.067	1.39889e-24
rnf123	6.37901e-29	0.525872	0.476	0.236	1.51457e-24
pnp5a	8.13613e-29	0.387677	0.177	0.055	1.93176e-24
gapdhs	8.25556e-29	-2.21453	0.004	0.208	1.96012e-24
zfpm2a	8.36036e-29	-2.66602	0.016	0.223	1.985e-24
celsr1a	8.9738e-29	0.360131	0.207	0.07	2.13065e-24
brinp2	1.15375e-28	-2.3387	0.01	0.215	2.73936e-24
RASGRF1	1.20989e-28	-2.29465	0.014	0.22	2.87263e-24
mapk10	1.27611e-28	-1.8382	0.008	0.212	3.02986e-24
cep85l	1.40249e-28	0.542667	0.516	0.271	3.32992e-24
wwc1	1.47832e-28	0.499875	0.219	0.079	3.50997e-24
tnnc2	1.71923e-28	-3.08381	0.012	0.216	4.08196e-24
oser1	2.15568e-28	0.44705	0.305	0.124	5.11823e-24
ptprga	2.20183e-28	-2.2777	0.062	0.279	5.22781e-24
smyd2b	2.30473e-28	0.438126	0.173	0.054	5.47212e-24
SRCIN1	2.33772e-28	-2.14945	0.016	0.22	5.55045e-24
rap1b	3.01958e-28	0.535745	0.53	0.281	7.16939e-24
slc4a2a	3.57616e-28	0.509392	0.167	0.052	8.49087e-24
si:dkey-65j6.2	3.70843e-28	0.38765	0.116	0.029	8.80492e-24
bsg	4.34727e-28	0.411729	0.291	0.117	1.03217e-23
rbfox3a	4.45975e-28	-2.21734	0.1	0.328	1.05888e-23
scn2b	7.05721e-28	0.57569	0.139	0.04	1.67559e-23
jund	7.21855e-28	0.338447	0.171	0.053	1.7139e-23
COLGALT1	7.27972e-28	0.705633	0.249	0.098	1.72842e-23
znf827	7.37758e-28	0.522719	0.412	0.196	1.75166e-23
LRRTM4.1	9.08467e-28	-2.28444	0.008	0.206	2.15697e-23
lama4	1.29793e-27	0.30762	0.108	0.026	3.08168e-23
appbp2	1.36844e-27	0.625672	0.137	0.039	3.24909e-23
mcl1a	1.41167e-27	0.383245	0.482	0.237	3.35173e-23
pgk1	1.58968e-27	0.424474	0.251	0.097	3.77437e-23
pleca	1.69087e-27	0.435406	0.651	0.375	4.01463e-23
pbxip1b	2.03291e-27	0.483892	0.257	0.099	4.82673e-23
fam214a	2.05858e-27	0.698056	0.406	0.201	4.88769e-23
lrrc4ca	2.20767e-27	-2.17996	0.022	0.222	5.24167e-23
mut	2.40323e-27	0.324571	0.122	0.032	5.70599e-23
tle2c	2.54373e-27	0.584993	0.118	0.031	6.03957e-23
cavin1a	2.60788e-27	0.54277	0.187	0.063	6.19189e-23
raver2	3.07768e-27	0.435416	0.442	0.216	7.30733e-23
hibch	4.28355e-27	0.498109	0.108	0.027	1.01704e-22
shc1	4.61526e-27	0.455136	0.384	0.178	1.0958e-22
ddr1	5.02781e-27	0.392551	0.245	0.092	1.19375e-22
cacna2d2a	5.4158e-27	-2.03981	0.014	0.209	1.28587e-22
ckma	5.91599e-27	-3.06133	0.094	0.296	1.40463e-22
pkn2	6.51112e-27	0.468093	0.161	0.051	1.54594e-22
ppfia2	7.60219e-27	-2.00542	0.028	0.228	1.80499e-22
lrp8	8.63034e-27	-2.00932	0.028	0.229	2.0491e-22
scn1ba	9.36799e-27	-1.8988	0.02	0.216	2.22424e-22
kcnma1a	9.76181e-27	0.449194	0.855	0.546	2.31775e-22
ppap2d	1.05493e-26	0.423265	0.319	0.135	2.50472e-22
igdcc4	1.13041e-26	0.391609	0.359	0.16	2.68393e-22
camta1b	1.19727e-26	-1.94502	0.016	0.211	2.84267e-22
map1aa	1.4272e-26	-1.80258	0.008	0.199	3.3886e-22
wbp1lb	1.45716e-26	0.370747	0.11	0.028	3.45974e-22
znf385c	1.60568e-26	0.523323	0.285	0.118	3.81236e-22
kif1aa	1.67008e-26	-1.83093	0.02	0.216	3.96527e-22
kcnc3a	1.77087e-26	-1.97164	0.014	0.208	4.20458e-22
stim1a	1.80744e-26	0.505232	0.213	0.079	4.29141e-22
mapk14a	2.64693e-26	0.494997	0.325	0.144	6.28461e-22
ifih1	2.68242e-26	0.407523	0.161	0.051	6.36888e-22
arnt	2.89064e-26	0.487649	0.185	0.064	6.86325e-22
mctp1a	3.31217e-26	-2.08779	0.02	0.214	7.86408e-22
enah	3.50002e-26	0.554759	0.695	0.425	8.31009e-22
CABZ01044099.1	3.86601e-26	0.419399	0.251	0.098	9.17907e-22
slc4a10a	3.9637e-26	-1.78555	0.012	0.202	9.41101e-22
slc2a12	4.47993e-26	0.454122	0.257	0.102	1.06367e-21
zhx2a	4.64438e-26	0.557955	0.349	0.164	1.10272e-21
copb1	5.70868e-26	0.533231	0.219	0.083	1.35541e-21
slc12a7b	6.42815e-26	0.339624	0.173	0.057	1.52624e-21
svilb	6.59839e-26	0.379403	0.114	0.03	1.56666e-21
rsrp1	9.22389e-26	0.434668	0.849	0.583	2.19003e-21
bsnb	1.03864e-25	-1.84184	0.014	0.202	2.46605e-21
hspa4l	1.15941e-25	-1.70707	0.038	0.235	2.7528e-21
nln	1.29092e-25	0.398783	0.112	0.029	3.06503e-21
adgrb3	1.3389e-25	-1.77141	0.014	0.202	3.17895e-21
peli1b	1.58648e-25	0.46289	0.223	0.085	3.76678e-21
si:ch211-215a10.4	1.67294e-25	0.451839	0.217	0.082	3.97207e-21
gria3b	1.69533e-25	-2.33382	0.018	0.206	4.02523e-21
brd2a	1.69884e-25	0.447149	0.305	0.133	4.03356e-21
itsn2b	1.75255e-25	0.420975	0.165	0.054	4.16108e-21
kcnd2	1.95597e-25	-2.58158	0.022	0.211	4.64406e-21
cacng2a	2.07597e-25	-1.83847	0.016	0.202	4.92897e-21
uvrag	2.23987e-25	0.431192	0.384	0.184	5.31811e-21
aplp2	2.27093e-25	0.45407	0.45	0.227	5.39187e-21
megf10	2.48102e-25	0.348825	0.12	0.033	5.89068e-21
meis1b	2.59405e-25	0.401598	0.418	0.201	6.15904e-21
svilc	2.69616e-25	0.360778	0.221	0.083	6.40149e-21
cep131	2.76451e-25	0.399578	0.116	0.031	6.56377e-21
gpc1b	2.86406e-25	0.454663	0.359	0.168	6.80014e-21
stxbp5a	2.97037e-25	-1.71271	0.01	0.194	7.05255e-21
p3h4	3.32946e-25	0.461805	0.118	0.032	7.90513e-21
trim71	3.33742e-25	0.558729	0.396	0.196	7.92403e-21
mhc1uba	3.37333e-25	0.372586	0.281	0.117	8.00929e-21
kcnq5a	3.4459e-25	0.402998	0.534	0.285	8.1816e-21
clk4a	3.6943e-25	0.574552	0.637	0.381	8.77139e-21
fars2	4.16436e-25	0.456398	0.227	0.088	9.88744e-21
scaper	4.21847e-25	0.488474	0.339	0.156	1.00159e-20
grid2	4.42461e-25	-2.26762	0.12	0.32	1.05054e-20
ppp3ccb	4.83924e-25	0.392273	0.273	0.114	1.14898e-20
ppm1ba	5.65096e-25	0.365013	0.275	0.114	1.34171e-20
atp1a3a	6.29014e-25	-1.68917	0.006	0.187	1.49347e-20
apba2b	6.54009e-25	-1.67464	0.016	0.2	1.55281e-20
fhod3a	7.31561e-25	0.431324	0.179	0.061	1.73695e-20
tmem150aa	7.48344e-25	0.45255	0.161	0.053	1.77679e-20
ldlrad4a	7.91453e-25	0.388894	0.53	0.285	1.87915e-20
sh3gl1b	7.97415e-25	0.313476	0.261	0.105	1.8933e-20
gas7a	9.11954e-25	-1.79843	0.022	0.207	2.16525e-20
myh10	9.87588e-25	0.740117	0.261	0.112	2.34483e-20
oaz1a	9.97852e-25	0.265724	0.315	0.134	2.3692e-20
afg1la	1.01126e-24	0.373511	0.11	0.029	2.40104e-20
negr1	1.19314e-24	-1.87162	0.048	0.242	2.83287e-20
ENSDARG00000113702	1.24715e-24	-1.65848	0.006	0.184	2.96111e-20
mknk2b	1.25896e-24	0.364094	0.631	0.354	2.98914e-20
nrxn3b	1.32281e-24	-2.18129	0.02	0.203	3.14075e-20
prkag2b	1.32856e-24	0.327298	0.273	0.112	3.1544e-20
dvl1a	1.39573e-24	0.49652	0.195	0.071	3.31388e-20
si:ch73-22o12.1	1.50131e-24	0.56677	0.392	0.191	3.56455e-20
plekha5	1.52052e-24	0.475779	0.518	0.281	3.61017e-20
slco5a1a.1	1.6036e-24	0.573514	0.159	0.054	3.80744e-20
tenm4	1.64407e-24	-2.21438	0.022	0.205	3.90352e-20
CABZ01092781.1	2.97385e-24	0.356594	0.125	0.036	7.06082e-20
dnajb1a	3.33928e-24	0.439797	0.56	0.309	7.92846e-20
spty2d1	3.75673e-24	0.464611	0.253	0.105	8.9196e-20
myhc4	3.83683e-24	-2.27375	0.175	0.389	9.10978e-20
adamtsl3	5.64572e-24	0.563189	0.301	0.138	1.34046e-19
gnao1a	5.69762e-24	-1.73634	0.122	0.314	1.35279e-19
si:ch211-245h14.1	6.93073e-24	0.308023	0.157	0.052	1.64556e-19
dazap1	7.21264e-24	0.396936	0.205	0.077	1.7125e-19
rhbdf1a	7.2768e-24	0.362271	0.261	0.108	1.72773e-19
klhl30	8.10202e-24	0.355686	0.12	0.034	1.92366e-19
nlgn4xa	8.70518e-24	-1.9445	0.012	0.187	2.06687e-19
stxbp5l	8.72396e-24	-1.90923	0.034	0.216	2.07133e-19
rbms1a	8.96825e-24	0.356331	0.183	0.066	2.12933e-19
si:ch211-286o17.1	9.07288e-24	0.843586	0.211	0.082	2.15417e-19
tent5c	9.26173e-24	0.331125	0.124	0.036	2.19901e-19
zbtb20	9.26827e-24	0.370175	0.669	0.393	2.20057e-19
ncam1b	9.64758e-24	-1.85771	0.014	0.189	2.29062e-19
herpud2	9.81262e-24	0.346581	0.151	0.049	2.32981e-19
CASKIN2	9.97752e-24	0.436619	0.193	0.072	2.36896e-19
slc25a28	1.07374e-23	0.436012	0.163	0.055	2.54939e-19
ndel1b	1.17835e-23	0.363321	0.211	0.08	2.79776e-19
si:dkey-205h13.1	1.2542e-23	0.888589	0.564	0.365	2.97784e-19
dscaml1	1.34473e-23	-2.08025	0.012	0.187	3.19279e-19
ttl	1.36927e-23	0.319991	0.357	0.167	3.25105e-19
pfkfb4a	1.38225e-23	0.535012	0.106	0.029	3.28188e-19
map2	1.42983e-23	-1.75643	0.032	0.212	3.39485e-19
cacna1aa	1.46034e-23	-1.67758	0.046	0.23	3.46728e-19
spryd3	2.03474e-23	0.323957	0.217	0.084	4.83109e-19
mafk	2.11389e-23	0.321904	0.141	0.044	5.01901e-19
mtmr10	2.24658e-23	0.305776	0.143	0.045	5.33405e-19
tbc1d22a	2.47926e-23	0.361837	0.468	0.242	5.88651e-19
map1ab	2.48137e-23	-1.79966	0.016	0.191	5.89151e-19
plxnb1b	2.63543e-23	0.294309	0.114	0.032	6.25731e-19
pcdh1b	2.70526e-23	-2.25422	0.074	0.264	6.42309e-19
dbn1	2.92143e-23	-1.62944	0.018	0.192	6.93634e-19
tjp2b	2.92852e-23	0.482166	0.386	0.192	6.95318e-19
grid1a	3.33086e-23	-2.18748	0.026	0.203	7.90846e-19
tmem255a	3.44932e-23	0.451462	0.239	0.097	8.18971e-19
ptpn4a	3.5755e-23	0.387669	0.321	0.147	8.4893e-19
ctnnd2a	3.62717e-23	-2.02507	0.03	0.207	8.612e-19
ksr1b	5.49301e-23	0.314379	0.159	0.054	1.3042e-18
slc31a1	5.50997e-23	0.390515	0.1	0.026	1.30823e-18
cdkl5	5.51034e-23	-1.57318	0.02	0.193	1.30832e-18
cttnbp2	5.51671e-23	0.465569	0.38	0.19	1.30983e-18
rnf19a	5.54697e-23	0.394717	0.179	0.065	1.31702e-18
rab6ba	5.55023e-23	-1.83399	0.028	0.204	1.31779e-18
cmip	6.05401e-23	0.51575	0.259	0.112	1.4374e-18
cdh4	6.05951e-23	-2.15472	0.012	0.183	1.43871e-18
dab1a	6.11794e-23	-2.20837	0.022	0.195	1.45258e-18
hectd3	6.84569e-23	0.502648	0.133	0.042	1.62537e-18
GRIK2	7.65755e-23	-2.04787	0.01	0.179	1.81813e-18
brinp1	7.92623e-23	-1.82345	0.018	0.191	1.88192e-18
st3gal8	8.09699e-23	0.386501	0.104	0.028	1.92247e-18
gpam	8.44776e-23	0.357145	0.118	0.034	2.00575e-18
zfhx3	8.62555e-23	0.33152	0.44	0.223	2.04796e-18
iqsec3a	9.77595e-23	-1.56199	0.052	0.237	2.3211e-18
slc26a5	1.02261e-22	0.34612	0.263	0.112	2.42797e-18
smad1	1.02564e-22	0.4595	0.1	0.026	2.43518e-18
cacna1ia	1.17332e-22	-1.81003	0.012	0.18	2.7858e-18
ccdc186	1.34826e-22	0.330646	0.211	0.083	3.20118e-18
BRSK2	1.51351e-22	-1.90412	0.02	0.189	3.59352e-18
edil3a	1.84198e-22	-2.12632	0.044	0.22	4.37341e-18
dnaja1	1.86454e-22	0.310954	0.38	0.185	4.42697e-18
rtn4r	2.00341e-22	-2.01745	0.01	0.176	4.7567e-18
sugct	2.20786e-22	0.571038	0.106	0.029	5.24211e-18
cplx4c	2.56984e-22	0.382834	0.149	0.05	6.10156e-18
caskin1	2.73712e-22	-1.56473	0.016	0.184	6.49875e-18
irs2b	2.83911e-22	0.479162	0.273	0.121	6.74089e-18
mrpl11	3.1103e-22	0.40111	0.122	0.037	7.3848e-18
tnni2a.3	3.43516e-22	-2.74823	0.054	0.229	8.15611e-18
map7d3	3.77004e-22	0.329602	0.133	0.042	8.95121e-18
cacna1ab	3.8983e-22	0.371075	0.532	0.295	9.25574e-18
psd3l	3.94977e-22	0.34227	0.46	0.245	9.37795e-18
usp19	4.33945e-22	0.271028	0.596	0.329	1.03032e-17
nlgn2a	4.39858e-22	-1.71129	0.032	0.203	1.04435e-17
kif13a	4.97009e-22	0.327277	0.139	0.045	1.18005e-17
snap25a	5.29164e-22	-1.66419	0	0.158	1.25639e-17
bahd1	5.42291e-22	0.746558	0.301	0.146	1.28756e-17
mapk8a	5.50329e-22	0.588582	0.199	0.079	1.30664e-17
iffo2b	5.74209e-22	0.532491	0.259	0.112	1.36334e-17
ncor2	5.8526e-22	0.393478	0.526	0.293	1.38958e-17
gyg1b	6.06531e-22	0.562025	0.155	0.054	1.44009e-17
bcas3	6.23648e-22	0.357434	0.657	0.395	1.48073e-17
ntm	6.56114e-22	-2.37059	0.042	0.217	1.55781e-17
hsp70.3	6.59253e-22	-2.03835	0.227	0.393	1.56527e-17
nrg3b	6.60119e-22	-2.02287	0.05	0.224	1.56732e-17
pfkla	6.77889e-22	0.414378	0.161	0.057	1.60951e-17
ppp3r1b	7.87456e-22	0.275867	0.305	0.138	1.86966e-17
abcb7	8.26929e-22	0.448633	0.141	0.047	1.96338e-17
map3k7	8.58827e-22	0.695045	0.169	0.062	2.03911e-17
thrab	8.73792e-22	0.471609	0.55	0.32	2.07464e-17
actn4	9.66399e-22	0.356505	0.52	0.285	2.29452e-17
adam22	9.78021e-22	-1.49457	0.022	0.189	2.32212e-17
PHF21B	1.2137e-21	0.399617	0.173	0.064	2.88169e-17
arhgap12b	1.2369e-21	0.507297	0.285	0.131	2.93677e-17
arid5b	1.26487e-21	0.392661	0.574	0.33	3.00318e-17
ppp2r3a	1.46728e-21	0.42521	0.233	0.097	3.48377e-17
chp1	1.70637e-21	0.406166	0.197	0.076	4.05143e-17
lrrc4ba	1.71211e-21	-1.52671	0.01	0.169	4.06507e-17
lepr	1.74508e-21	0.335875	0.167	0.06	4.14335e-17
magi3b	1.86803e-21	-1.87308	0.018	0.18	4.43526e-17
ptprfa	1.91183e-21	-2.00083	0.036	0.204	4.53925e-17
jarid2b	1.93755e-21	0.332609	0.49	0.269	4.60034e-17
klhl43	1.99943e-21	0.256581	0.211	0.083	4.74726e-17
gapdh	2.02901e-21	-2.53751	0.034	0.201	4.81747e-17
unc5a	2.05131e-21	-2.4552	0.032	0.2	4.87043e-17
gpm6ab	2.06084e-21	-1.8949	0.02	0.183	4.89304e-17
ptprn2	2.20312e-21	-1.69155	0.018	0.18	5.23088e-17
strbp	2.31169e-21	-1.41568	0.183	0.365	5.48866e-17
kcnab2a	2.32415e-21	-1.6895	0.04	0.21	5.51823e-17
slc27a1a	2.50237e-21	0.357435	0.177	0.065	5.94138e-17
abhd2a	2.55929e-21	0.459509	0.139	0.047	6.07651e-17
ppfia3	2.97784e-21	-1.50131	0.016	0.176	7.07028e-17
armc8	3.27141e-21	0.364609	0.165	0.06	7.76732e-17
CU929259.1	3.38383e-21	0.330773	0.41	0.211	8.03422e-17
shank3a	3.4946e-21	-1.67376	0.01	0.168	8.29724e-17
b4galnt4a	3.50308e-21	-1.65152	0.026	0.19	8.31736e-17
csmd1a	3.54103e-21	-1.61634	0.022	0.183	8.40746e-17
mars1	3.82966e-21	0.600318	0.153	0.055	9.09275e-17
peak1	3.83315e-21	0.408093	0.44	0.235	9.10106e-17
pex14	4.16257e-21	0.28797	0.189	0.072	9.88319e-17
evx1	4.34227e-21	0.328812	0.118	0.035	1.03098e-16
ncoa3	4.49997e-21	0.399843	0.219	0.091	1.06843e-16
sez6b	4.56883e-21	-1.93766	0.012	0.17	1.08478e-16
snap91b	4.81067e-21	-1.44661	0.006	0.161	1.1422e-16
cacna1c	5.05464e-21	-1.50049	0.018	0.179	1.20012e-16
chst15	5.49622e-21	0.510847	0.195	0.078	1.30497e-16
soga1	5.71657e-21	0.375838	0.337	0.165	1.35729e-16
ccnl1b	6.72933e-21	0.448163	0.125	0.04	1.59775e-16
ankrd11	7.21579e-21	0.375497	0.741	0.477	1.71324e-16
grm8a	7.40074e-21	-1.99669	0.03	0.192	1.75716e-16
pde4bb	8.15008e-21	-1.56958	0.122	0.306	1.93507e-16
usp33	8.32382e-21	0.329646	0.285	0.13	1.97632e-16
clcn1a	8.86405e-21	0.292334	0.171	0.063	2.10459e-16
slc8a2b	9.01856e-21	-1.74728	0.01	0.166	2.14128e-16
mdga2a	1.16744e-20	-1.43474	0.018	0.178	2.77184e-16
abhd3	1.16828e-20	0.337779	0.175	0.066	2.77384e-16
magi2a	1.20176e-20	-1.87462	0.08	0.257	2.85335e-16
ell	1.22549e-20	0.325173	0.496	0.271	2.90969e-16
kat7b	1.38649e-20	0.333172	0.269	0.121	3.29193e-16
scn8aa	1.44737e-20	-1.46672	0.02	0.177	3.4365e-16
ube2e3	1.52999e-20	0.492298	0.641	0.396	3.63264e-16
rims1a	1.66315e-20	-1.52704	0.01	0.164	3.94883e-16
anks1b	1.82428e-20	-1.49995	0.05	0.216	4.3314e-16
ehbp1l1b	2.47398e-20	0.425055	0.183	0.071	5.87396e-16
fam91a1	2.48721e-20	0.419373	0.147	0.052	5.90539e-16
syt7b	2.73354e-20	-1.70447	0.016	0.171	6.49025e-16
ca10a	2.86594e-20	-2.07641	0.01	0.161	6.8046e-16
nkain2	3.28648e-20	-1.65174	0.036	0.197	7.80308e-16
ntrk3b	3.48181e-20	-1.61535	0.02	0.177	8.26686e-16
cacna1g	4.02492e-20	-1.99216	0.028	0.186	9.55636e-16
pcdh19	4.10486e-20	-1.5876	0.004	0.152	9.74616e-16
csmd3a	4.25513e-20	-1.63288	0.016	0.17	1.0103e-15
eya4	4.2782e-20	0.4396	0.189	0.074	1.01577e-15
nars2	4.55064e-20	0.421996	0.163	0.061	1.08046e-15
cct4	5.42187e-20	0.303089	0.187	0.073	1.28731e-15
dnm1l	5.55099e-20	0.447347	0.215	0.091	1.31797e-15
rims1b	5.56797e-20	-1.86453	0.024	0.18	1.322e-15
mgat4b	5.797e-20	0.476775	0.586	0.364	1.37638e-15
lrfn5a	5.86388e-20	-1.93253	0.006	0.153	1.39226e-15
clstn2	6.04343e-20	-2.15647	0.04	0.2	1.43489e-15
get4	6.89494e-20	0.304368	0.357	0.178	1.63706e-15
pgm2l1	7.174e-20	0.375067	0.1	0.029	1.70332e-15
csmd3a.1	7.4711e-20	-1.80183	0.07	0.235	1.77386e-15
RYR2	7.56005e-20	-1.36403	0.008	0.156	1.79498e-15
igsf3	8.92131e-20	-1.81645	0.058	0.222	2.11819e-15
hs3st4	9.62764e-20	-2.93587	0.018	0.169	2.28589e-15
gad1a	9.70885e-20	0.376187	0.106	0.032	2.30517e-15
ntn1a	9.89432e-20	0.827466	0.116	0.037	2.34921e-15
ppp1r1b	9.997e-20	0.401114	0.193	0.078	2.37359e-15
scn1lab	1.0068e-19	-1.42675	0.1	0.269	2.39044e-15
opa1	1.0992e-19	0.348058	0.249	0.111	2.60983e-15
CR854942.1	1.10624e-19	0.304797	0.102	0.03	2.62654e-15
rps6ka3b	1.13746e-19	0.561662	0.237	0.106	2.70068e-15
zfand5a	1.15694e-19	0.354321	0.165	0.062	2.74693e-15
si:dkey-177p2.6	1.23055e-19	0.263867	0.582	0.328	2.92169e-15
adam23a	1.3165e-19	-1.41749	0.008	0.154	3.12578e-15
rtn1b	1.38657e-19	-1.37834	0.002	0.145	3.29212e-15
lin7a	1.44639e-19	0.3906	0.305	0.149	3.43418e-15
rtn1a	1.61448e-19	-1.57995	0.012	0.161	3.83327e-15
TENM2	1.87901e-19	-2.0856	0.054	0.217	4.46133e-15
plekha6	1.88374e-19	-1.48136	0.038	0.196	4.47255e-15
GALNTL6	2.04686e-19	-2.10117	0.018	0.168	4.85985e-15
DOCK4	2.06423e-19	-1.33106	0.016	0.165	4.90109e-15
ahsa1b	2.33249e-19	0.28223	0.653	0.391	5.53804e-15
ddx3xa	2.53598e-19	0.275529	0.261	0.116	6.02117e-15
fsd1l	2.65303e-19	0.449741	0.193	0.08	6.29909e-15
npnta	2.79402e-19	0.314065	0.315	0.151	6.63385e-15
mrpl13	2.81807e-19	0.4183	0.129	0.044	6.69095e-15
blmh	3.14694e-19	-1.3756	0.042	0.202	7.47178e-15
mepce	3.305e-19	0.375961	0.133	0.046	7.84706e-15
ipo13	3.38626e-19	0.310014	0.48	0.267	8.04001e-15
btbd11a	3.48276e-19	-1.66685	0.014	0.16	8.26912e-15
ksr2	3.6006e-19	-1.24305	0.004	0.145	8.54891e-15
hivep3a	3.60306e-19	-1.4773	0.01	0.154	8.55474e-15
thsd7ab	3.81945e-19	-1.56673	0.02	0.169	9.06851e-15
ACSF3	3.89155e-19	0.347459	0.122	0.04	9.23971e-15
cacna1da	3.99054e-19	-1.36581	0.018	0.166	9.47474e-15
rplp2	4.60566e-19	-2.60224	0.01	0.153	1.09352e-14
prkcbb	4.95611e-19	-1.67057	0.022	0.172	1.17673e-14
sgip1b	4.96547e-19	-1.28484	0.008	0.15	1.17895e-14
si:ch211-186j3.6	5.18923e-19	-2.07192	0.014	0.159	1.23208e-14
cry3b	5.23928e-19	0.344222	0.139	0.049	1.24396e-14
ncam2	5.70767e-19	-2.43845	0.026	0.175	1.35517e-14
trim35-39	5.9291e-19	0.379102	0.203	0.084	1.40775e-14
myo18ab	6.3851e-19	0.25745	0.604	0.357	1.51601e-14
grin2bb	6.60313e-19	-1.46401	0.014	0.159	1.56778e-14
fam117aa	7.14822e-19	0.271034	0.102	0.03	1.6972e-14
pik3r2	7.38119e-19	0.312173	0.251	0.114	1.75252e-14
nrg2b	7.46699e-19	-1.37955	0.016	0.161	1.77289e-14
dpp6a	7.93709e-19	-1.61166	0.014	0.158	1.8845e-14
kcnd3	8.93927e-19	-1.88323	0.016	0.16	2.12245e-14
iqsec2b	9.65681e-19	-1.89649	0.018	0.164	2.29282e-14
dnmt3aa	1.12717e-18	0.313647	0.253	0.116	2.67623e-14
olfm1b	1.23052e-18	-1.40244	0.004	0.141	2.92163e-14
ptprua	1.24957e-18	-2.32959	0.022	0.167	2.96685e-14
TMEM8B	1.29982e-18	-1.54793	0.01	0.15	3.08616e-14
slc12a5a	1.44685e-18	-1.24664	0.002	0.138	3.43526e-14
pknox2	1.4877e-18	0.399442	0.55	0.329	3.53224e-14
zswim5	1.53905e-18	0.308645	0.388	0.205	3.65416e-14
si:ch211-208k15.1	1.54985e-18	-1.28355	0.026	0.176	3.67982e-14
SCARF2	1.60052e-18	0.341598	0.139	0.05	3.80012e-14
chchd2	1.60656e-18	0.277545	0.307	0.148	3.81445e-14
grin1a	1.78587e-18	-1.40205	0.002	0.138	4.24019e-14
apooa	1.81093e-18	0.321274	0.112	0.036	4.2997e-14
opcml	1.86895e-18	-1.61445	0.008	0.146	4.43745e-14
adgrb1a	1.97333e-18	-1.58773	0.01	0.149	4.68528e-14
atp2b3a	1.99754e-18	-1.30082	0.01	0.151	4.74276e-14
insrb	2.00027e-18	0.316907	0.46	0.26	4.74924e-14
plxna2	2.03288e-18	-1.59169	0.072	0.23	4.82667e-14
rusc2	2.20599e-18	0.464477	0.143	0.053	5.23768e-14
kcnc1a	2.35715e-18	-1.24132	0	0.133	5.59657e-14
ptprfb	2.55203e-18	0.483072	0.867	0.626	6.05928e-14
prkcaa	2.67997e-18	0.328012	0.235	0.105	6.36306e-14
ndrg4	2.79543e-18	-1.38681	0.012	0.153	6.63718e-14
uacab	2.96496e-18	0.386092	0.125	0.043	7.0397e-14
nfasca	3.17396e-18	-1.38997	0.022	0.167	7.53593e-14
gadd45ba	3.24545e-18	0.389415	0.187	0.076	7.70568e-14
spock1	3.81893e-18	-1.56335	0.022	0.165	9.06728e-14
GRM7	4.18642e-18	-1.40076	0.01	0.147	9.93983e-14
ppargc1b	4.36226e-18	0.278908	0.323	0.161	1.03573e-13
trip11	4.58202e-18	0.298333	0.1	0.03	1.08791e-13
slc22a16	5.06525e-18	0.344774	0.133	0.047	1.20264e-13
klhl29	5.12776e-18	-1.55285	0.074	0.234	1.21748e-13
atp1b3b	5.24854e-18	-1.25	0.012	0.151	1.24616e-13
tspan9a	5.50519e-18	0.366422	0.59	0.374	1.3071e-13
NPAS3	5.7081e-18	-0.363198	0.392	0.199	1.35527e-13
CAPN1	5.99526e-18	0.251434	0.161	0.062	1.42345e-13
cadm3	6.59445e-18	-1.30832	0.014	0.153	1.56572e-13
rnls	6.74132e-18	0.351783	0.157	0.061	1.60059e-13
pcdh1a	7.525e-18	-1.42361	0.014	0.15	1.78666e-13
slc1a5	7.92437e-18	0.360726	0.243	0.11	1.88148e-13
arid3a	8.11035e-18	0.414711	0.191	0.081	1.92564e-13
gramd4b	8.89231e-18	0.453036	0.175	0.072	2.1113e-13
frmpd3	9.44897e-18	-1.63579	0.016	0.153	2.24347e-13
il1rapl2	9.59491e-18	-2.45179	0.016	0.154	2.27812e-13
nptna	9.75351e-18	-1.31665	0	0.129	2.31578e-13
si:ch73-21k16.1	1.11238e-17	0.257058	0.271	0.126	2.64113e-13
maco1b	1.16095e-17	0.337849	0.159	0.062	2.75645e-13
mib1	1.41459e-17	0.399307	0.239	0.111	3.35865e-13
cnksr2b	1.45578e-17	-1.33673	0.024	0.164	3.45647e-13
trim25	1.56366e-17	0.381458	0.106	0.034	3.71261e-13
mpp2a	1.73411e-17	-1.21659	0.006	0.136	4.11731e-13
snap25b	1.79647e-17	-1.56299	0.006	0.136	4.26536e-13
nhsl2	1.93309e-17	-1.8046	0.044	0.191	4.58973e-13
ilrun	1.94155e-17	0.289684	0.163	0.065	4.60983e-13
xpo1b	2.02067e-17	0.368523	0.349	0.183	4.79768e-13
sv2a	2.06901e-17	-1.30042	0.002	0.13	4.91244e-13
unc5da	2.23644e-17	-1.78342	0.008	0.14	5.30999e-13
sash1a	2.33579e-17	-1.59299	0.048	0.193	5.54588e-13
nr4a3	2.58646e-17	0.383763	0.133	0.048	6.14103e-13
si:ch211-108d22.2	2.81722e-17	0.339527	0.104	0.033	6.68893e-13
cspg5a	2.86952e-17	-1.28723	0	0.125	6.8131e-13
dock3	2.92276e-17	-1.51558	0.082	0.229	6.93951e-13
tenm1	3.11857e-17	-1.33049	0.008	0.138	7.40442e-13
pcxa	3.52799e-17	0.465928	0.373	0.207	8.37652e-13
lmbrd2a	4.24746e-17	0.333021	0.112	0.037	1.00847e-12
etnk2	4.33898e-17	0.372955	0.149	0.058	1.0302e-12
zgc:153935	4.90484e-17	0.37452	0.155	0.061	1.16456e-12
kirrel3a	4.94007e-17	-2.12149	0.018	0.151	1.17292e-12
aak1a	4.99423e-17	0.317995	0.191	0.082	1.18578e-12
LRFN2	5.12159e-17	-1.45807	0.01	0.139	1.21602e-12
chordc1a	5.26653e-17	0.281009	0.61	0.378	1.25043e-12
dtna	5.36751e-17	0.289127	0.215	0.096	1.27441e-12
clybl	5.45862e-17	0.473322	0.151	0.059	1.29604e-12
pde7a	6.56791e-17	0.347174	0.661	0.444	1.55942e-12
slc35f1	6.76947e-17	-1.33632	0.01	0.139	1.60727e-12
hif1ab	6.87247e-17	0.250908	0.211	0.094	1.63173e-12
tafa5a	7.05329e-17	-1.59617	0.008	0.135	1.67466e-12
spsb4a	7.33573e-17	0.353716	0.229	0.106	1.74172e-12
ifrd1	7.63499e-17	0.280958	0.116	0.04	1.81278e-12
pptc7b	7.65009e-17	0.311237	0.153	0.06	1.81636e-12
iqsec2a	8.45061e-17	-1.36061	0.016	0.148	2.00643e-12
stxbp1a	8.84101e-17	-1.28656	0.006	0.132	2.09912e-12
gpm6aa	9.35595e-17	-1.44422	0	0.122	2.22138e-12
neo1b	1.01869e-16	0.417889	0.145	0.057	2.41867e-12
stac3	1.06381e-16	0.34587	0.125	0.045	2.52582e-12
ncam1a	1.11069e-16	-1.52851	0.092	0.248	2.63711e-12
ubr5	1.11347e-16	0.251538	0.289	0.144	2.64371e-12
map4k5	1.14603e-16	0.271397	0.12	0.041	2.72102e-12
gria2b	1.14998e-16	-1.24327	0	0.121	2.7304e-12
si:ch211-200p22.4	1.17765e-16	0.471447	0.506	0.302	2.7961e-12
ptk2ab	1.31481e-16	0.250983	0.333	0.175	3.12176e-12
hivep2a	1.34837e-16	0.337236	0.625	0.405	3.20144e-12
dph1	1.35667e-16	0.3881	0.153	0.061	3.22113e-12
plch2a	1.54394e-16	-1.31639	0.01	0.137	3.66577e-12
dpp6b	1.54589e-16	-1.53574	0.088	0.238	3.6704e-12
si:ch211-26b3.4	1.56385e-16	-1.28742	0.016	0.144	3.71304e-12
rpl37.1	1.63418e-16	-2.50816	0	0.12	3.88003e-12
si:ch211-209n20.3	1.69362e-16	0.363101	0.131	0.049	4.02117e-12
cacnb3a	1.74332e-16	-1.17807	0.012	0.139	4.13916e-12
tnikb	1.76957e-16	-1.26224	0.03	0.166	4.2015e-12
ntrk2b	2.25776e-16	-1.11074	0.006	0.129	5.36061e-12
myt1la	2.29332e-16	-1.10098	0.018	0.149	5.44504e-12
lrrfip1b	2.48757e-16	-1.2469	0.014	0.14	5.90623e-12
CR356242.1	2.50117e-16	-1.31725	0.002	0.122	5.93852e-12
ank3b.1	2.64121e-16	-1.35197	0.094	0.241	6.27103e-12
arhgef11	2.80511e-16	0.373543	0.245	0.118	6.66016e-12
slc25a36a	2.9107e-16	0.467546	0.239	0.116	6.91087e-12
thsd7ba	2.92866e-16	-1.6199	0.014	0.141	6.95351e-12
ajap1	3.02798e-16	-1.36567	0.012	0.137	7.18932e-12
mtss1lb	3.20095e-16	0.322714	0.532	0.32	7.60002e-12
gria1a	3.30109e-16	-1.34993	0.006	0.128	7.83779e-12
dagla	3.44136e-16	-1.19802	0.038	0.175	8.17083e-12
gpia	3.57676e-16	0.354401	0.139	0.054	8.4923e-12
nell2b	3.71491e-16	-1.30978	0	0.118	8.82031e-12
TMEM132C.1	3.77995e-16	-1.97283	0.018	0.146	8.97475e-12
rims4	3.8434e-16	-1.37973	0.016	0.143	9.1254e-12
slc12a5b	3.84933e-16	-1.45702	0.022	0.151	9.13947e-12
hcn1	4.1244e-16	-1.34255	0.072	0.219	9.79257e-12
magi2b	4.15968e-16	-1.17168	0.02	0.148	9.87632e-12
FRMD5	4.55034e-16	-1.37443	0.026	0.157	1.08039e-11
b4galt2	4.56847e-16	-1.38198	0.038	0.172	1.08469e-11
elovl6	4.76913e-16	-1.23779	0.016	0.142	1.13234e-11
jag1a	4.83892e-16	0.414375	0.124	0.045	1.1489e-11
tsc22d1	5.00328e-16	0.448289	0.522	0.316	1.18793e-11
tyw1	5.27717e-16	0.305072	0.179	0.077	1.25296e-11
lrp1bb	5.63468e-16	-1.43587	0.02	0.148	1.33784e-11
arrb1	5.88641e-16	-1.00137	0.01	0.134	1.39761e-11
rplp1	5.93945e-16	-2.37987	0	0.116	1.4102e-11
tmem178b	6.03015e-16	-1.39836	0.03	0.16	1.43174e-11
pcdh7a	6.12749e-16	-1.63374	0.03	0.161	1.45485e-11
col1a2	6.46954e-16	-2.30537	0.01	0.132	1.53606e-11
ptpn5	7.27435e-16	-1.24053	0.002	0.119	1.72715e-11
rps29	7.37264e-16	-2.54411	0	0.115	1.75049e-11
arl4ab	8.48836e-16	0.275331	0.125	0.046	2.01539e-11
cacna1ha	8.65762e-16	-1.36704	0.05	0.189	2.05558e-11
insra	9.27123e-16	0.341475	0.197	0.089	2.20127e-11
ccser2a	9.32851e-16	-1.22323	0.026	0.153	2.21487e-11
fbxw11a	9.70736e-16	0.282443	0.114	0.04	2.30482e-11
utrn	9.75904e-16	0.255546	0.233	0.11	2.31709e-11
nploc4	9.80767e-16	0.341499	0.122	0.045	2.32864e-11
golga7bb	1.0165e-15	-1.54251	0.012	0.133	2.41348e-11
kcnk10a	1.05348e-15	-1.23794	0.01	0.13	2.50128e-11
camk4	1.06451e-15	-1.39996	0.01	0.131	2.52746e-11
ank1a	1.07206e-15	-1.42842	0.038	0.171	2.54539e-11
nudcd2	1.27499e-15	0.417159	0.197	0.09	3.02722e-11
kcnq3	1.30574e-15	-1.11835	0.014	0.136	3.10023e-11
pvrl2l	1.35219e-15	-1.43591	0.028	0.155	3.21052e-11
scn8ab	1.56547e-15	-1.08746	0.008	0.126	3.7169e-11
igsf9ba	1.62181e-15	-1.21554	0.008	0.126	3.85065e-11
cacng8b	1.67574e-15	-1.19819	0.02	0.144	3.97871e-11
si:ch73-42p12.2	1.78668e-15	0.251126	0.112	0.039	4.24212e-11
mat2aa	1.93855e-15	0.403767	0.11	0.038	4.6027e-11
GARNL3	1.9409e-15	-1.24811	0.018	0.14	4.60827e-11
ryr1b	1.94355e-15	-1.21131	0.361	0.494	4.61457e-11
hbba1.1	2.07991e-15	-2.29616	0.004	0.119	4.93832e-11
zgc:136971	2.17472e-15	0.359862	0.118	0.043	5.16343e-11
srrm4	2.37495e-15	-1.42776	0.022	0.148	5.63884e-11
wdr18	2.43872e-15	0.277077	0.177	0.077	5.79025e-11
ARHGAP44	2.56086e-15	-1.06927	0.008	0.124	6.08025e-11
phka2	2.58958e-15	0.428623	0.161	0.069	6.14845e-11
prkar1b	2.66938e-15	-1.13629	0.014	0.133	6.33791e-11
trim33	2.74039e-15	0.359913	0.251	0.125	6.50651e-11
acap3b	2.96939e-15	-1.15704	0.022	0.146	7.05023e-11
zmynd19	3.0162e-15	0.33013	0.125	0.047	7.16136e-11
gria4b	3.05869e-15	-1.27273	0.01	0.127	7.26225e-11
grin1b	3.2065e-15	-1.11629	0	0.111	7.6132e-11
si:dkey-172j4.3	3.47912e-15	-1.42038	0.032	0.158	8.26048e-11
syt2a	3.58779e-15	-1.21711	0.008	0.124	8.51849e-11
arhgap21a	4.06647e-15	0.28302	0.466	0.274	9.65502e-11
map4l	4.06755e-15	-1.07677	0	0.11	9.65758e-11
dlgap2b	4.52445e-15	-1.14913	0.012	0.129	1.07424e-10
nrip1b	4.66807e-15	0.302539	0.259	0.128	1.10834e-10
fam49al	4.71628e-15	-1.04767	0.004	0.117	1.11979e-10
TENM3	5.32899e-15	-1.44087	0.01	0.125	1.26526e-10
pcsk1nl	5.51452e-15	-1.19074	0.016	0.135	1.30931e-10
mapk8ip3	5.67735e-15	-0.998562	0.006	0.119	1.34797e-10
C10H21orf91	5.81414e-15	0.29959	0.245	0.122	1.38045e-10
PLPP1	5.92656e-15	0.261218	0.122	0.045	1.40714e-10
nbeab	5.97163e-15	-1.29755	0.022	0.143	1.41784e-10
erc2	6.15511e-15	-1.17689	0.01	0.124	1.46141e-10
ece2b	6.17217e-15	-1.24117	0.04	0.169	1.46546e-10
oxsr1b	6.43338e-15	0.334493	0.221	0.106	1.52748e-10
ptpn4b	6.43967e-15	-1.01309	0.006	0.119	1.52897e-10
nyap2a	7.04083e-15	-1.03736	0.008	0.122	1.6717e-10
gramd1ba	7.5844e-15	-1.08777	0.008	0.121	1.80076e-10
ptprnb	7.79432e-15	-1.06759	0.004	0.115	1.85061e-10
kidins220b	7.98513e-15	0.4129	0.245	0.124	1.89591e-10
relch	8.015e-15	0.264633	0.321	0.173	1.903e-10
tnika	9.93827e-15	-1.20115	0.036	0.162	2.35964e-10
pbx3b	9.99654e-15	-1.86267	0.078	0.212	2.37348e-10
fbxo34	1.04206e-14	0.567917	0.114	0.042	2.47417e-10
nrg2a	1.05044e-14	-1.3573	0.07	0.203	2.49405e-10
enox2	1.05388e-14	0.718874	0.58	0.386	2.50223e-10
pcdh11.1	1.1571e-14	-1.7191	0.07	0.203	2.74731e-10
dscamb	1.31656e-14	-1.60623	0.026	0.146	3.1259e-10
gfra4a	1.54089e-14	-1.9451	0.014	0.127	3.65852e-10
eno2	1.71329e-14	-0.979299	0.002	0.109	4.06787e-10
lrrc7	1.83515e-14	-1.20411	0.068	0.202	4.35721e-10
erbb4b	1.86727e-14	-1.71654	0.016	0.131	4.43347e-10
vdrb	1.92251e-14	0.27443	0.175	0.078	4.56461e-10
ptprub	1.95065e-14	-1.55838	0.062	0.193	4.63144e-10
hccsa.1	1.98016e-14	0.291859	0.11	0.04	4.7015e-10
pacsin1a	1.98537e-14	-1.04006	0.01	0.122	4.71387e-10
dscama	2.01969e-14	-1.0666	0.004	0.113	4.79535e-10
rpl36a	2.05678e-14	-2.19646	0	0.105	4.88342e-10
nkain4	2.06627e-14	0.287577	0.147	0.061	4.90595e-10
rims2a	2.1002e-14	-1.19631	0.014	0.128	4.98651e-10
PLCB1	2.36649e-14	-1.15091	0.016	0.13	5.61876e-10
limch1b	2.4037e-14	-1.29572	0.016	0.13	5.70711e-10
plxna4	2.54458e-14	-1.30243	0.026	0.143	6.04159e-10
carmil3	2.62072e-14	-1.07903	0.012	0.124	6.22237e-10
nhsb	2.64209e-14	-1.08091	0.018	0.132	6.27311e-10
kdm7aa	2.64829e-14	0.272565	0.193	0.089	6.28782e-10
rngtt	2.69427e-14	0.318794	0.231	0.114	6.39702e-10
cacna1ba	2.79451e-14	-1.1432	0.014	0.126	6.63501e-10
CABZ01061591.1	2.7946e-14	0.309296	0.197	0.092	6.63521e-10
cadm2a	2.94732e-14	-1.19934	0.008	0.117	6.99781e-10
ak5	2.99712e-14	-1.35796	0.03	0.149	7.11607e-10
zgc:172282	3.42515e-14	-1.3307	0.01	0.119	8.13233e-10
efna3a	3.45499e-14	-1.40816	0.018	0.131	8.20317e-10
rpl14	3.73175e-14	-2.1174	0.002	0.107	8.8603e-10
map3k3	4.08789e-14	0.267895	0.151	0.064	9.70587e-10
galnt9	4.15193e-14	-1.15032	0.016	0.128	9.85792e-10
slc44a5a	4.20441e-14	-1.34074	0.016	0.128	9.98252e-10
fam189a1	4.24775e-14	-1.15383	0.014	0.125	1.00854e-09
znf609b	4.36012e-14	0.357042	0.373	0.218	1.03522e-09
GRIK3	4.39992e-14	-1.35747	0.008	0.116	1.04467e-09
agrn	4.77091e-14	-1.53573	0.145	0.274	1.13276e-09
ldb2b	5.41806e-14	-1.08788	0.008	0.115	1.28641e-09
ppp2r2bb	5.55529e-14	-0.986441	0.006	0.112	1.31899e-09
KCNT1	5.91566e-14	-1.00552	0.01	0.118	1.40456e-09
hsp90b1	6.113e-14	-1.31144	0.08	0.212	1.45141e-09
chrm2a	6.2471e-14	-1.35797	0.004	0.109	1.48325e-09
KLHL29	6.33246e-14	-1.33077	0.112	0.244	1.50352e-09
cpe	6.3787e-14	-1.17335	0.002	0.105	1.5145e-09
foxp1a	7.18262e-14	0.403104	0.114	0.043	1.70537e-09
cdh24b	7.33108e-14	-1.1194	0.002	0.104	1.74062e-09
gramd1a	7.56821e-14	0.311169	0.303	0.165	1.79692e-09
atp1a1a.1	7.58916e-14	0.284363	0.237	0.119	1.80189e-09
ATP8A1	8.04963e-14	0.282073	0.321	0.174	1.91122e-09
gria2a	8.28334e-14	-0.955424	0.008	0.113	1.96671e-09
prkrip1	8.79938e-14	0.37803	0.157	0.07	2.08924e-09
camk2d2	9.31071e-14	-1.14788	0.042	0.163	2.21064e-09
RAPH1	9.92198e-14	-1.15324	0.028	0.144	2.35578e-09
epha3	1.05661e-13	0.377675	0.269	0.144	2.5087e-09
pik3r3a	1.07505e-13	0.394374	0.155	0.068	2.55249e-09
usp54b	1.1213e-13	-1.33824	0.068	0.194	2.66229e-09
jph3	1.16991e-13	-1.18692	0.032	0.149	2.77773e-09
unm-sa1261	1.20965e-13	0.970962	0.129	0.055	2.87207e-09
dnm1a	1.22718e-13	-1.0697	0.032	0.148	2.91369e-09
dlgap1a	1.22734e-13	-1.20172	0.02	0.13	2.91406e-09
angptl2a	1.23839e-13	0.320946	0.112	0.042	2.94031e-09
snap91a	1.24573e-13	-0.918212	0.002	0.102	2.95774e-09
fam120a	1.24586e-13	0.322974	0.247	0.127	2.95804e-09
ablim1a	1.25204e-13	-1.10128	0.008	0.113	2.97271e-09
ttyh3b	1.27595e-13	-0.981916	0.018	0.129	3.0295e-09
map7d2a	1.35117e-13	-0.932993	0.002	0.102	3.20809e-09
CT990561.1	1.39595e-13	-1.13736	0.01	0.115	3.31441e-09
myrip	1.55688e-13	-1.08896	0.01	0.116	3.6965e-09
ppp2r5b	1.56578e-13	-0.921717	0.004	0.105	3.71763e-09
XKR4	1.60353e-13	-1.05252	0.008	0.111	3.80725e-09
SEMA4F	1.60891e-13	-1.22472	0.012	0.118	3.82003e-09
gria4a	1.66053e-13	-1.36799	0.066	0.191	3.94259e-09
plxnb3	1.67068e-13	0.294273	0.133	0.055	3.96671e-09
sorcs2	1.69315e-13	-1.44243	0.054	0.175	4.02006e-09
ralgps1	1.73425e-13	-1.13762	0.024	0.136	4.11763e-09
clul1	1.95919e-13	0.262865	0.143	0.061	4.65171e-09
ttll7	2.02569e-13	-0.959073	0.01	0.114	4.80959e-09
SGCZ	2.12666e-13	-1.19751	0.014	0.119	5.04934e-09
cbx7a	2.12701e-13	0.449448	0.378	0.228	5.05016e-09
arhgef18b	2.26039e-13	0.328872	0.147	0.063	5.36684e-09
calm1a	2.30447e-13	-1.40231	0.022	0.132	5.47151e-09
pip4k2ab	2.3359e-13	-1.02841	0.01	0.113	5.54612e-09
nabp1a	2.33944e-13	0.300272	0.131	0.054	5.55453e-09
fstl5	2.55148e-13	-1.17909	0.014	0.119	6.05799e-09
fam13b	2.57381e-13	0.288678	0.751	0.521	6.11101e-09
grm8b	2.63528e-13	-1.41613	0.01	0.113	6.25694e-09
runx1t1	2.67324e-13	-1.3398	0.032	0.146	6.34708e-09
grip2b	2.88589e-13	-1.46215	0.012	0.116	6.85196e-09
gpm6ba	2.89759e-13	-1.02517	0.016	0.123	6.87976e-09
galnt18b	3.00482e-13	-1.30861	0.008	0.109	7.13435e-09
pip5k1cb	3.15876e-13	-0.954827	0.01	0.113	7.49985e-09
nova2	3.17587e-13	-0.860801	0.145	0.29	7.54046e-09
cadm2b	3.4075e-13	-1.15544	0.012	0.116	8.09042e-09
ezrb	3.66573e-13	0.325472	0.173	0.079	8.70353e-09
si:ch211-210g13.5	3.80142e-13	-1.24889	0.056	0.175	9.02571e-09
gpc3	3.90713e-13	-1.27932	0.01	0.112	9.2767e-09
kcnh3	3.9221e-13	-1.24352	0.014	0.118	9.31223e-09
syt14a	4.48572e-13	-0.906496	0.006	0.106	1.06504e-08
grin2db	4.60908e-13	-1.10859	0.018	0.123	1.09433e-08
cacnb4b	4.64396e-13	-0.97658	0.012	0.115	1.10261e-08
specc1	4.75698e-13	-1.10564	0.02	0.127	1.12945e-08
GABRB2	4.76412e-13	-1.0279	0.012	0.114	1.13115e-08
zgc:165603	5.42316e-13	-0.957776	0.006	0.104	1.28762e-08
cntnap2a	5.62021e-13	-1.42347	0.102	0.233	1.33441e-08
ssbp2	5.6579e-13	0.479759	0.253	0.135	1.34336e-08
tle2b	6.22084e-13	0.306413	0.151	0.067	1.47702e-08
pcdh9	6.27959e-13	-1.21234	0.02	0.125	1.49096e-08
necab2	6.32088e-13	-1.14841	0.018	0.123	1.50077e-08
lrfn1	6.38463e-13	-1.00052	0.02	0.127	1.5159e-08
agbl4.1	6.43432e-13	-1.30313	0.048	0.163	1.5277e-08
grm1b	6.50512e-13	-1.30343	0.008	0.107	1.54451e-08
tnr	7.28988e-13	-1.35116	0.02	0.125	1.73084e-08
tjp1b	7.48304e-13	-1.41177	0.167	0.285	1.7767e-08
dync1li1	7.74424e-13	0.916344	0.215	0.114	1.83872e-08
bcr	8.17291e-13	-1.07322	0.028	0.137	1.94049e-08
tenm3	8.3269e-13	-2.11028	0.062	0.178	1.97706e-08
cntn5	8.63834e-13	-1.08072	0.01	0.11	2.051e-08
cadm4	8.99005e-13	-0.954994	0.129	0.271	2.13451e-08
kcnc3b	9.08906e-13	-0.971877	0.01	0.109	2.15801e-08
pcdh11	9.66469e-13	-1.3742	0.02	0.125	2.29469e-08
pde4a	9.80457e-13	-1.14214	0.022	0.127	2.3279e-08
grm5b	9.97194e-13	-0.967379	0.008	0.105	2.36764e-08
elavl3	1.00711e-12	-1.00937	0.006	0.103	2.39119e-08
zpr1	1.0931e-12	0.309545	0.4	0.242	2.59535e-08
micu3a	1.11488e-12	-0.923098	0.006	0.102	2.64706e-08
pcloa	1.15467e-12	-1.00046	0.008	0.106	2.74153e-08
pla2g15	1.1907e-12	0.381155	0.1	0.037	2.82707e-08
mtus1b	1.25744e-12	-1.04513	0.03	0.138	2.98553e-08
dgat1b	1.27531e-12	0.251155	0.145	0.063	3.02798e-08
TANC2	1.30448e-12	-1.0452	0.026	0.132	3.09722e-08
phactr3a	1.3501e-12	-0.990865	0.012	0.111	3.20555e-08
ryr3	1.39827e-12	-1.30102	0.285	0.39	3.3199e-08
gphnb	1.5283e-12	-0.882496	0.012	0.112	3.62865e-08
efna2a	1.63546e-12	-1.23557	0.01	0.108	3.88308e-08
fam168a	1.96449e-12	-1.09706	0.034	0.141	4.66429e-08
adcyap1r1a	2.21502e-12	-1.23572	0.02	0.121	5.25913e-08
cntn4	2.31736e-12	-1.17801	0.01	0.107	5.50211e-08
CABZ01061524.1	2.37626e-12	-1.57979	0.145	0.258	5.64195e-08
dclk1a	2.47521e-12	-1.01506	0.016	0.116	5.8769e-08
eml1	2.53741e-12	0.317653	0.175	0.084	6.02458e-08
macf1a	2.90426e-12	0.25171	0.755	0.52	6.89558e-08
ctnnd2b	3.28211e-12	-0.833557	0.008	0.102	7.79271e-08
lrrc75ba	3.37764e-12	-0.974009	0.012	0.107	8.01953e-08
RIMBP2	3.84576e-12	-0.894076	0.012	0.108	9.13098e-08
adcy2a	3.92732e-12	-1.05148	0.008	0.102	9.32464e-08
slc8a1b	4.27026e-12	-1.14401	0.024	0.125	1.01389e-07
rims3	4.42208e-12	-1.06323	0.04	0.148	1.04994e-07
pcdh10a	5.06239e-12	-1.02397	0.01	0.104	1.20196e-07
magi1b	5.3285e-12	-1.05566	0.046	0.156	1.26514e-07
epha6	5.50527e-12	-1.2494	0.02	0.12	1.30712e-07
rap1gap2b	5.59862e-12	-1.27109	0.014	0.11	1.32928e-07
si:ch211-194c3.5	5.99578e-12	-0.835838	0.01	0.103	1.42358e-07
pawr	6.2308e-12	-1.19193	0.018	0.115	1.47938e-07
grin2ab	6.4736e-12	-1.0798	0.016	0.113	1.53703e-07
kdm6ba	6.9066e-12	-1.1758	0.245	0.349	1.63983e-07
mcf2l2	8.05594e-12	-1.25186	0.102	0.22	1.91272e-07
ldb2a	8.91278e-12	-1.09878	0.018	0.114	2.11616e-07
zgc:113149	9.36436e-12	0.251203	0.124	0.052	2.22338e-07
mybpc2b	9.38728e-12	-1.59467	0.133	0.247	2.22882e-07
pkp4	9.61606e-12	-1.17132	0.022	0.12	2.28314e-07
ttc17	9.65034e-12	0.329949	0.116	0.048	2.29128e-07
ttyh3a	1.07271e-11	-0.949964	0.018	0.115	2.54693e-07
cntfr	1.07347e-11	-1.30141	0.082	0.199	2.54874e-07
arrdc1b	1.18243e-11	-1.16973	0.048	0.153	2.80745e-07
map6a	1.1852e-11	-0.897489	0.012	0.104	2.81401e-07
si:dkey-35m8.1	1.25015e-11	-1.2882	0.024	0.122	2.96823e-07
bmpr2a	1.30067e-11	-1.07724	0.066	0.178	3.08818e-07
lrch1	1.3588e-11	-0.919052	0.01	0.1	3.22619e-07
pik3ca	1.36639e-11	0.440076	0.106	0.042	3.24421e-07
epha4b	1.43769e-11	-1.10794	0.012	0.103	3.4135e-07
cdh11	1.44801e-11	-1.06837	0.014	0.107	3.43802e-07
ptprea	1.48227e-11	-1.19292	0.032	0.132	3.51935e-07
cdc42se2	1.49336e-11	-0.879427	0.024	0.123	3.54569e-07
psip1a	1.49763e-11	0.273475	0.189	0.095	3.55582e-07
fmn2b	1.54028e-11	-0.882269	0.012	0.103	3.65708e-07
aldh7a1	1.56669e-11	0.272482	0.1	0.039	3.7198e-07
nalcn	1.6174e-11	-0.857617	0.012	0.102	3.8402e-07
tnfaip2a	1.65284e-11	0.399277	0.116	0.049	3.92434e-07
map7d2b	1.65749e-11	-0.948145	0.02	0.115	3.93538e-07
dapk1	1.77331e-11	-1.0382	0.036	0.138	4.21036e-07
ntng2a	1.94968e-11	-1.19867	0.016	0.109	4.62912e-07
ppfia4	2.04903e-11	-1.14304	0.072	0.182	4.86501e-07
stim2b	2.14036e-11	-1.24554	0.219	0.332	5.08186e-07
pfkpa	2.36881e-11	-0.894052	0.01	0.1	5.62427e-07
ankrd10b	2.37464e-11	-1.09052	0.084	0.198	5.6381e-07
trps1	2.50504e-11	-1.22698	0.125	0.239	5.94773e-07
mtf1	2.52475e-11	0.359823	0.177	0.089	5.99451e-07
hivep3b	2.79915e-11	-1.10364	0.026	0.122	6.64602e-07
dctn1b	3.47562e-11	-0.821228	0.012	0.101	8.25216e-07
ccdc102a	3.57604e-11	-0.929114	0.012	0.1	8.49059e-07
zmp:0000000924	4.47095e-11	-1.02824	0.014	0.102	1.06154e-06
TCERG1L	4.56697e-11	-1.32825	0.036	0.134	1.08433e-06
ppp1r21	4.86411e-11	-0.92302	0.024	0.117	1.15488e-06
mybphb	4.97221e-11	-1.45301	0.175	0.281	1.18055e-06
tp53bp1	4.98627e-11	-0.864176	0.026	0.122	1.18389e-06
ebf3a	5.65941e-11	-1.59304	0.05	0.152	1.34371e-06
adgrl2a	5.99022e-11	-1.42837	0.032	0.128	1.42226e-06
ywhaqb	6.09874e-11	-0.991361	0.024	0.119	1.44802e-06
gabrg2	6.27813e-11	-0.837511	0.016	0.105	1.49062e-06
kiaa1549la	6.48927e-11	-1.00857	0.058	0.163	1.54075e-06
dlg4a	7.20296e-11	-0.869257	0.02	0.11	1.7102e-06
serpinh1b	7.28966e-11	-2.20532	0.038	0.134	1.73078e-06
arvcfb	7.96673e-11	-1.14019	0.064	0.17	1.89154e-06
klf7a	8.49958e-11	-1.02714	0.034	0.13	2.01806e-06
nol4lb	8.5645e-11	-1.1041	0.022	0.113	2.03347e-06
ppp3cb	8.68141e-11	-0.861098	0.018	0.107	2.06123e-06
syne1a	1.06077e-10	0.348166	0.327	0.199	2.51858e-06
tanc2a	1.08252e-10	-1.2251	0.122	0.233	2.57024e-06
unc119b	1.1442e-10	0.332144	0.116	0.05	2.71667e-06
ppp1r14c	1.16202e-10	0.344373	0.1	0.041	2.75898e-06
gabbr1b	1.85213e-10	-1.12783	0.102	0.207	4.39751e-06
nav1b	1.8838e-10	-0.951208	0.042	0.138	4.47271e-06
prom1a	1.89716e-10	-0.89151	0.016	0.102	4.50443e-06
rps6kal	1.92663e-10	0.258496	0.245	0.136	4.5744e-06
CDH18	1.96869e-10	-0.93917	0.024	0.114	4.67425e-06
pde1a	2.19732e-10	-1.16221	0.026	0.116	5.2171e-06
pkib	2.26494e-10	0.582498	0.153	0.077	5.37765e-06
slc25a4	2.58632e-10	-1.71285	0.016	0.1	6.14071e-06
pdia6	2.65475e-10	-0.984595	0.024	0.112	6.30317e-06
kalrna	2.66999e-10	-1.0451	0.02	0.105	6.33936e-06
madd	3.06563e-10	0.376372	0.283	0.169	7.27872e-06
tusc3	3.36515e-10	-0.822486	0.018	0.103	7.98988e-06
dok6	4.00215e-10	-0.886278	0.02	0.106	9.5023e-06
ca16b	4.03671e-10	-0.914495	0.022	0.109	9.58436e-06
atf6	4.60629e-10	-0.918811	0.104	0.214	1.09367e-05
trim8a	5.2264e-10	0.468083	0.177	0.094	1.24091e-05
rps24	5.36079e-10	-1.89501	0.02	0.103	1.27281e-05
hsp70.1	5.37643e-10	-1.11802	0.335	0.425	1.27653e-05
aldoaa	5.91449e-10	-1.76769	0.028	0.114	1.40428e-05
NAV1	6.17132e-10	-0.963762	0.022	0.106	1.46526e-05
igsf11	6.2306e-10	-1.21067	0.153	0.262	1.47933e-05
trpm3	6.75662e-10	-0.909604	0.018	0.1	1.60422e-05
ebf1b	8.2357e-10	-1.47616	0.026	0.111	1.9554e-05
dennd4a	9.85315e-10	-1.00097	0.036	0.125	2.33943e-05
srgap3	1.10175e-09	-1.27061	0.116	0.214	2.61588e-05
clstn1	1.23924e-09	-0.998213	0.108	0.213	2.94232e-05
r3hdm1	1.67243e-09	-1.11125	0.06	0.152	3.97084e-05
col1a1b	1.97646e-09	-1.87616	0.038	0.123	4.69272e-05
lrp1aa	1.98971e-09	-0.847323	0.032	0.118	4.72417e-05
cdh2	2.14169e-09	-0.940586	0.03	0.114	5.08501e-05
si:ch73-367p23.2	2.25166e-09	-1.85381	0.116	0.207	5.34611e-05
furinb	2.48401e-09	-1.02061	0.066	0.158	5.89779e-05
myom2a	2.70418e-09	-1.47564	0.104	0.196	6.42053e-05
rab11fip3	2.74714e-09	-0.703568	0.024	0.106	6.52252e-05
znf804a	2.77873e-09	-1.19875	0.05	0.139	6.59753e-05
gpc6a	2.89446e-09	-1.0575	0.273	0.367	6.87231e-05
lrp1ab	3.40368e-09	-1.07892	0.139	0.237	8.08136e-05
sulf2b	3.90504e-09	-0.90777	0.028	0.109	9.27175e-05
tgfbr3	3.96908e-09	-0.254857	0.193	0.102	9.42379e-05
RASSF5	3.98814e-09	-0.885637	0.028	0.109	9.46904e-05
sema5ba	4.20549e-09	-1.38245	0.068	0.159	9.98511e-05
unc80	4.7685e-09	-0.719392	0.026	0.106	0.000113219
fgf12b	5.09519e-09	-0.856497	0.044	0.129	0.000120975
ank3a	5.44275e-09	0.299238	0.51	0.352	0.000129227
mdga1	7.19423e-09	-1.0461	0.028	0.107	0.000170813
cita	8.7189e-09	-0.783529	0.034	0.115	0.000207013
trhde.2	8.7844e-09	-0.839648	0.024	0.101	0.000208568
igf2bp2b	9.30428e-09	0.507509	0.116	0.055	0.000220911
qkib	9.81075e-09	-1.42056	0.1	0.191	0.000232937
myl1	1.07527e-08	-1.89306	0.064	0.147	0.0002553
grin2aa	1.31395e-08	-0.886802	0.032	0.112	0.000311971
il1rapl1a	1.39188e-08	-0.984605	0.131	0.225	0.000330473
ctbp2a	1.82963e-08	-0.866722	0.04	0.121	0.000434408
auts2a	2.17908e-08	-1.03828	0.211	0.3	0.00051738
adcy5	2.30728e-08	-0.808863	0.028	0.103	0.000547818
chsy1	2.30753e-08	-0.96817	0.195	0.292	0.000547877
sh3gl2a	2.47951e-08	-0.834884	0.028	0.103	0.00058871
ralgapa2	2.67743e-08	-1.09406	0.161	0.249	0.000635701
fam219aa	2.84993e-08	0.27059	0.177	0.1	0.000676659
ppm1e	2.93945e-08	0.265123	0.193	0.112	0.000697914
baiap2a	3.25552e-08	-1.25872	0.106	0.195	0.000772957
ablim3	3.27031e-08	0.61213	0.247	0.154	0.000776469
hpca	3.32899e-08	-0.988101	0.036	0.112	0.000790402
adcy8	3.47181e-08	-0.699409	0.028	0.102	0.000824311
spns2	4.05708e-08	-0.890507	0.076	0.166	0.000963272
pabpc1b	4.08632e-08	-0.85266	0.048	0.129	0.000970215
fam49bb	4.14994e-08	-0.837471	0.038	0.114	0.00098532
dchs1b	4.98565e-08	-0.829593	0.032	0.106	0.00118374
aldoab	5.1553e-08	-0.33924	0.183	0.098	0.00122402
ptbp3	6.58348e-08	-0.903695	0.086	0.172	0.00156312
rassf2a	8.03033e-08	0.276959	0.11	0.054	0.00190664
nedd9	8.75174e-08	0.769029	0.153	0.084	0.00207792
tspan7b	9.32525e-08	-0.779028	0.058	0.138	0.00221409
robo2.1	1.0047e-07	-0.875843	0.042	0.116	0.00238547
ephb1	1.14532e-07	-0.893265	0.034	0.106	0.00271932
plxna1a	1.15814e-07	-1.23138	0.159	0.243	0.00274977
strip2	1.1934e-07	0.264434	0.157	0.087	0.0028335
hs6st1a	1.24581e-07	-0.882534	0.094	0.18	0.00295793
grk3	1.28535e-07	-0.864137	0.11	0.196	0.0030518
MAN1C1	1.37843e-07	-0.899137	0.04	0.112	0.0032728
dpy19l3	1.58841e-07	0.321583	0.125	0.066	0.00377136
eef1a1l1	1.60868e-07	-1.94142	0.056	0.128	0.00381948
sema3aa	1.81757e-07	-1.09728	0.08	0.157	0.00431547
col5a1	1.86484e-07	-1.66343	0.07	0.144	0.0044277
nrip2	1.92128e-07	-0.809586	0.036	0.107	0.0045617
actn3a	1.93247e-07	-1.43821	0.056	0.129	0.00458828
spen	2.29576e-07	-0.957132	0.287	0.351	0.00545083
nckap1	2.53132e-07	-0.844365	0.086	0.168	0.00601011
hs2st1b	2.60095e-07	-0.89727	0.1	0.184	0.00617545
tub	2.80782e-07	0.475745	0.185	0.112	0.00666661
leng8	2.96486e-07	-0.83379	0.038	0.108	0.00703947
man1a2	3.04662e-07	-0.944857	0.147	0.229	0.00723359
rims2b	3.51587e-07	-0.675791	0.054	0.128	0.00834774
dock7	3.78572e-07	-0.856352	0.052	0.123	0.00898845
mink1	3.97459e-07	-0.894003	0.094	0.172	0.00943687
ABR	4.23368e-07	-0.901523	0.064	0.139	0.010052
DAB2	5.41993e-07	0.357263	0.203	0.127	0.0128685
fam20cb	5.81627e-07	-0.977804	0.048	0.117	0.0138096
rab11fip4a	5.85251e-07	0.350878	0.143	0.081	0.0138956
sorbs2a	6.09541e-07	0.361138	0.118	0.063	0.0144723
tshz2	6.90387e-07	-1.53397	0.201	0.272	0.0163918
vav2	8.89913e-07	-0.993168	0.052	0.121	0.0211292
kif26ba	9.6317e-07	-0.799847	0.157	0.242	0.0228685
bcl11aa	1.00668e-06	-0.825101	0.036	0.1	0.0239016
aatkb	1.01831e-06	-0.745723	0.07	0.144	0.0241778
man1a1	1.12576e-06	-0.930713	0.062	0.133	0.0267288
chn2	1.15091e-06	-0.802179	0.056	0.127	0.0273261
ndrg3a	1.42047e-06	-0.525782	0.05	0.12	0.0337261
atp8a2	1.59094e-06	-0.810539	0.054	0.121	0.0377736
arhgef12b	1.74432e-06	-1.01617	0.092	0.164	0.0414155
hsp70.2	2.18376e-06	-0.751473	0.444	0.509	0.0518491
efnb3b	2.37794e-06	-0.75504	0.054	0.121	0.0564595
mybpha	2.6844e-06	0.300987	0.102	0.053	0.0637356
zeb2a	3.02305e-06	-0.895742	0.058	0.124	0.0717764
casq1a	3.20029e-06	-1.45636	0.06	0.124	0.0759846
pclob	3.6073e-06	-0.668485	0.102	0.179	0.085648
ralgps2	4.55493e-06	-0.811036	0.074	0.142	0.108148
hipk2	4.60582e-06	-0.948482	0.41	0.442	0.109356
agap3	4.73196e-06	-0.955479	0.155	0.225	0.112351
dacha	5.27881e-06	-1.43673	0.076	0.14	0.125335
pnrc2	6.61116e-06	-1.02094	0.048	0.108	0.156969
mtus2a	6.83646e-06	-0.920759	0.094	0.162	0.162318
uckl1b	7.53277e-06	-0.306662	0.313	0.2	0.178851
scn4ab	8.4532e-06	-1.0866	0.094	0.157	0.200704
kmt5c	8.57492e-06	-0.656533	0.048	0.108	0.203594
col19a1.1	9.21039e-06	-1.09558	0.155	0.217	0.218682
kalrnb	9.46173e-06	-0.761108	0.056	0.118	0.22465
nos1apa.1	9.55517e-06	-0.838545	0.058	0.119	0.226868
dab2ipa	1.08509e-05	-0.816331	0.08	0.145	0.257632
pcdh15a	1.18259e-05	-0.850658	0.052	0.111	0.280781
uchl1	1.38772e-05	-0.915889	0.056	0.116	0.329486
FRMD4A	1.61812e-05	-0.720506	0.046	0.103	0.384189
rbm33a	1.63436e-05	-0.724507	0.052	0.109	0.388046
arrb2b	1.63839e-05	-0.901128	0.09	0.153	0.389002
gphna	1.63972e-05	-0.586389	0.096	0.164	0.389319
ugcg	1.64379e-05	-0.959099	0.052	0.109	0.390285
igsf21a	1.66216e-05	-1.07827	0.235	0.294	0.394646
glcci1a	1.97824e-05	-0.704469	0.052	0.11	0.469694
canx	2.02374e-05	-0.868514	0.058	0.116	0.480497
elmo1	2.05814e-05	-0.873809	0.078	0.141	0.488664
aldocb	2.11692e-05	-0.91256	0.048	0.104	0.50262
pam	2.87246e-05	-0.693474	0.064	0.123	0.682007
grik4	2.90547e-05	-1.0695	0.084	0.143	0.689846
pcxb	3.05796e-05	0.907271	0.161	0.106	0.726052
si:ch211-196l7.4	3.08915e-05	-0.817278	0.139	0.204	0.733456
lpp	3.70446e-05	-0.345461	0.223	0.142	0.87955
slc6a6a	3.72152e-05	0.461216	0.12	0.071	0.883601
dachd	4.24387e-05	0.347863	0.159	0.102	1
stt3b	4.33306e-05	-0.772675	0.116	0.178	1
fstl1b	4.50765e-05	-0.892278	0.058	0.113	1
INSYN2A.1	4.85256e-05	0.293162	0.157	0.1	1
gria3a	5.32165e-05	-0.444333	0.046	0.1	1
abcc5	5.37474e-05	-0.718353	0.076	0.134	1
cd81a	5.43406e-05	-0.944758	0.05	0.102	1
prkcab	7.17887e-05	-0.920922	0.112	0.171	1
cdc42bpab	7.2839e-05	-0.614884	0.056	0.11	1
tspan17	8.34404e-05	-0.697445	0.07	0.125	1
st3gal3b	8.35742e-05	-0.713143	0.082	0.138	1
atp2b2	9.21958e-05	-0.598483	0.09	0.148	1
sh3kbp1	0.000101599	-0.790548	0.349	0.382	1
IQSEC1	0.000102381	-0.437572	0.056	0.109	1
txnipa	0.000127867	-0.256498	0.116	0.067	1
picalmb	0.000140948	-0.552045	0.062	0.114	1
gli3	0.000144851	-1.12409	0.139	0.19	1
agpat2	0.000145133	-0.637287	0.064	0.116	1
mgat4c	0.000146628	-0.624817	0.062	0.114	1
rapgefl1	0.000149068	-0.542292	0.086	0.142	1
numbl	0.000180212	-0.702127	0.064	0.114	1
slc25a5	0.000186247	-1.48155	0.07	0.118	1
klc1a	0.000202617	-0.595777	0.09	0.145	1
ccdc85ca	0.000217053	-0.704126	0.171	0.231	1
cadm1a	0.000225197	-0.803643	0.197	0.253	1
srgap2	0.000236626	-0.845685	0.112	0.165	1
grip1	0.000322624	-0.717422	0.145	0.198	1
ephb2b	0.000329157	-0.637169	0.066	0.115	1
dock4b	0.00032967	-0.774422	0.06	0.106	1
ccnd2a	0.00036179	-1.23619	0.078	0.125	1
sptbn1	0.000420311	-0.612312	0.054	0.1	1
myo16	0.00044157	-0.652217	0.253	0.298	1
cacng6b	0.000452949	-0.272974	0.183	0.119	1
znf1035	0.000463949	-0.631513	0.068	0.115	1
fam107b	0.000486102	-0.792844	0.072	0.12	1
shank1	0.000536203	-0.381061	0.129	0.188	1
dgkg	0.000545717	-0.26251	0.06	0.107	1
fat3a	0.000634649	-0.742891	0.118	0.166	1
pard3bb	0.000717266	-1.00692	0.06	0.102	1
pik3ip1	0.00078785	-0.728421	0.058	0.101	1
zeb2b	0.000809577	-0.712809	0.07	0.115	1
hsp90ab1	0.000824343	-0.330735	0.311	0.216	1
syt7a	0.00086398	-0.598193	0.112	0.161	1
top1	0.000898483	-0.60077	0.153	0.206	1
cux2b	0.000930336	-0.61715	0.06	0.104	1
agap1	0.00101249	-0.599424	0.388	0.401	1
nr3c1	0.00104562	-0.674523	0.096	0.142	1
myha	0.00109614	-1.31039	0.1	0.145	1
ybx1	0.00118081	-1.29446	0.07	0.109	1
lhfpl6	0.00146737	-1.06645	0.12	0.159	1
pip4k2aa	0.0014794	-0.685439	0.102	0.146	1
vps8	0.00148467	-0.540943	0.074	0.117	1
mbnl1	0.00159844	-0.257397	0.464	0.334	1
sdk1b	0.00182529	-0.741095	0.074	0.114	1
mapta	0.00189115	-0.573973	0.09	0.132	1
gng7	0.00230462	-0.454409	0.076	0.119	1
prkd3	0.00256064	-1.03286	0.08	0.119	1
usp9	0.0026481	-0.659045	0.066	0.104	1
UNC5C	0.00271572	-0.661411	0.106	0.148	1
phka1b	0.00305986	-0.84509	0.102	0.138	1
src	0.00336857	-0.537511	0.064	0.101	1
furina	0.00361487	-0.259442	0.239	0.172	1
cicb	0.0036844	-0.432433	0.064	0.101	1
clasp1a	0.00388168	-0.481928	0.066	0.103	1
efcab11	0.00390861	-0.716199	0.098	0.137	1
chsy3	0.00393493	-0.651317	0.094	0.133	1
tex264a	0.00394899	-0.52104	0.08	0.12	1
znf385a	0.00409052	-0.746592	0.131	0.17	1
sppl3	0.00412411	-0.579937	0.127	0.169	1
TCF4	0.00480418	-0.837135	0.125	0.161	1
kmt2cb	0.00490397	-0.641229	0.255	0.283	1
glsb	0.00515669	-0.716527	0.263	0.287	1
slc25a3b	0.0054496	-0.467272	0.143	0.098	1
ripor1	0.00581707	-0.809077	0.086	0.121	1
sipa1l3	0.00614248	-0.673223	0.129	0.166	1
mapk1	0.00662127	-0.753993	0.118	0.153	1
atrx	0.00682628	-0.598577	0.122	0.159	1
osbpl5	0.00700012	-0.642314	0.116	0.152	1
dlgap1b	0.00700727	-0.479424	0.114	0.153	1
atrnl1b	0.00733081	-0.645977	0.203	0.235	1
itpk1b	0.00737255	-0.4775	0.068	0.103	1
ptprsa.1	0.00751256	-0.777911	0.357	0.351	1
raraa	0.00819677	-0.408301	0.245	0.176	1
pbx4	0.00931971	-0.565338	0.108	0.144	1
dmxl2	0.00940221	-0.573121	0.131	0.167	1

## Sheet: Fast Muscle 1
gene	p_val	avg_log2FC	pct.1	pct.2	p_val_adj
si:dkey-151g10.6	0	3.24102	0.664	0.141	0
nme2b.2	0	3.07231	0.956	0.281	0
rpl37.1	0	2.96032	0.395	0.072	0
rps29	0	2.94073	0.384	0.068	0
pvalb2	0	2.90571	0.937	0.32	0
rps28	0	2.90547	0.312	0.049	0
ckmb	0	2.85925	0.656	0.149	0
rpl29	0	2.81176	0.281	0.038	0
rplp1	0	2.8097	0.377	0.07	0
rps19	0	2.8047	0.323	0.051	0
rplp2	0	2.80407	0.459	0.099	0
pvalb4	0	2.79995	0.702	0.183	0
rpl35a	0	2.78011	0.298	0.052	0
tpma	0	2.77935	0.764	0.197	0
actc1b	0	2.77618	0.978	0.406	0
eef1a1l1	0	2.76666	0.405	0.081	0
rps12	0	2.75885	0.283	0.046	0
rpl38	0	2.75289	0.304	0.051	0
rpl39	0	2.75269	0.292	0.049	0
tnnc2	0	2.74253	0.587	0.15	0
tnni2b.2	0	2.73004	0.325	0.055	0
pvalb3	0	2.72313	0.717	0.191	0
pvalb1	0	2.72088	0.894	0.284	0
slc25a5	0	2.71753	0.385	0.073	0
rps21	0	2.71697	0.252	0.044	0
rpl36a	0	2.71434	0.332	0.065	0
epd	0	2.66074	0.262	0.043	0
zgc:171772	0	2.65855	0.249	0.042	0
uba52	0	2.65834	0.257	0.046	0
rpl31	0	2.65478	0.27	0.045	0
rpl23	0	2.64474	0.271	0.05	0
rplp0	0	2.64061	0.302	0.048	0
tnni2a.3	0	2.63441	0.59	0.166	0
rpl36	0	2.61708	0.309	0.059	0
rpl13	0	2.59069	0.305	0.055	0
rpl35	0	2.58918	0.255	0.046	0
atp5f1b	0	2.58908	0.299	0.055	0
rpl32	0	2.58434	0.285	0.056	0
rps26l	0	2.57847	0.231	0.036	0
rpsa	0	2.57482	0.27	0.046	0
rpl14	0	2.57358	0.317	0.069	0
RPS17	0	2.56008	0.22	0.036	0
rps24	0	2.5563	0.299	0.068	0
rps25	0	2.55202	0.266	0.056	0
rpl28	0	2.55165	0.236	0.04	0
rpl11	0	2.54602	0.243	0.045	0
atp5mc3b	0	2.54163	0.256	0.047	0
cox7c	0	2.53996	0.204	0.029	0
rps2	0	2.53584	0.262	0.045	0
rpl30	0	2.52942	0.214	0.033	0
rpl21	0	2.52682	0.24	0.044	0
rps10	0	2.50929	0.256	0.046	0
rps14	0	2.50736	0.266	0.045	0
rpl15	0	2.48312	0.228	0.038	0
rpl6	0	2.48086	0.253	0.044	0
rpl13a	0	2.47568	0.232	0.038	0
hbaa1	0	2.46923	0.264	0.04	0
ndufa4l	0	2.46213	0.267	0.062	0
hbba1.1	0	2.45467	0.379	0.073	0
tmsb4x	0	2.45372	0.265	0.062	0
rps27a	0	2.44854	0.253	0.05	0
gapdh	0	2.44767	0.52	0.144	0
atp2a1l	0	2.44576	0.743	0.269	0
rps5	0	2.44555	0.201	0.031	0
rps18	0	2.44272	0.274	0.058	0
faua	0	2.4349	0.208	0.035	0
rps7	0	2.43061	0.221	0.041	0
rps15a	0	2.42778	0.215	0.035	0
rps15	0	2.42643	0.213	0.04	0
ckma	0	2.42545	0.689	0.226	0
acta1b	0	2.4158	0.216	0.041	0
rps11	0	2.41402	0.204	0.034	0
rps23	0	2.41201	0.22	0.035	0
rpl17	0	2.41062	0.242	0.057	0
mylz3	0	2.40493	0.794	0.282	0
rps13	0	2.40118	0.206	0.034	0
rpl27	0	2.3911	0.205	0.032	0
rps8a	0	2.39013	0.216	0.037	0
rpl9	0	2.37539	0.198	0.04	0
rps9	0	2.37176	0.204	0.035	0
cox8b	0	2.36348	0.181	0.03	0
myl1	0	2.35453	0.364	0.109	0
rpl18	0	2.35303	0.214	0.044	0
rpl10	0	2.34656	0.213	0.042	0
rpl7	0	2.33793	0.212	0.038	0
rps3a	0	2.33425	0.218	0.042	0
rpl7a	0	2.30202	0.224	0.044	0
rpl19	0	2.26886	0.212	0.041	0
rpl24	0	2.26671	0.183	0.029	0
atp5l	0	2.26244	0.169	0.026	0
rpl3	0	2.25599	0.214	0.045	0
cox7b	0	2.25525	0.159	0.022	0
aldoaa	0	2.24418	0.306	0.08	0
rplp2l	0	2.24364	0.17	0.03	0
cox6a2	0	2.24103	0.167	0.029	0
rpl12	0	2.22806	0.192	0.033	0
slc25a4	0	2.22784	0.268	0.07	0
rpl8	0	2.21655	0.207	0.042	0
col1a1a	0	2.18444	0.275	0.055	0
actb2	0	2.18119	0.178	0.032	0
ak1	0	2.17137	0.21	0.037	0
col1a2	0	2.1064	0.342	0.094	0
zgc:158463	0	2.03909	0.978	0.662	0
hsp70.3	0	2.02108	0.73	0.334	0
hbba1	0	1.98626	0.186	0.033	0
mylpfa	0	1.84715	0.91	0.363	0
tnnt3b	0	1.43893	0.76	0.421	0
jmjd1cb	0	-1.0079	0.166	0.576	0
macf1a	0	-1.06267	0.166	0.583	0
diaph2	0	-1.06371	0.197	0.619	0
ankrd11	0	-1.09439	0.137	0.539	0
caska	0	-1.19369	0.163	0.575	0
mast2	0	-1.25225	0.147	0.554	0
ptprfb	0	-1.26679	0.287	0.687	0
hdac4	0	-1.27083	0.11	0.492	0
ank2b	0	-1.28337	0.165	0.601	0
macrod2	0	-1.4014	0.119	0.514	0
nfixb	0	-1.40393	0.15	0.555	0
kcnma1a	0	-1.45585	0.188	0.612	0
ctnna2	0	-1.57409	0.178	0.598	0
adarb1b	0	-1.73372	0.117	0.528	0
CU914811.1	0	-2.1291	0.021	0.332	0
rpl23a	1.36565e-307	2.17767	0.174	0.032	3.24246e-303
rpl18a	2.22167e-301	2.20836	0.17	0.031	5.2749e-297
fgf13a	6.54562e-301	-1.95393	0.057	0.373	1.55413e-296
tpt1	5.23107e-299	2.20295	0.227	0.059	1.24201e-294
ank3a	2.97324e-296	-1.31445	0.069	0.402	7.05938e-292
rps27.1	4.45804e-296	2.16538	0.167	0.031	1.05847e-291
cox4i1	1.0989e-295	2.09853	0.164	0.03	2.60912e-291
msi2b	3.12157e-295	-1.32926	0.203	0.565	7.41155e-291
rps26	2.23044e-294	2.09359	0.131	0.018	5.29573e-290
rpl10a	4.96501e-293	2.30111	0.192	0.042	1.17884e-288
nfia	1.06771e-291	-1.27543	0.159	0.522	2.53506e-287
atp5f1e	6.7554e-290	2.22997	0.164	0.03	1.60393e-285
kdm6ba	8.60556e-287	-1.39932	0.07	0.394	2.04322e-282
ybx1	7.0106e-286	1.99034	0.264	0.082	1.66453e-281
nrxn1a	1.77536e-284	-2.04074	0.094	0.398	4.21524e-280
cox6c	1.71686e-283	2.14101	0.133	0.019	4.07634e-279
celf5a	3.1824e-283	-2.38751	0.058	0.352	7.55598e-279
brd4	2.37368e-281	-0.976779	0.103	0.457	5.63582e-277
cox7a1	2.9083e-281	2.12957	0.121	0.015	6.90519e-277
sfpq	1.22432e-279	-0.840384	0.12	0.486	2.9069e-275
eno3	6.75134e-279	2.12864	0.244	0.072	1.60297e-274
rps16	1.0065e-278	2.10989	0.161	0.03	2.38973e-274
cox5b2	1.31651e-278	1.96639	0.124	0.016	3.12578e-274
mgat4b	7.36934e-278	-1.39904	0.089	0.415	1.7497e-273
fbxw7	2.1008e-276	-1.00603	0.144	0.509	4.98793e-272
kmt2ca	1.09903e-275	-0.831425	0.17	0.558	2.60942e-271
rpl22	1.15645e-275	2.20086	0.174	0.037	2.74576e-271
mbpa	1.33822e-275	1.87005	0.242	0.069	3.17734e-271
rps3	2.59017e-273	2.10986	0.163	0.032	6.14984e-269
neo1a	4.29047e-272	-1.16235	0.086	0.414	1.01869e-267
kif1b	8.16997e-272	-0.837179	0.133	0.501	1.9398e-267
IGLON5	3.259e-271	-2.44567	0.07	0.355	7.73785e-267
gabbr2	1.29289e-270	-2.18166	0.05	0.334	3.06971e-266
igsf21a	5.32397e-270	-2.06559	0.047	0.334	1.26407e-265
cacna1ab	1.04588e-267	-1.92608	0.051	0.34	2.48322e-263
znf385b	3.90821e-267	-2.20686	0.044	0.327	9.27926e-263
rps6	1.13507e-265	2.1053	0.178	0.04	2.695e-261
enox1	1.27771e-263	-1.43157	0.055	0.352	3.03366e-259
rack1	2.55334e-262	2.09774	0.171	0.037	6.06239e-258
sema6e	2.87632e-262	-1.09672	0.127	0.468	6.82925e-258
thrb	3.06483e-259	-1.24537	0.054	0.349	7.27683e-255
mdh2	3.17477e-259	2.02928	0.152	0.029	7.53785e-255
hivep2a	6.47734e-259	-1.10735	0.121	0.457	1.53791e-254
grinaa	4.89975e-258	-0.999588	0.127	0.47	1.16335e-253
myl13	2.67187e-255	1.95352	0.107	0.013	6.34381e-251
ube2e3	1.26262e-254	-0.942641	0.112	0.449	2.99783e-250
bcas3	1.10949e-252	-1.10335	0.117	0.447	2.63426e-248
chordc1a	2.65689e-252	-0.811926	0.099	0.429	6.30826e-248
gnao1a	3.30737e-252	-1.53124	0.063	0.352	7.85269e-248
foxn3	6.8905e-252	-1.26584	0.052	0.339	1.63601e-247
bmpr2b	8.04942e-252	-1.06773	0.064	0.363	1.91117e-247
col1a1b	2.76651e-251	1.66318	0.276	0.095	6.56852e-247
si:ch73-367p23.2	1.20092e-250	1.89118	0.374	0.177	2.85135e-246
celf2	1.17953e-248	-1.07972	0.118	0.445	2.80056e-244
atxn1a	1.53713e-248	-0.996883	0.091	0.405	3.6496e-244
iqsec1b	1.70531e-247	-1.31155	0.127	0.445	4.04892e-243
strbp	6.54185e-247	-1.09757	0.095	0.406	1.55323e-242
nlgn3a	7.2153e-247	-1.77672	0.038	0.305	1.71313e-242
nrxn3a	7.45969e-247	-2.56002	0.071	0.338	1.77115e-242
rps4x	1.41637e-246	1.98775	0.165	0.036	3.3629e-242
adgrl1a	6.02031e-246	-2.24422	0.056	0.322	1.4294e-241
cox5aa	3.72069e-242	2.03146	0.136	0.025	8.83402e-238
luzp2	1.86926e-241	-2.37775	0.044	0.305	4.43817e-237
fbrsl1	9.46396e-239	-0.970204	0.109	0.425	2.24703e-234
clocka	1.10552e-236	-1.0097	0.081	0.38	2.62484e-232
rpl4	2.62116e-236	1.96988	0.168	0.039	6.22343e-232
tjp1b	5.81717e-235	-1.39519	0.05	0.321	1.38117e-230
ptprsa.1	9.77811e-235	-1.02771	0.091	0.394	2.32162e-230
cox6b2	4.77808e-234	2.05262	0.143	0.028	1.13446e-229
atp5mf	5.06711e-234	1.97395	0.112	0.016	1.20308e-229
celf4	3.34587e-233	-1.95741	0.043	0.3	7.94409e-229
si:ch1073-440b2.1	2.97778e-232	-0.818292	0.088	0.391	7.07015e-228
mtss1lb	5.69603e-232	-0.976125	0.075	0.365	1.35241e-227
dip2ca	6.79732e-232	-1.04677	0.071	0.359	1.61389e-227
zgc:193541	2.59274e-231	1.90643	0.103	0.014	6.15593e-227
brsk2b	1.88729e-230	-1.73693	0.036	0.288	4.48099e-226
rbms3	2.61252e-229	-1.30145	0.107	0.404	6.20291e-225
nbeaa	4.26289e-229	-1.12414	0.063	0.341	1.01214e-224
hipk2	1.40709e-228	-1.11616	0.166	0.487	3.34086e-224
gbf1	1.70004e-227	-0.888444	0.078	0.368	4.0364e-223
pcdh2g28	5.60738e-227	-1.2691	0.063	0.336	1.33136e-222
atp5meb	6.00258e-227	1.99454	0.129	0.024	1.42519e-222
nrxn2a	9.69196e-227	-2.19849	0.082	0.336	2.30116e-222
ablim2	9.97573e-227	-0.995782	0.064	0.344	2.36854e-222
ankrd12	2.20688e-226	-0.785495	0.16	0.505	5.23979e-222
ntrk3a	6.15953e-225	-1.93249	0.044	0.294	1.46246e-220
RASGRF1	6.83336e-225	-2.02108	0.017	0.25	1.62244e-220
ncoa2	6.29558e-224	-0.783649	0.082	0.375	1.49476e-219
myo16	1.50971e-221	-1.11215	0.064	0.336	3.58449e-217
galnt1	2.15797e-221	-0.824423	0.116	0.427	5.12366e-217
enox2	3.52127e-221	-1.03542	0.127	0.434	8.36055e-217
si:dkey-178k16.1	2.28191e-220	-1.58757	0.037	0.283	5.41793e-216
kansl1b	4.59069e-220	-0.917494	0.068	0.346	1.08997e-215
tafa5l	8.13693e-220	-2.10396	0.049	0.296	1.93195e-215
zbtb20	1.38046e-219	-0.854122	0.128	0.443	3.27763e-215
cux1a	2.62105e-219	-0.744009	0.147	0.476	6.22316e-215
atp5md	1.18712e-218	1.90899	0.112	0.018	2.81857e-214
snn	1.29846e-218	-1.10388	0.037	0.288	3.08293e-214
grid2	4.54389e-218	-2.09536	0.099	0.352	1.07886e-213
aff2	3.2152e-217	-1.60453	0.059	0.315	7.63385e-213
hsp70l	2.73723e-216	1.04023	0.649	0.487	6.49901e-212
eef1g	2.764e-215	2.05458	0.22	0.073	6.56258e-211
uqcrq	2.09118e-213	1.9323	0.111	0.018	4.96509e-209
dhx36	4.59906e-213	-0.934909	0.062	0.328	1.09196e-208
iqsec3a	2.13764e-212	-1.48035	0.031	0.268	5.07539e-208
trioa	3.57264e-212	-0.804016	0.08	0.362	8.48253e-208
tshz2	1.58107e-211	-1.96868	0.059	0.306	3.75393e-207
skia	2.15753e-211	-0.965657	0.144	0.454	5.12262e-207
agap1	2.23336e-211	-0.822843	0.133	0.446	5.30266e-207
SRCIN1	2.4127e-210	-1.7797	0.022	0.249	5.72848e-206
zmiz2	3.0192e-210	-1.07862	0.05	0.303	7.16848e-206
crim1	5.25953e-210	-1.02433	0.094	0.374	1.24877e-205
plxna3	1.35379e-209	-1.308	0.076	0.34	3.21431e-205
qkia	1.746e-209	-1.09078	0.114	0.402	4.14553e-205
lrrc4ca	2.05786e-209	-1.79095	0.024	0.25	4.88597e-205
vti1a	3.32245e-209	-0.959158	0.064	0.328	7.8885e-205
dlg1	6.9247e-209	-1.07279	0.075	0.344	1.64413e-204
spen	7.63983e-209	-0.825592	0.101	0.391	1.81393e-204
TENM2.1	9.03725e-209	-2.09168	0.045	0.281	2.14571e-204
rbfox3a	1.02924e-208	-2.88196	0.122	0.357	2.44372e-204
pbx1a	4.33989e-208	-1.33789	0.037	0.276	1.03042e-203
msi2a	1.1527e-207	-1.26971	0.1	0.373	2.73685e-203
arhgap21a	1.34181e-207	-0.97082	0.057	0.314	3.18587e-203
astn1	1.52779e-207	-1.43622	0.035	0.272	3.62742e-203
maml3	1.56496e-207	-1.06343	0.049	0.299	3.7157e-203
ndst1b	3.65981e-207	-0.857621	0.072	0.341	8.68949e-203
negr1	4.03839e-207	-1.61214	0.037	0.272	9.58836e-203
hcn1	5.11243e-207	-1.59141	0.023	0.248	1.21384e-202
ank3b.1	5.75421e-207	-1.19902	0.035	0.272	1.36622e-202
enah	1.00182e-205	-0.923554	0.164	0.474	2.37862e-201
idh2	1.09701e-205	1.9474	0.167	0.044	2.60464e-201
si:dkey-51e6.1	6.08785e-205	1.97304	0.119	0.022	1.44544e-200
epb41a	7.48881e-205	-1.35576	0.033	0.265	1.77807e-200
edrf1	1.28905e-204	-0.614147	0.196	0.543	3.0606e-200
rbp4	3.33953e-204	1.8427	0.177	0.049	7.92905e-200
csmd2	1.08529e-203	-1.66878	0.06	0.301	2.5768e-199
ppp3ca	1.21006e-203	-1.47064	0.059	0.305	2.87306e-199
auts2a	1.93409e-203	-1.30787	0.076	0.335	4.59211e-199
smap1	3.559e-203	-0.733841	0.098	0.384	8.45013e-199
ank1b	4.21955e-203	-1.44283	0.04	0.274	1.00185e-198
mef2d	4.99596e-203	-0.703972	0.197	0.534	1.18619e-198
dock1	8.89471e-203	-0.898952	0.088	0.362	2.11187e-198
aplp1	1.47052e-202	-1.59017	0.075	0.326	3.49146e-198
rpl5b	4.94364e-201	1.96412	0.142	0.033	1.17377e-196
rps17	6.75785e-201	1.98401	0.134	0.029	1.60452e-196
arhgap35a	8.76077e-201	-0.884686	0.08	0.347	2.08007e-196
zdhhc8b	1.48068e-200	-1.1641	0.061	0.312	3.51558e-196
sh3kbp1	1.73312e-200	-0.95269	0.129	0.423	4.11496e-196
large2	3.90193e-200	-0.946811	0.25	0.576	9.26435e-196
gpatch8	5.85703e-200	-0.813152	0.063	0.32	1.39063e-195
si:ch211-165e15.1	2.15072e-199	-0.95497	0.065	0.32	5.10645e-195
ipo13	4.52676e-199	-0.894929	0.057	0.307	1.07479e-194
brinp2	8.47383e-199	-1.85656	0.025	0.242	2.01194e-194
scn1lab	1.73644e-198	-1.36643	0.057	0.3	4.12282e-194
atp5mc1	1.85009e-198	1.79069	0.107	0.018	4.39266e-194
rbfox1	3.85366e-198	-1.86118	0.093	0.336	9.14975e-194
gabrb2a	1.0101e-197	-1.47944	0.037	0.266	2.39827e-193
prkcz	6.84359e-197	-1.28501	0.038	0.268	1.62487e-192
pcdh7b	1.15049e-196	-2.21845	0.066	0.296	2.7316e-192
rsrp1	3.81325e-196	-0.761056	0.302	0.635	9.0538e-192
znf609a	3.95061e-196	-0.926405	0.044	0.281	9.37993e-192
zgc:110158	4.18113e-196	-0.937289	0.043	0.279	9.92727e-192
rptor	1.48272e-195	-0.689716	0.074	0.338	3.52042e-191
actn4	1.41397e-194	-0.787134	0.069	0.326	3.3572e-190
atp5fa1	3.63748e-194	1.95565	0.163	0.044	8.63646e-190
gpc6a	1.11185e-193	-1.08101	0.128	0.405	2.63985e-189
thrab	1.32434e-193	-0.813731	0.092	0.363	3.14438e-189
mapk10	1.7639e-193	-1.33479	0.024	0.239	4.18804e-189
mbnl3	1.90792e-193	-0.640596	0.17	0.493	4.52997e-189
nfixa	2.8034e-193	-0.9079	0.134	0.423	6.65611e-189
stim2b	5.55665e-193	-1.1353	0.103	0.368	1.31932e-188
LRRTM4.1	9.12898e-193	-1.86829	0.022	0.233	2.16749e-188
jarid2b	1.74469e-192	-1.04362	0.063	0.308	4.14241e-188
plekha5	3.56152e-192	-0.815086	0.068	0.322	8.45612e-188
tnksa	8.94261e-192	-0.733145	0.071	0.328	2.12324e-187
syngap1b	1.01007e-191	-1.35331	0.049	0.281	2.3982e-187
nrg3b	1.45806e-191	-1.77907	0.034	0.252	3.46187e-187
igf1ra	1.96354e-190	-0.912174	0.05	0.287	4.66202e-186
chd2	3.1797e-190	-0.83777	0.073	0.327	7.54955e-186
LHFPL6	3.29215e-190	-1.11946	0.053	0.29	7.81654e-186
akt3a	6.36445e-190	-1.32547	0.034	0.255	1.51111e-185
dyrk1b	8.83343e-190	-0.68019	0.067	0.318	2.09732e-185
arid5b	5.90097e-189	-0.804039	0.101	0.373	1.40107e-184
si:ch211-255p10.3	2.47336e-188	2.02754	0.128	0.028	5.87251e-184
agfg1a	3.78151e-188	-0.663281	0.165	0.475	8.97843e-184
crhr1	5.17168e-188	-0.98993	0.07	0.317	1.22791e-183
rpl34	9.22019e-188	2.03823	0.201	0.068	2.18915e-183
2023-03-08	1.4737e-187	-0.829849	0.082	0.339	3.499e-183
uqcrb	1.59542e-187	1.99291	0.127	0.028	3.78802e-183
apba2b	1.60811e-187	-1.33284	0.02	0.226	3.81813e-183
mical3a	3.35985e-187	-0.864372	0.056	0.294	7.97729e-183
atp5pb	1.01148e-186	1.77592	0.106	0.019	2.40156e-182
sfswap	1.04359e-186	-0.757504	0.058	0.3	2.47781e-182
stxbp5l	1.34319e-186	-1.53107	0.03	0.243	3.18913e-182
klhl29	3.40512e-186	-1.50196	0.042	0.262	8.08477e-182
ZNF512B	3.50172e-186	-0.85798	0.063	0.306	8.31414e-182
agap3	5.99449e-186	-1.28677	0.036	0.255	1.42327e-181
blmh	7.44529e-186	-1.33721	0.022	0.229	1.76774e-181
pdgfc	1.28601e-185	-1.25484	0.022	0.23	3.05336e-181
hmgn2	2.13963e-185	1.68765	0.117	0.024	5.08011e-181
dlg2	2.36694e-185	-1.08668	0.098	0.355	5.61981e-181
nectin1b	2.53461e-185	-1.37828	0.072	0.308	6.01794e-181
maptb	1.22094e-184	-1.21544	0.063	0.298	2.89887e-180
igsf3	2.30802e-184	-1.53802	0.035	0.249	5.47994e-180
fam13b	3.00296e-184	-0.61185	0.232	0.574	7.12993e-180
cadpsb	9.46304e-184	-1.27908	0.032	0.246	2.24681e-179
arid1b	1.66055e-183	-0.680856	0.065	0.31	3.94264e-179
brinp1	8.38725e-183	-1.65958	0.017	0.216	1.99138e-178
kcnd2	2.2807e-182	-2.09989	0.031	0.237	5.41507e-178
camta1a	2.30231e-182	-1.62057	0.039	0.252	5.46639e-178
kcnc3a	2.94221e-182	-1.50491	0.027	0.234	6.98568e-178
kcnab2a	6.04025e-182	-1.39149	0.028	0.237	1.43414e-177
st6galnac3	6.9505e-182	-1.23277	0.041	0.26	1.65026e-177
bach2b	8.75354e-182	-0.861257	0.065	0.306	2.07835e-177
syne1b	8.91942e-182	-1.18633	0.046	0.269	2.11774e-177
pde4bb	1.00754e-181	-1.14152	0.089	0.338	2.3922e-177
roraa	1.68368e-181	-1.14034	0.064	0.298	3.99755e-177
mycbp2	2.12401e-181	-0.53286	0.09	0.354	5.04304e-177
adgrl3.1	3.52088e-181	-1.14767	0.047	0.271	8.35963e-177
usp54b	3.64429e-181	-1.43323	0.02	0.22	8.65264e-177
camk2g1	4.20469e-181	-0.615202	0.131	0.421	9.98319e-177
camk2b1	8.18444e-181	-0.466033	0.145	0.447	1.94323e-176
afdna	8.49916e-181	-0.732151	0.098	0.363	2.01796e-176
nr3c2	9.31749e-181	-1.0793	0.051	0.277	2.21225e-176
nexmifb	1.44446e-180	-1.26748	0.027	0.234	3.42957e-176
drp2	1.65908e-180	-1.68935	0.024	0.225	3.93916e-176
bcam	3.53574e-180	-1.16458	0.083	0.326	8.3949e-176
DST	2.49437e-179	-0.803347	0.072	0.316	5.92238e-175
atad2b	4.05866e-179	-0.721018	0.062	0.3	9.63648e-175
CU639469.1	7.13726e-179	-0.758811	0.064	0.302	1.6946e-174
fto	7.99413e-179	-1.05046	0.041	0.258	1.89805e-174
cadm1a	8.47368e-179	-1.60591	0.061	0.284	2.01191e-174
myhz1.1.1	1.52959e-178	1.41476	0.234	0.09	3.63172e-174
cacna1aa	2.87723e-178	-1.09718	0.04	0.257	6.8314e-174
gabbr1b	5.83013e-178	-1.13636	0.028	0.235	1.38425e-173
gas7a	6.97811e-178	-1.27401	0.028	0.233	1.65681e-173
mxd1	7.01561e-178	-0.956627	0.035	0.247	1.66572e-173
lrp1ab	9.06773e-178	-0.974256	0.046	0.267	2.15295e-173
rapgef2	2.0598e-177	-0.767338	0.061	0.296	4.89057e-173
rbm5	1.82186e-176	-0.873511	0.037	0.251	4.32564e-172
casq1a	1.86628e-176	1.93077	0.246	0.102	4.43111e-172
ppp1r12a	2.80991e-176	-1.06427	0.19	0.479	6.67157e-172
adam22	3.35339e-176	-1.23507	0.018	0.214	7.96196e-172
clk4a	4.62664e-176	-0.596841	0.139	0.427	1.0985e-171
st6gal2a	1.34066e-174	-0.925764	0.073	0.31	3.18313e-170
srgap3	1.29075e-173	-1.16276	0.034	0.241	3.06463e-169
CABZ01080568.1	3.63691e-173	-1.00352	0.386	0.644	8.63513e-169
hspa4l	4.2954e-173	-1.07864	0.046	0.262	1.01986e-168
csmd3a.1	6.25793e-173	-1.52045	0.05	0.262	1.48582e-168
dock3	1.2956e-172	-1.22006	0.044	0.257	3.07615e-168
ptprfa	2.44391e-172	-1.58617	0.03	0.229	5.80258e-168
si:dkey-205h13.1	5.18776e-172	-1.2393	0.148	0.406	1.23173e-167
tsc22d1	6.90356e-172	-0.69189	0.1	0.357	1.63911e-167
dlg3	9.14796e-172	-1.11674	0.033	0.237	2.172e-167
fam184a	1.01832e-171	-1.21439	0.039	0.247	2.4178e-167
tanc2a	2.56117e-171	-1.15349	0.047	0.262	6.08098e-167
mctp1a	2.7494e-171	-1.52371	0.036	0.24	6.5279e-167
grid1a	5.59826e-171	-1.78689	0.031	0.228	1.32919e-166
ncor2	1.01375e-170	-0.566693	0.084	0.333	2.40693e-166
fut8a	1.77069e-170	-0.84948	0.05	0.269	4.20415e-166
nova2	1.93614e-170	-0.81601	0.081	0.321	4.59698e-166
zfpm2a	3.49622e-170	-1.84874	0.044	0.248	8.30107e-166
sgip1a	6.51364e-170	-0.625278	0.071	0.306	1.54653e-165
adgrb3	2.03814e-169	-1.22814	0.028	0.227	4.83915e-165
grip1	2.08501e-169	-1.10362	0.027	0.225	4.95045e-165
ints8	2.5769e-169	-0.813414	0.043	0.256	6.11834e-165
znf609b	3.55639e-169	-0.839007	0.041	0.251	8.44394e-165
ppfia3	6.89633e-169	-1.22741	0.014	0.199	1.6374e-164
dennd5a	2.50522e-168	-0.957845	0.042	0.251	5.94815e-164
plxna1a	4.10647e-168	-1.36101	0.058	0.273	9.74999e-164
atp5pd	4.57042e-168	1.79933	0.129	0.032	1.08515e-163
lrrc7	6.68533e-168	-1.16803	0.029	0.227	1.5873e-163
si:ch211-200p22.4	1.11979e-167	-0.648985	0.091	0.341	2.65872e-163
usp19	1.591e-167	-0.692671	0.111	0.371	3.77751e-163
cacng2a	5.69736e-167	-1.26248	0.03	0.227	1.35272e-162
sbf2	9.67304e-167	-0.656427	0.066	0.296	2.29667e-162
prkcea	1.10437e-166	-0.801791	0.041	0.25	2.62211e-162
b4galnt4a	2.21944e-165	-1.30526	0.024	0.215	5.26962e-161
ENSDARG00000113702	2.63686e-165	-1.23824	0.02	0.208	6.26069e-161
cacna1c	3.90018e-165	-1.25045	0.017	0.202	9.2602e-161
igsf11	7.31678e-165	-1.17391	0.07	0.291	1.73722e-160
si:ch211-5k11.8	1.48834e-164	1.48784	0.126	0.031	3.53378e-160
insrb	1.53544e-164	-0.725385	0.068	0.296	3.6456e-160
p4ha2	1.66587e-164	-0.619647	0.085	0.326	3.95528e-160
cacna2d2a	2.86454e-164	-1.3195	0.036	0.234	6.80129e-160
sema4ba	3.69763e-164	-0.899048	0.092	0.332	8.77929e-160
cib2	6.71735e-164	-0.917386	0.062	0.283	1.5949e-159
bahcc1a	7.85498e-164	-0.856759	0.037	0.24	1.86501e-159
mindy3	1.08983e-163	-0.74582	0.381	0.708	2.58759e-159
fnbp1b	2.10934e-163	-0.895464	0.039	0.241	5.0082e-159
ctdp1	4.67508e-163	-0.831482	0.056	0.272	1.11001e-158
dscaml1	5.04266e-163	-1.72595	0.024	0.21	1.19728e-158
ENSDARG00000100606	7.57276e-163	-0.904929	0.065	0.286	1.798e-158
peak1	8.22052e-163	-0.75294	0.054	0.27	1.9518e-158
shank1	1.62826e-162	-1.22058	0.025	0.214	3.86598e-158
hs2st1b	1.86524e-162	-1.27825	0.022	0.209	4.42864e-158
b4galt2	2.15445e-162	-1.31575	0.015	0.195	5.11532e-158
agrn	3.40162e-162	-1.0293	0.078	0.304	8.07648e-158
ppiaa	4.08645e-162	1.67063	0.112	0.025	9.70247e-158
atp2b4	3.59742e-161	-0.638865	0.107	0.358	8.54136e-157
psd3l	3.64866e-161	-0.731757	0.061	0.28	8.66302e-157
nfic	8.06369e-161	-0.725619	0.209	0.496	1.91456e-156
slc4a10a	1.10356e-160	-1.10897	0.032	0.226	2.62019e-156
ralgapa1	2.68091e-160	-0.720232	0.055	0.269	6.36529e-156
kmt2cb	4.39733e-160	-0.505908	0.081	0.316	1.04406e-155
def8	5.75201e-160	-0.928757	0.028	0.218	1.3657e-155
dbn1	9.776e-160	-1.10437	0.027	0.216	2.32112e-155
camta1b	1.08297e-159	-1.21612	0.039	0.235	2.5713e-155
ldlrad4a	1.66275e-159	-0.623919	0.087	0.323	3.94788e-155
si:ch211-208k15.1	1.88308e-159	-1.18094	0.019	0.199	4.471e-155
dpp6b	2.01471e-159	-1.1593	0.056	0.265	4.78351e-155
fam172a	4.27083e-159	-0.791374	0.05	0.259	1.01402e-154
tbc1d22a	5.07981e-159	-0.650632	0.06	0.277	1.2061e-154
lrp8	5.40585e-159	-1.28036	0.051	0.254	1.28351e-154
cacna1ia	5.7242e-159	-1.35949	0.021	0.202	1.3591e-154
BRSK2	7.29941e-159	-1.41159	0.027	0.213	1.7331e-154
rab6ba	1.69192e-158	-1.29885	0.036	0.229	4.01714e-154
slc8a2b	1.98237e-158	-1.59138	0.014	0.188	4.70674e-154
nlgn2a	3.01758e-158	-1.13074	0.034	0.228	7.16464e-154
asic2	4.14331e-158	-2.00579	0.075	0.278	9.83747e-154
pde3b	4.8293e-158	-0.702028	0.112	0.362	1.14662e-153
csmd1a	5.58993e-158	-1.24115	0.023	0.207	1.32722e-153
myo9aa	6.92783e-158	-0.728814	0.068	0.289	1.64488e-153
ext1b	7.07529e-158	-0.810021	0.051	0.259	1.67988e-153
magi3b	8.40914e-158	-1.50577	0.022	0.203	1.99658e-153
myo18ab	1.56257e-157	-0.522193	0.133	0.4	3.71001e-153
asap1b	2.55128e-157	-1.0484	0.034	0.226	6.05749e-153
meis1b	3.56472e-157	-0.998499	0.038	0.233	8.46372e-153
rps6ka1	4.05062e-157	-0.838828	0.051	0.258	9.61739e-153
zpr1	8.03568e-157	-0.711758	0.061	0.276	1.90791e-152
pias1a	1.029e-156	-0.721755	0.05	0.256	2.44316e-152
bsnb	1.06358e-156	-1.09349	0.034	0.225	2.52525e-152
rims1b	1.1039e-156	-1.55037	0.022	0.203	2.621e-152
il1rapl1a	2.19247e-156	-0.854651	0.048	0.253	5.20558e-152
caskin1	3.83632e-156	-1.04817	0.024	0.207	9.10858e-152
snd1	5.43014e-156	-0.639875	0.089	0.323	1.28928e-151
scn8aa	1.00925e-155	-1.04929	0.02	0.2	2.39626e-151
nlk2	1.01408e-155	-0.580846	0.083	0.315	2.40773e-151
dlg1l	1.74695e-155	-0.651979	0.067	0.288	4.14779e-151
ppfia2	2.55046e-155	-1.2412	0.052	0.253	6.05555e-151
rida	6.48866e-155	-0.909551	0.032	0.221	1.5406e-150
tnrc6c1	1.54428e-154	-0.540865	0.06	0.274	3.66658e-150
plxna2	2.07172e-154	-1.06442	0.053	0.256	4.91889e-150
stau2	2.36304e-154	-0.476288	0.09	0.327	5.61056e-150
ncam1b	7.19492e-154	-1.29641	0.029	0.212	1.70829e-149
TENM2	8.64281e-154	-1.7974	0.049	0.241	2.05206e-149
dpp6a	1.03222e-153	-1.45835	0.011	0.179	2.4508e-149
KLHL29	1.06491e-153	-0.9206	0.062	0.272	2.52842e-149
tcf12	1.28412e-153	-0.632113	0.085	0.315	3.04889e-149
nhsl2	1.83806e-153	-1.52869	0.031	0.214	4.36411e-149
scn1ba	1.94799e-153	-1.03794	0.044	0.241	4.62511e-149
xpr1a	2.21607e-153	-0.927255	0.043	0.239	5.26162e-149
stip1	2.96565e-153	-1.15446	0.336	0.575	7.04133e-149
pde4ba	3.14753e-153	-0.594004	0.115	0.364	7.47319e-149
atp8a1	4.48053e-153	-0.953019	0.024	0.205	1.06381e-148
top1	5.05631e-153	-0.82401	0.039	0.232	1.20052e-148
plekha6	5.08503e-153	-1.024	0.032	0.22	1.20734e-148
rnf123	5.14895e-153	-0.694727	0.06	0.27	1.22252e-148
stxbp5a	6.0732e-153	-1.05618	0.031	0.217	1.44196e-148
syt1a	7.02328e-153	-0.913131	0.085	0.307	1.66754e-148
setbp1	7.76323e-153	-0.953405	0.034	0.223	1.84322e-148
ppfia4	7.93044e-153	-1.10719	0.025	0.205	1.88292e-148
ctnnd2a	8.38246e-153	-1.37226	0.041	0.231	1.99025e-148
nlgn4xa	1.08412e-152	-1.36486	0.028	0.21	2.57403e-148
cdkl5	3.03613e-152	-0.947482	0.031	0.217	7.20869e-148
lrrc4ba	3.11489e-152	-1.12191	0.018	0.191	7.39568e-148
nkain2	1.34371e-151	-1.19887	0.034	0.221	3.19037e-147
man1a2	3.15082e-151	-0.680458	0.053	0.257	7.48098e-147
myo5aa	5.59269e-151	-0.701216	0.042	0.237	1.32787e-146
mcf2l2	7.94754e-151	-0.938387	0.049	0.247	1.88699e-146
chd9	8.53982e-151	-0.656358	0.064	0.277	2.02761e-146
pcdh11.1	1.39659e-150	-1.65333	0.041	0.227	3.31591e-146
atrnl1b	4.15274e-150	-0.617348	0.057	0.264	9.85984e-146
tiam2a	5.79164e-150	-0.737054	0.106	0.342	1.37511e-145
pgam2	8.12785e-150	1.74748	0.107	0.024	1.9298e-145
atrn	1.07413e-149	-0.630788	0.046	0.243	2.55032e-145
mtus2a	1.20958e-149	-1.30292	0.016	0.185	2.8719e-145
pde7a	2.17331e-149	-0.614261	0.205	0.489	5.16009e-145
chsy1	2.25114e-149	-0.892999	0.096	0.323	5.34488e-145
prkcab	3.19461e-149	-1.27834	0.021	0.194	7.58495e-145
pleca	3.53186e-149	-0.559638	0.152	0.418	8.38569e-145
map7d1b	4.21454e-149	-0.573578	0.06	0.269	1.00066e-144
rims1a	4.81074e-149	-1.20976	0.016	0.185	1.14221e-144
camsap2a	7.7891e-149	-0.788037	0.059	0.265	1.84936e-144
adck1	8.15174e-149	-0.648721	0.064	0.274	1.93547e-144
limch1a	1.87653e-148	-0.672605	0.081	0.303	4.45544e-144
kif1aa	2.14547e-148	-0.911886	0.046	0.24	5.09398e-144
mdga2a	2.48761e-148	-1.09932	0.025	0.2	5.90633e-144
sugt1	1.51998e-147	-0.514328	0.116	0.363	3.60889e-143
nxn	7.61672e-147	-0.756985	0.058	0.26	1.80844e-142
thsd7ab	8.99746e-147	-1.25862	0.02	0.19	2.13627e-142
OSBP2	1.16435e-146	-0.89602	0.054	0.252	2.76452e-142
syt7a	2.35211e-146	-1.16578	0.017	0.184	5.58462e-142
rps27.2	4.5498e-146	1.917	0.147	0.046	1.08026e-141
cep85l	7.1077e-146	-0.612771	0.085	0.307	1.68758e-141
DDX17	7.17727e-146	-0.620062	0.056	0.257	1.7041e-141
herc4	7.55598e-146	-0.608743	0.394	0.737	1.79402e-141
sez6b	1.96582e-145	-1.59	0.022	0.191	4.66743e-141
tenm4	7.0803e-145	-1.40549	0.044	0.228	1.68107e-140
zmiz1a	8.34737e-145	-0.743414	0.047	0.24	1.98192e-140
galnt2	1.17385e-144	-0.752672	0.05	0.245	2.78708e-140
pcdh1a	6.35463e-144	-1.24089	0.011	0.171	1.50878e-139
hsp70.1	2.57502e-143	1.05325	0.531	0.406	6.11388e-139
mknk2b	2.61064e-143	-0.575572	0.142	0.395	6.19843e-139
igf1rb	3.16901e-143	-0.575974	0.07	0.28	7.52418e-139
ntrk3b	6.94763e-143	-1.23944	0.027	0.198	1.64957e-138
bcl2l1	2.08704e-142	-0.524875	0.111	0.348	4.95526e-138
kcnd3	6.03407e-142	-1.66839	0.018	0.181	1.43267e-137
ptprga	9.00318e-142	-1.28186	0.096	0.305	2.13763e-137
cdk17	1.17166e-141	-0.761771	0.029	0.203	2.78187e-137
pknox2	1.19447e-141	-0.690542	0.128	0.368	2.83603e-137
si:ch211-210g13.5	1.45438e-141	-1.01342	0.026	0.197	3.45314e-137
suco	2.6205e-141	-0.595228	0.096	0.322	6.22186e-137
daam1a	8.3787e-141	-0.742099	0.038	0.22	1.98935e-136
fam214a	1.12836e-140	-0.844115	0.045	0.232	2.67906e-136
rorab	1.15398e-140	-0.629756	0.051	0.243	2.7399e-136
vdac2	2.03988e-140	1.76059	0.141	0.043	4.8433e-136
anks1b	2.16507e-140	-0.787359	0.05	0.24	5.14053e-136
si:ch211-196l7.4	4.09934e-140	-0.73456	0.043	0.229	9.73307e-136
foxj3	4.5769e-140	-0.556511	0.092	0.314	1.08669e-135
hivep3a	8.25871e-140	-1.15216	0.015	0.175	1.96087e-135
dab1a	1.06136e-139	-1.48989	0.041	0.217	2.51999e-135
map4k3a	1.62557e-139	-0.756143	0.032	0.207	3.85959e-135
elavl4	2.10129e-139	-1.13752	0.077	0.276	4.98908e-135
mcu	2.80672e-139	-0.868007	0.059	0.253	6.664e-135
bcl9l	3.57989e-139	-0.798376	0.043	0.227	8.49974e-135
GK3P	4.3942e-139	-0.690074	0.034	0.212	1.04332e-134
ext1a	8.57456e-139	-0.702097	0.072	0.277	2.03586e-134
taf6	9.09433e-139	-0.697215	0.041	0.223	2.15927e-134
baiap2a	3.0968e-138	-1.305	0.042	0.219	7.35273e-134
erbin	3.4005e-138	-0.556217	0.075	0.284	8.0738e-134
grk3	3.76417e-138	-0.671773	0.04	0.22	8.93726e-134
znf385a	1.27744e-137	-1.02101	0.026	0.193	3.03303e-133
ncam1a	1.31851e-137	-1.27691	0.077	0.273	3.13053e-133
phkb	1.4289e-137	-0.589298	0.086	0.299	3.39265e-133
syt7b	2.4511e-137	-1.18605	0.025	0.191	5.81964e-133
gse1	3.37113e-137	-0.710343	0.157	0.401	8.00407e-133
tshz1	3.49646e-137	-1.08887	0.031	0.201	8.30165e-133
clstn2	9.29052e-137	-1.59168	0.047	0.223	2.20585e-132
unc5a	9.6492e-137	-1.90893	0.047	0.222	2.29101e-132
ndrg3b	1.01886e-136	-1.07728	0.022	0.186	2.41909e-132
cadm4	1.37298e-136	-1.43631	0.098	0.297	3.25987e-132
mark2b	3.55732e-136	-0.633334	0.055	0.247	8.44615e-132
hs6st1a	6.03821e-136	-1.13278	0.033	0.203	1.43365e-131
CABZ01070631.2	8.83089e-136	-0.571268	0.052	0.241	2.09672e-131
nav2a	1.33995e-135	-0.672792	0.04	0.219	3.18145e-131
fryb	1.59965e-135	-0.574997	0.047	0.232	3.79804e-131
ncoa1	2.57768e-135	-0.554667	0.048	0.234	6.12018e-131
glsb	2.84389e-135	-0.472142	0.097	0.318	6.75224e-131
rims3	3.23057e-135	-1.11424	0.014	0.168	7.67035e-131
gna11b	3.89686e-135	-0.690498	0.035	0.209	9.25231e-131
nrxn3b	4.47879e-135	-1.33937	0.048	0.225	1.0634e-130
gsk3ba	5.58521e-135	-0.527483	0.056	0.248	1.3261e-130
sgcd	6.96726e-135	-0.951768	0.205	0.443	1.65424e-130
ralgapa2	1.02361e-134	-0.661438	0.074	0.276	2.43036e-130
fkbp5	1.08626e-134	-0.579747	0.099	0.318	2.57912e-130
TMEM8B	1.2958e-134	-1.24486	0.015	0.169	3.07663e-130
bcar1	2.59962e-134	-0.864963	0.039	0.215	6.17229e-130
map1aa	3.94907e-134	-0.84789	0.043	0.221	9.37627e-130
p4ha1a	4.30133e-134	-0.579172	0.05	0.235	1.02127e-129
cacna1da	5.30244e-134	-0.893141	0.024	0.186	1.25896e-129
nlgn1	6.3825e-134	-1.72255	0.099	0.285	1.5154e-129
exoc6	1.88895e-133	-0.703733	0.031	0.2	4.48493e-129
atp13a3	2.22314e-133	-0.66083	0.054	0.242	5.27841e-129
sparc	2.40983e-133	1.52242	0.114	0.03	5.72166e-129
zbtb16a	3.13901e-133	-0.812006	0.066	0.26	7.45295e-129
cttnbp2	4.93826e-133	-0.642581	0.041	0.219	1.17249e-128
ckmt2a	5.77209e-133	1.86135	0.149	0.05	1.37047e-128
pcdh1b	6.56178e-133	-1.65418	0.096	0.288	1.55796e-128
arnt2	9.06343e-133	-0.621669	0.039	0.213	2.15193e-128
mark3b	1.36679e-132	-0.494178	0.051	0.237	3.24516e-128
lrfn5a	1.50429e-132	-1.49932	0.018	0.172	3.57164e-128
shank3a	1.94602e-132	-1.13396	0.026	0.188	4.62043e-128
hnrpkl	2.60762e-132	-0.709239	0.043	0.22	6.19128e-128
pde10a	3.92009e-132	-0.933474	0.068	0.26	9.30747e-128
plxnb2a.1	4.51683e-132	-0.858035	0.033	0.202	1.07243e-127
cnksr2b	6.52422e-132	-0.954554	0.024	0.184	1.54904e-127
myoz1a	6.9757e-132	1.59691	0.1	0.024	1.65624e-127
ATP8A1	1.26239e-131	-0.66838	0.033	0.201	2.99729e-127
DOCK4	1.37137e-131	-0.845777	0.024	0.185	3.25604e-127
sppl3	1.51349e-131	-0.825024	0.028	0.192	3.59347e-127
FRMD5	1.77907e-131	-1.10516	0.02	0.176	4.22406e-127
znrf3	2.36483e-131	-0.909301	0.033	0.2	5.61482e-127
nrg2a	2.75088e-131	-0.82496	0.047	0.226	6.53141e-127
nbas	2.86368e-131	-0.51909	0.062	0.254	6.79923e-127
ZNF423	4.00535e-131	-0.846582	0.039	0.21	9.5099e-127
trps1	7.5147e-131	-0.779245	0.071	0.265	1.78422e-126
spegb	7.7371e-131	-0.551703	0.078	0.28	1.83702e-126
uvrag	8.09127e-131	-0.673756	0.039	0.213	1.92111e-126
rcan2	1.20401e-130	-1.12048	0.04	0.211	2.85867e-126
PPP2CA	1.48484e-130	-0.720546	0.08	0.281	3.52546e-126
dmxl2	1.6064e-130	-0.750004	0.027	0.189	3.81408e-126
gphna	2.63144e-130	-0.785102	0.025	0.186	6.24783e-126
cacna1ha	3.44696e-130	-1.06302	0.04	0.211	8.18411e-126
si:dkey-172j4.3	5.0557e-130	-1.08281	0.022	0.178	1.20038e-125
CU929259.1	6.17495e-130	-0.528141	0.056	0.242	1.46612e-125
map2	6.37301e-130	-0.833922	0.053	0.235	1.51314e-125
rbpjb	6.62991e-130	-0.716858	0.057	0.243	1.57414e-125
btf3	7.08521e-130	1.6022	0.112	0.03	1.68224e-125
arvcfb	1.29875e-129	-1.04219	0.029	0.191	3.08361e-125
rabgap1	1.65159e-129	-0.660946	0.03	0.194	3.92138e-125
rerea	1.74291e-129	-0.610336	0.035	0.204	4.1382e-125
rnf24	3.51761e-129	-0.626846	0.067	0.26	8.35186e-125
slc8a3	5.19619e-129	-0.632992	0.076	0.275	1.23373e-124
gramd1bb	7.04566e-129	-0.900403	0.019	0.173	1.67285e-124
rfk	9.77792e-129	-0.480871	0.096	0.309	2.32157e-124
sgip1b	1.12791e-128	-0.928081	0.017	0.169	2.67799e-124
dnajb1a	1.40289e-128	-0.310744	0.116	0.346	3.33089e-124
atf7ip	2.21188e-128	-0.716025	0.064	0.253	5.25166e-124
cdc42bpb	4.08987e-128	-0.460875	0.06	0.248	9.71058e-124
mgat4a	5.34979e-128	-0.712434	0.043	0.215	1.2702e-123
nrg2b	5.70777e-128	-0.93459	0.024	0.18	1.3552e-123
postnb	6.04664e-128	1.56127	0.128	0.038	1.43565e-123
adcy6a	6.09455e-128	-0.757467	0.022	0.178	1.44703e-123
bmpr2a	6.48496e-128	-0.761295	0.034	0.199	1.53972e-123
GARNL3	1.21368e-127	-1.07832	0.013	0.159	2.88164e-123
GRM7	2.24563e-127	-1.0719	0.016	0.165	5.33181e-123
frmpd3	3.58735e-127	-1.28862	0.021	0.172	8.51745e-123
rtn4r	5.74198e-127	-1.32825	0.035	0.196	1.36332e-122
sorcs2	6.50474e-127	-1.1114	0.034	0.196	1.54442e-122
dlg5a	8.21641e-127	-0.568598	0.044	0.217	1.95082e-122
ggps1	1.04976e-126	-0.528378	0.084	0.287	2.49244e-122
slc12a5a	1.64665e-126	-0.984069	0.012	0.156	3.90964e-122
camk2g2	4.61687e-126	-0.511351	0.06	0.246	1.09618e-121
birc6	5.15492e-126	-0.45993	0.048	0.224	1.22393e-121
zeb1b	1.27043e-125	-0.675021	0.063	0.249	3.01638e-121
pcdh17	1.33245e-125	-1.27389	0.037	0.2	3.16363e-121
gria3b	1.39315e-125	-1.3735	0.056	0.227	3.30775e-121
cadm3	1.41434e-125	-0.989786	0.02	0.172	3.35806e-121
madd	1.62813e-125	-0.711921	0.032	0.195	3.86567e-121
tnika	1.67082e-125	-0.886812	0.026	0.181	3.96702e-121
dlgap1b	1.9588e-125	-0.897346	0.021	0.174	4.65078e-121
ksr2	2.64704e-125	-0.833296	0.016	0.163	6.28486e-121
grid1b	3.50806e-125	-2.36152	0.107	0.278	8.32918e-121
rims4	3.89871e-125	-1.13696	0.016	0.162	9.2567e-121
bahcc1b	5.84199e-125	-0.806035	0.037	0.201	1.38706e-120
ptprn2	5.84227e-125	-0.895853	0.036	0.2	1.38713e-120
cacnb3a	6.18299e-125	-0.928019	0.013	0.157	1.46803e-120
lrba	6.32264e-125	-0.527729	0.074	0.268	1.50118e-120
znf827	6.88543e-125	-0.485915	0.049	0.225	1.63481e-120
atp2b3b	1.18951e-124	-0.686837	0.06	0.242	2.82424e-120
snap91b	1.47356e-124	-0.813626	0.025	0.18	3.49868e-120
CR356242.1	1.60944e-124	-1.30247	0.004	0.139	3.82129e-120
gpc1b	1.65475e-124	-0.886102	0.033	0.194	3.92887e-120
kif26ba	1.67315e-124	-0.670235	0.076	0.268	3.97256e-120
spire1a	1.82623e-124	-1.03706	0.013	0.157	4.33601e-120
cdh4	2.87938e-124	-1.69452	0.042	0.203	6.83651e-120
top2b	1.13628e-123	-0.440241	0.063	0.248	2.69786e-119
TCF4	1.19075e-123	-0.921251	0.027	0.182	2.8272e-119
magi2b	1.28769e-123	-0.843872	0.019	0.167	3.05736e-119
golga7bb	1.31394e-123	-1.36965	0.011	0.151	3.11968e-119
ldha	1.35761e-123	1.55648	0.149	0.052	3.22338e-119
relch	2.38605e-123	-0.621272	0.036	0.199	5.66519e-119
csmd3a	3.00428e-123	-1.04147	0.032	0.189	7.13306e-119
adam23a	3.06046e-123	-0.867466	0.022	0.173	7.26645e-119
pbx3b	3.23038e-123	-1.2856	0.06	0.234	7.6699e-119
ankrd10b	3.85212e-123	-0.694445	0.048	0.22	9.14608e-119
iqsec2b	5.40536e-123	-1.42973	0.03	0.183	1.28339e-118
ptbp3	6.28779e-123	-0.644702	0.033	0.193	1.49291e-118
hivep1	6.45224e-123	-0.653364	0.063	0.245	1.53196e-118
dgkza	7.90124e-123	-0.69265	0.084	0.278	1.87599e-118
mbnl1	8.31881e-123	-0.557839	0.141	0.369	1.97513e-118
spop	8.83066e-123	-0.537684	0.045	0.216	2.09666e-118
arrb2b	1.29455e-122	-0.915373	0.023	0.173	3.07364e-118
mpp2a	1.58747e-122	-0.946335	0.013	0.154	3.76914e-118
ak5	1.65023e-122	-1.14245	0.02	0.168	3.91814e-118
ARHGAP44	2.8223e-122	-0.993843	0.006	0.141	6.701e-118
triob	3.10066e-122	-0.742066	0.021	0.17	7.36191e-118
erc2	3.61576e-122	-1.11683	0.007	0.142	8.58491e-118
zfand2a	4.44358e-122	-0.47189	0.232	0.503	1.05504e-117
cntnap2a	5.39494e-122	-1.54379	0.079	0.256	1.28092e-117
atp11a	1.19463e-121	-0.665255	0.096	0.298	2.83642e-117
arrb1	3.05557e-121	-0.927921	0.012	0.151	7.25483e-117
ncor1	4.32794e-121	-0.392604	0.06	0.241	1.02758e-116
camk2d2	4.94743e-121	-0.740798	0.028	0.183	1.17467e-116
zfhx3	6.38497e-121	-0.651375	0.069	0.254	1.51598e-116
hsp70.2	8.58288e-121	0.774394	0.606	0.492	2.03783e-116
fat3a	8.66377e-121	-0.785234	0.031	0.188	2.05704e-116
tnikb	1.0177e-120	-0.806253	0.03	0.185	2.41631e-116
cds1	1.04708e-120	-0.518553	0.051	0.223	2.48608e-116
dnmt3ab	2.00981e-120	-0.673889	0.032	0.189	4.77188e-116
rnf130	2.16869e-120	-0.708496	0.019	0.165	5.14913e-116
ralgps1	3.19102e-120	-0.993849	0.014	0.154	7.57644e-116
slc35f1	4.39978e-120	-1.02621	0.016	0.157	1.04464e-115
myt1la	6.66482e-120	-0.83606	0.021	0.167	1.58243e-115
magi2a	1.01369e-119	-1.13837	0.092	0.281	2.4068e-115
raver2	1.02291e-119	-0.665884	0.066	0.246	2.42869e-115
ell	1.03842e-119	-0.452762	0.099	0.304	2.46552e-115
prkag2a	2.02072e-119	-0.982975	0.032	0.186	4.79779e-115
obscnb	2.12511e-119	-0.766916	0.061	0.237	5.04565e-115
ece2b	4.82642e-119	-0.838819	0.033	0.188	1.14594e-114
srgap2	8.62173e-119	-0.837361	0.032	0.186	2.04706e-114
pclob	9.3365e-119	-0.702458	0.04	0.201	2.21676e-114
cacng8b	1.13199e-118	-0.860824	0.019	0.162	2.68768e-114
kiaa1549la	1.2069e-118	-0.749587	0.029	0.182	2.86555e-114
asap1a	2.00432e-118	-0.603169	0.032	0.187	4.75886e-114
itfg1	2.08381e-118	-0.65335	0.032	0.187	4.94758e-114
fam50a	4.69127e-118	-0.694908	0.025	0.174	1.11385e-113
smarca2	5.42849e-118	-0.322165	0.237	0.524	1.28889e-113
ptk2ab	5.48146e-118	-0.617689	0.04	0.201	1.30146e-113
ar	6.20436e-118	-0.830717	0.083	0.268	1.4731e-113
jph3	7.17606e-118	-0.908375	0.022	0.167	1.70381e-113
epha7	8.39237e-118	-0.816821	0.048	0.214	1.9926e-113
opcml	1.39901e-117	-1.21089	0.021	0.164	3.32168e-113
rap1b	1.49635e-117	-0.485445	0.108	0.315	3.55279e-113
ldlrad4b	1.51736e-117	-0.917069	0.014	0.152	3.60266e-113
dagla	1.70213e-117	-0.606596	0.037	0.195	4.04137e-113
tspan9a	2.00595e-117	-1.06356	0.191	0.409	4.76272e-113
sipa1l3	3.15761e-117	-0.575582	0.033	0.187	7.49712e-113
RYR2	4.87145e-117	-0.797681	0.026	0.174	1.15663e-112
kaznb	4.98296e-117	-0.921608	0.043	0.204	1.1831e-112
CU929544.1	5.68053e-117	-0.842826	0.018	0.159	1.34873e-112
nfatc3a	5.76515e-117	-0.671501	0.069	0.249	1.36882e-112
akap6	7.3724e-117	-0.636372	0.069	0.249	1.75043e-112
tbl1xr1a	9.26889e-117	-0.588351	0.036	0.193	2.20071e-112
mapk1	9.87289e-117	-0.85784	0.026	0.173	2.34412e-112
cpeb4b	2.07992e-116	-0.316615	0.108	0.319	4.93835e-112
usp24	2.119e-116	-0.640862	0.03	0.181	5.03113e-112
lztfl1	2.30084e-116	-0.652875	0.028	0.177	5.46289e-112
galnt9	2.97307e-116	-1.01444	0.011	0.145	7.05896e-112
slc25a3b	4.06375e-116	1.75621	0.19	0.083	9.64857e-112
grk6	1.19426e-115	-0.495727	0.07	0.251	2.83554e-111
ipo11	1.4073e-115	-0.473025	0.059	0.233	3.34135e-111
znf804a	1.49928e-115	-1.16398	0.018	0.157	3.55973e-111
nrp2a	2.24536e-115	-0.499973	0.065	0.242	5.33116e-111
cacna1g	4.5935e-115	-1.30386	0.048	0.206	1.09063e-110
man2a2	6.96638e-115	-0.699407	0.021	0.162	1.65403e-110
ahsa1b	7.84294e-115	-0.439799	0.184	0.431	1.86215e-110
snx17	8.57386e-115	-0.470871	0.064	0.241	2.03569e-110
igdcc4	1.04832e-114	-0.725983	0.033	0.185	2.48902e-110
itpkcb	1.07958e-114	-0.635909	0.064	0.238	2.56325e-110
kcnq3	1.14387e-114	-0.845074	0.016	0.154	2.71588e-110
lrrfip1b	1.24191e-114	-0.843919	0.019	0.158	2.94867e-110
mrtfab	1.28306e-114	-0.423575	0.048	0.212	3.04637e-110
adcyap1r1a	1.49659e-114	-1.15093	0.008	0.137	3.55334e-110
becn1	2.45196e-114	-0.710482	0.027	0.173	5.82169e-110
TANC2	4.04532e-114	-0.874604	0.014	0.149	9.6048e-110
csnk1g2b	4.25133e-114	-0.598709	0.039	0.196	1.00939e-109
rap1gap	5.5528e-114	-0.981011	0.025	0.168	1.3184e-109
adgrb1a	6.2202e-114	-1.03609	0.024	0.167	1.47686e-109
mink1	8.23662e-114	-0.667335	0.038	0.193	1.95562e-109
TCERG1L	8.7932e-114	-1.25445	0.016	0.152	2.08777e-109
usp2a	1.16303e-113	-0.398708	0.27	0.55	2.76138e-109
mbnl2	1.16784e-113	-0.382215	0.171	0.413	2.7728e-109
cnksr2a	2.02446e-113	-0.84515	0.024	0.167	4.80667e-109
dlgap2b	2.19484e-113	-0.887903	0.013	0.146	5.21121e-109
tenm1	3.06071e-113	-0.952857	0.018	0.155	7.26704e-109
si:ch211-26b3.4	4.4209e-113	-0.823077	0.022	0.162	1.04965e-108
farp1	4.63271e-113	-0.837709	0.017	0.153	1.09994e-108
si:rp71-79p20.2	5.62444e-113	-0.667886	0.055	0.22	1.33541e-108
slc44a5a	7.62083e-113	-1.18287	0.013	0.145	1.80941e-108
mapta	7.74433e-113	-0.79103	0.016	0.151	1.83874e-108
crebbpb	8.38449e-113	-0.412206	0.063	0.238	1.99073e-108
pcdh19	1.02275e-112	-0.902785	0.026	0.169	2.42831e-108
GRIK2	1.04822e-112	-1.16289	0.044	0.197	2.4888e-108
GALNTL6	1.14352e-112	-1.46494	0.038	0.186	2.71505e-108
sorbs1	1.23247e-112	-0.398282	0.135	0.355	2.92625e-108
fam168a	1.33199e-112	-0.770119	0.02	0.159	3.16255e-108
snx29	1.37017e-112	-0.482343	0.047	0.208	3.25319e-108
tcf7l2	1.60458e-112	-0.650854	0.091	0.28	3.80975e-108
tmem178b	1.85143e-112	-0.729719	0.031	0.179	4.39584e-108
hip1	1.9064e-112	-0.493313	0.059	0.229	4.52636e-108
btbd11a	1.94917e-112	-1.00194	0.032	0.178	4.62793e-108
grm4	3.09874e-112	-0.945762	0.035	0.185	7.35734e-108
tjap1	3.29338e-112	-0.631458	0.027	0.171	7.81948e-108
ndrg2	4.93927e-112	-0.375699	0.091	0.283	1.17273e-107
LRFN2	5.99362e-112	-1.04044	0.02	0.157	1.42306e-107
scrib	7.36347e-112	-0.534342	0.051	0.214	1.74831e-107
cntfr	9.12986e-112	-1.11037	0.057	0.22	2.1677e-107
atrnl1a	1.32096e-111	-1.09115	0.029	0.172	3.13636e-107
spred2b	1.70978e-111	-0.695132	0.027	0.17	4.05952e-107
soga1	2.7982e-111	-0.743947	0.038	0.19	6.64376e-107
dusp8a	3.46133e-111	-0.538217	0.07	0.246	8.21825e-107
rims2a	5.064e-111	-0.968676	0.013	0.144	1.20235e-106
ca10a	5.38004e-111	-1.34502	0.034	0.179	1.27738e-106
si:ch211-186j3.6	5.84775e-111	-1.43805	0.033	0.177	1.38843e-106
kcnk10a	6.14443e-111	-0.924387	0.015	0.147	1.45887e-106
zgc:153372	1.2937e-110	-0.670168	0.089	0.274	3.07164e-106
furinb	1.59614e-110	-0.716943	0.031	0.177	3.78972e-106
gnai2a	1.69423e-110	-0.620441	0.08	0.26	4.02261e-106
mapkapk2a	2.66468e-110	-0.589704	0.123	0.325	6.32675e-106
ptenb	3.77781e-110	-0.353497	0.07	0.246	8.96966e-106
dlgap2a	4.14404e-110	-0.822017	0.02	0.156	9.8392e-106
baz2ba	4.66414e-110	-0.54191	0.058	0.225	1.10741e-105
erbb4b	5.54494e-110	-1.52033	0.017	0.148	1.31654e-105
sash1a	5.77035e-110	-0.746379	0.053	0.213	1.37005e-105
pacs2	6.32663e-110	-0.671506	0.036	0.186	1.50213e-105
ERC1	6.63457e-110	-0.639227	0.032	0.179	1.57525e-105
trappc8	7.46295e-110	-0.680087	0.022	0.161	1.77193e-105
hipk3b	9.8978e-110	-0.449219	0.153	0.376	2.35003e-105
lrp1bb	9.92307e-110	-1.01194	0.026	0.165	2.35603e-105
carmil3	1.00885e-109	-0.866684	0.012	0.14	2.39532e-105
dnm1a	1.05105e-109	-0.639059	0.025	0.166	2.49551e-105
scaper	1.1e-109	-0.531842	0.033	0.18	2.61174e-105
mef2aa	1.15417e-109	-0.745166	0.195	0.415	2.74035e-105
ube2h	1.77859e-109	-0.428936	0.07	0.244	4.22292e-105
sh3pxd2aa	2.40017e-109	-0.490232	0.052	0.214	5.69872e-105
mark3a	2.84174e-109	-0.479217	0.04	0.193	6.74715e-105
ncam2	3.07438e-109	-1.66921	0.046	0.193	7.29951e-105
arhgap32b	3.9109e-109	-0.525854	0.039	0.191	9.28565e-105
srrm4	4.60304e-109	-1.15639	0.026	0.165	1.0929e-104
ppip5k1a	4.65771e-109	-0.589149	0.056	0.22	1.10588e-104
jak1	5.42458e-109	-0.332777	0.1	0.296	1.28796e-104
tcf7l1b	5.82118e-109	-0.680279	0.068	0.238	1.38212e-104
xylt1	9.95919e-109	-0.581316	0.027	0.169	2.36461e-104
MAGI3	1.0595e-108	-0.947958	0.045	0.197	2.51556e-104
srgap1a	1.48007e-108	-0.785557	0.022	0.159	3.51414e-104
magi1b	1.8953e-108	-0.717539	0.031	0.175	4.50002e-104
sipa1l2	2.76986e-108	-0.544167	0.041	0.194	6.57649e-104
atp2b2	2.99166e-108	-0.613738	0.027	0.167	7.1031e-104
eef1b2	3.57297e-108	1.73826	0.12	0.039	8.48331e-104
edil3a	3.57802e-108	-0.958062	0.073	0.24	8.49529e-104
ptp4a3a	4.09084e-108	-0.349905	0.124	0.333	9.71289e-104
ppp1r21	5.14828e-108	-0.856324	0.009	0.133	1.22236e-103
adka	1.02528e-107	-0.44373	0.079	0.259	2.43433e-103
gnai2b	1.12677e-107	-0.691733	0.028	0.169	2.67529e-103
wnk1b	1.13432e-107	-0.46404	0.063	0.232	2.69321e-103
foxo3b	1.70295e-107	-0.750749	0.041	0.191	4.04332e-103
spega	2.29903e-107	-0.880337	0.028	0.168	5.45859e-103
ccser2a	2.52399e-107	-0.621298	0.029	0.171	5.99272e-103
ppp2r5a	2.75718e-107	-0.755717	0.045	0.199	6.54636e-103
NPAS3	3.03488e-107	-1.33479	0.065	0.225	7.20572e-103
znf536	4.48401e-107	-1.25905	0.051	0.202	1.06464e-102
camk4	4.56967e-107	-1.01503	0.017	0.147	1.08498e-102
atf6	8.91089e-107	-0.44012	0.066	0.236	2.11571e-102
waplb	1.08115e-106	-0.504493	0.037	0.186	2.56697e-102
SGCZ	1.13443e-106	-0.980397	0.011	0.135	2.69347e-102
palld	1.16359e-106	-0.695716	0.102	0.287	2.7627e-102
meis2a.1	1.49327e-106	-0.700166	0.027	0.166	3.54548e-102
tafa5a	1.66259e-106	-1.17713	0.02	0.151	3.9475e-102
nhsb	1.9811e-106	-0.772676	0.018	0.149	4.70371e-102
chn2	2.90526e-106	-0.945948	0.016	0.144	6.89796e-102
rnf44	3.57491e-106	-0.522182	0.027	0.166	8.4879e-102
pvrl2l	6.90983e-106	-0.875076	0.032	0.173	1.6406e-101
sox6	7.14242e-106	-0.913226	0.198	0.393	1.69582e-101
picalma	7.26221e-106	-0.449955	0.04	0.189	1.72427e-101
thsd7ba	8.31228e-106	-1.19607	0.024	0.157	1.97358e-101
hs3st4	1.45865e-105	-2.08122	0.046	0.186	3.46327e-101
gbe1b	2.18353e-105	-0.465898	0.045	0.198	5.18436e-101
klf13	2.33777e-105	-0.780904	0.033	0.174	5.55056e-101
unc5da	2.99805e-105	-1.41489	0.024	0.156	7.11828e-101
ptprub	3.16754e-105	-1.26389	0.059	0.213	7.52069e-101
fnbp1b.1	5.89667e-105	-0.389221	0.063	0.229	1.40005e-100
st3gal3b	6.65333e-105	-0.723837	0.023	0.156	1.5797e-100
zgc:165603	8.15648e-105	-0.95115	0.004	0.119	1.93659e-100
lrfn1	9.23831e-105	-0.809922	0.016	0.143	2.19345e-100
cacnb4b	1.04538e-104	-0.832429	0.01	0.131	2.48205e-100
pcxa	1.13206e-104	-0.435188	0.067	0.234	2.68785e-100
kcnc1a	1.16495e-104	-0.712108	0.019	0.149	2.76593e-100
nrp2b	1.39681e-104	-0.474286	0.063	0.228	3.31644e-100
atp2a1	1.78116e-104	1.64473	0.146	0.057	4.22901e-100
cadm2a	5.40063e-104	-0.976502	0.011	0.132	1.28227e-99
ajap1	5.58784e-104	-0.893475	0.022	0.154	1.32672e-99
nudt4a	6.14121e-104	-0.660524	0.054	0.21	1.45811e-99
gab1	8.67189e-104	-0.705965	0.043	0.19	2.05897e-99
zmp:0000000924	1.08059e-103	-1.06546	0.003	0.117	2.56564e-99
wdfy3	1.26708e-103	-0.651427	0.021	0.151	3.00842e-99
GABRB2	1.72142e-103	-0.881195	0.01	0.129	4.08716e-99
kdm6a	2.16613e-103	-0.645412	0.025	0.158	5.14304e-99
arhgap10	4.25192e-103	-0.528318	0.05	0.203	1.00953e-98
inpp4ab	4.37712e-103	-0.750941	0.032	0.17	1.03926e-98
tomm20a.1	5.56274e-103	-0.607117	0.022	0.154	1.32076e-98
sltm	5.67469e-103	-0.620553	0.019	0.148	1.34734e-98
scn8ab	1.03267e-102	-0.743178	0.017	0.142	2.45186e-98
spock1	1.10107e-102	-0.890491	0.04	0.183	2.61426e-98
dscamb	1.20832e-102	-1.2083	0.029	0.163	2.86893e-98
grb10b	1.54018e-102	-0.573678	0.071	0.238	3.65685e-98
fam184b	1.75593e-102	-0.677256	0.019	0.147	4.1691e-98
ktn1	1.96747e-102	-0.480104	0.031	0.17	4.67137e-98
si:ch73-335l21.1	1.99625e-102	-0.619517	0.054	0.209	4.73969e-98
RAPH1	2.20139e-102	-0.680681	0.027	0.161	5.22675e-98
myh9b	3.52536e-102	-0.455496	0.052	0.207	8.37025e-98
igsf9ba	5.20784e-102	-0.830254	0.017	0.141	1.2365e-97
gramd1ba	5.51118e-102	-0.832547	0.014	0.137	1.30852e-97
qki2	5.76235e-102	-0.536549	0.077	0.246	1.36815e-97
gramd4a	6.17239e-102	-0.563548	0.03	0.168	1.46551e-97
nck2a	7.41227e-102	-0.708799	0.021	0.149	1.75989e-97
rapgefl1	8.21821e-102	-0.626435	0.027	0.16	1.95125e-97
ccdc85ca	9.31091e-102	-0.575378	0.082	0.254	2.21069e-97
fnbp1l	9.43147e-102	-0.750833	0.024	0.154	2.23931e-97
rapgef1b	9.4714e-102	-0.655237	0.018	0.144	2.24879e-97
PLCB1	9.63902e-102	-0.811531	0.019	0.146	2.28859e-97
agbl4.1	1.10136e-101	-0.822084	0.039	0.181	2.61496e-97
ERBB4	1.36281e-101	-0.639663	0.084	0.255	3.23573e-97
gpm6ba	1.48655e-101	-0.788629	0.015	0.138	3.52952e-97
dlg4a	1.79127e-101	-0.822802	0.009	0.125	4.25302e-97
atp2b3a	2.1502e-101	-0.584476	0.031	0.167	5.10522e-97
stxbp5b	4.75648e-101	-0.629478	0.02	0.147	1.12933e-96
nedd4l	5.49695e-101	-0.632415	0.212	0.436	1.30514e-96
dgkh	6.85121e-101	-0.528058	0.053	0.206	1.62668e-96
phldb1b	7.71619e-101	-0.484965	0.043	0.189	1.83206e-96
bcr	7.98307e-101	-0.685486	0.024	0.154	1.89542e-96
iqsec2a	9.388e-101	-0.73432	0.03	0.165	2.22899e-96
ppargc1b	9.6937e-101	-0.441438	0.041	0.185	2.30158e-96
get4	9.97423e-101	-0.412549	0.051	0.203	2.36818e-96
tpi1b	1.19955e-100	1.50009	0.115	0.038	2.84808e-96
phactr3a	1.4264e-100	-0.835205	0.009	0.125	3.38671e-96
sun1	1.66631e-100	-0.582173	0.033	0.171	3.95633e-96
dab2ipa	2.24142e-100	-0.717892	0.029	0.163	5.32181e-96
nyap2a	3.00705e-100	-0.763572	0.015	0.137	7.13965e-96
syne1a	3.64512e-100	-0.381197	0.064	0.225	8.65461e-96
cyth1b	3.79273e-100	-0.45738	0.166	0.382	9.00508e-96
rpl5a	4.86685e-100	1.56583	0.119	0.041	1.15554e-95
lin7a	5.1972e-100	-0.52968	0.034	0.171	1.23397e-95
pard3ab	5.72071e-100	-0.499046	0.05	0.201	1.35827e-95
ptprua	6.20337e-100	-1.47363	0.045	0.184	1.47287e-95
ENSDARG00000071353	1.04908e-99	-0.513646	0.028	0.162	2.49083e-95
ppp2r2bb	1.22139e-99	-0.803535	0.01	0.126	2.89995e-95
klc1a	1.32587e-99	-0.510223	0.029	0.163	3.14802e-95
ank1a	1.36191e-99	-0.712613	0.044	0.189	3.23359e-95
pde1a	1.51967e-99	-1.06984	0.013	0.131	3.60815e-95
KCNT1	1.61965e-99	-0.740216	0.013	0.133	3.84554e-95
olfm1b	2.13164e-99	-0.692851	0.027	0.158	5.06116e-95
thoc2	2.71552e-99	-0.43668	0.051	0.202	6.44745e-95
ATE1	2.80824e-99	-0.517735	0.032	0.167	6.66761e-95
arfgef1	2.86221e-99	-0.602697	0.022	0.149	6.79573e-95
ctdspla	3.26497e-99	-0.624398	0.025	0.155	7.75201e-95
kmt2e	3.89553e-99	-0.41187	0.053	0.206	9.24915e-95
EML5	4.98892e-99	-0.704165	0.02	0.144	1.18452e-94
dlgap1a	5.21771e-99	-0.816954	0.021	0.146	1.23884e-94
BX465198.2	5.29037e-99	-0.863131	0.005	0.116	1.25609e-94
gli3	7.47388e-99	-0.758684	0.059	0.211	1.77452e-94
nav1b	1.00647e-98	-0.616045	0.025	0.154	2.38965e-94
runx1t1	1.02878e-98	-0.856654	0.03	0.162	2.44264e-94
rasal2	1.28912e-98	-0.580161	0.053	0.203	3.06076e-94
exoc4	1.55693e-98	-0.517993	0.037	0.176	3.69662e-94
pcbp4	1.5956e-98	-0.769751	0.047	0.192	3.78843e-94
rpn2	1.8069e-98	-0.539643	0.028	0.159	4.29012e-94
scaf4b	1.8895e-98	-0.562826	0.027	0.157	4.48623e-94
nbeab	2.02967e-98	-0.829664	0.028	0.159	4.81905e-94
cblb	2.62765e-98	-0.480432	0.05	0.199	6.23882e-94
IQSEC1	3.14645e-98	-0.699978	0.01	0.125	7.47061e-94
pde4a	5.51818e-98	-0.759368	0.02	0.143	1.31018e-93
plch2a	6.2391e-98	-0.816192	0.025	0.153	1.48135e-93
ahcyl2b	6.95286e-98	-0.610572	0.032	0.167	1.65082e-93
raraa	8.69349e-98	-0.642656	0.051	0.198	2.06409e-93
si:dkey-35m8.1	9.51009e-98	-1.12695	0.017	0.137	2.25798e-93
usp31	1.06181e-97	-0.509996	0.199	0.429	2.52106e-93
grk5l	1.10225e-97	-0.593046	0.029	0.16	2.61708e-93
kmt2bb	1.42644e-97	-0.447948	0.04	0.18	3.38681e-93
prodha	1.66074e-97	-0.372493	0.073	0.237	3.94309e-93
efna3a	2.30996e-97	-0.978914	0.022	0.147	5.48453e-93
fgf12b	2.32191e-97	-0.555473	0.021	0.145	5.51291e-93
nudc	2.33543e-97	-0.277251	0.052	0.202	5.54501e-93
tp53bp2b	2.84254e-97	-0.718242	0.015	0.133	6.74905e-93
UNC5C	2.85653e-97	-0.692829	0.033	0.166	6.78226e-93
slc12a5b	3.07778e-97	-0.747838	0.034	0.167	7.30757e-93
gpc3	3.42946e-97	-1.06006	0.012	0.127	8.14258e-93
cacna1ba	3.85558e-97	-0.748486	0.019	0.141	9.15431e-93
stt3b	4.26582e-97	-0.430684	0.05	0.198	1.01283e-92
INSYN2A.1	4.35249e-97	-0.811111	0.006	0.117	1.03341e-92
CT990561.1	4.91334e-97	-0.85025	0.013	0.129	1.16657e-92
nfasca	5.51704e-97	-0.59152	0.043	0.184	1.30991e-92
rap1gap2b	6.17302e-97	-1.22513	0.011	0.125	1.46566e-92
kcnq5a	6.17955e-97	-0.916259	0.135	0.315	1.46721e-92
gria2a	6.74707e-97	-0.692523	0.012	0.128	1.60196e-92
spon1a	7.35112e-97	-1.523	0.021	0.142	1.74538e-92
prkar1b	8.53975e-97	-0.643237	0.023	0.149	2.02759e-92
ptpn4a	9.34074e-97	-0.575164	0.035	0.17	2.21777e-92
sipa1l1	1.28879e-96	-0.540253	0.029	0.159	3.05997e-92
grik4	1.30948e-96	-1.02187	0.031	0.16	3.1091e-92
rims2b	1.81321e-96	-0.574777	0.021	0.144	4.30511e-92
pcdh7a	1.8556e-96	-0.930263	0.041	0.178	4.40576e-92
kctd3	3.51533e-96	-0.606949	0.019	0.141	8.34646e-92
ubr5	3.92505e-96	-0.43123	0.032	0.165	9.31926e-92
ptpn5	4.54606e-96	-0.82871	0.016	0.133	1.07937e-91
r3hdm1	4.62123e-96	-0.597156	0.035	0.17	1.09722e-91
sec14l1	6.28162e-96	-0.442687	0.038	0.175	1.49144e-91
lrrc75ba	7.38531e-96	-0.81026	0.01	0.122	1.75349e-91
nckap1	8.26946e-96	-0.392968	0.044	0.186	1.96342e-91
olfm2a	1.12638e-95	-0.95185	0.025	0.15	2.67436e-91
cdc42se2	1.14896e-95	-0.663546	0.018	0.138	2.72798e-91
hspa4a	1.2404e-95	-0.512127	0.425	0.667	2.94508e-91
TMEM132C.1	1.28905e-95	-1.43842	0.033	0.161	3.06058e-91
ndst2b	1.30761e-95	-0.605918	0.026	0.152	3.10466e-91
grm1b	1.40824e-95	-1.14626	0.01	0.121	3.3436e-91
myrip	1.5741e-95	-0.838295	0.014	0.13	3.73737e-91
clasp2	1.78021e-95	-0.357132	0.054	0.203	4.22675e-91
pacsin1a	1.91603e-95	-0.614258	0.017	0.136	4.54923e-91
ric8a	1.91658e-95	-0.39432	0.062	0.217	4.55055e-91
rasa1a	2.13652e-95	-0.490954	0.032	0.163	5.07275e-91
acap3b	2.69563e-95	-0.574203	0.031	0.162	6.40022e-91
ntng2a	3.45506e-95	-1.22983	0.011	0.124	8.20334e-91
gria4b	5.31253e-95	-0.8372	0.021	0.142	1.26136e-90
elovl6	6.13578e-95	-0.56142	0.029	0.158	1.45682e-90
ehbp1	6.17011e-95	-0.531186	0.03	0.16	1.46497e-90
plxna4	6.9009e-95	-0.658616	0.03	0.16	1.63848e-90
CR847844.1	8.95878e-95	-1.03939	0.002	0.105	2.12708e-90
dnaja1	1.07876e-94	-0.347202	0.059	0.21	2.56131e-90
aatkb	1.13103e-94	-0.593279	0.031	0.161	2.6854e-90
zswim5	1.1566e-94	-0.303658	0.071	0.231	2.74611e-90
PLXNA1	1.48712e-94	-0.718541	0.014	0.129	3.53088e-90
dscama	1.74986e-94	-0.835384	0.013	0.127	4.1547e-90
ntrk2b	2.93298e-94	-0.574446	0.022	0.144	6.96376e-90
slc8a1b	3.8098e-94	-0.805573	0.02	0.141	9.0456e-90
apbb2b	4.22469e-94	-0.55267	0.022	0.143	1.00307e-89
ghra	5.351e-94	-0.530456	0.047	0.188	1.27049e-89
abcc5	5.45765e-94	-0.622064	0.026	0.15	1.29581e-89
jarid2a	6.34168e-94	-0.6546	0.019	0.138	1.50571e-89
TENM3	6.38548e-94	-1.03104	0.021	0.14	1.5161e-89
zgc:172282	6.7148e-94	-0.931606	0.017	0.134	1.59429e-89
sema5ba	6.78893e-94	-1.0729	0.042	0.176	1.6119e-89
GRIK3	9.54945e-94	-1.06879	0.016	0.13	2.26733e-89
gabrg2	9.80817e-94	-0.693393	0.009	0.119	2.32875e-89
plekha7a	1.23236e-93	-0.582287	0.03	0.158	2.92598e-89
ralgps2	1.37351e-93	-0.582968	0.031	0.159	3.26113e-89
RAPGEF2	1.79129e-93	-0.521398	0.039	0.173	4.25305e-89
nrip2	1.93977e-93	-0.924245	0.011	0.122	4.60561e-89
leng8	2.15598e-93	-0.926931	0.011	0.123	5.11894e-89
mapk8ip3	2.19119e-93	-0.632341	0.017	0.134	5.20254e-89
map7d1a	2.3331e-93	-0.600142	0.032	0.161	5.53949e-89
ubl3a	2.35667e-93	-0.389589	0.053	0.198	5.59545e-89
cdon	2.49175e-93	-0.475791	0.087	0.253	5.91616e-89
fam49al	2.98421e-93	-0.63224	0.016	0.131	7.08541e-89
syt2a	4.60144e-93	-0.714328	0.02	0.139	1.09252e-88
arhgef12b	5.37188e-93	-0.57473	0.044	0.182	1.27545e-88
ryr1b	5.73737e-93	-1.02768	0.346	0.516	1.36222e-88
ephb1	6.0845e-93	-0.930083	0.01	0.12	1.44464e-88
lhfpl6	8.33945e-93	-0.855986	0.043	0.178	1.98004e-88
klf7a	8.34378e-93	-0.728413	0.024	0.146	1.98106e-88
tnr	9.63542e-93	-1.02165	0.021	0.14	2.28774e-88
unc80	1.15521e-92	-0.668109	0.01	0.12	2.74281e-88
fam49bb	1.25493e-92	-0.70195	0.015	0.129	2.97957e-88
mgat4c	1.342e-92	-0.930454	0.016	0.13	3.18632e-88
gphnb	2.03646e-92	-0.690745	0.013	0.126	4.83517e-88
pabpc4	2.22397e-92	1.58943	0.124	0.046	5.28037e-88
cntn5	2.41672e-92	-0.947677	0.013	0.124	5.73802e-88
ntm	2.60849e-92	-1.41617	0.087	0.235	6.19334e-88
grm5b	3.07754e-92	-0.762461	0.01	0.119	7.30702e-88
fat1a	4.23872e-92	-0.412783	0.051	0.194	1.0064e-87
mcc	4.34613e-92	-0.460547	0.04	0.174	1.0319e-87
si:ch211-194c3.5	4.56379e-92	-0.680795	0.009	0.117	1.08358e-87
aig1	5.14664e-92	-0.723823	0.006	0.111	1.22197e-87
dock4b	5.3691e-92	-0.853221	0.011	0.121	1.27479e-87
ABR	5.98102e-92	-0.664353	0.03	0.155	1.42007e-87
arrdc1b	6.06696e-92	-0.555745	0.037	0.169	1.44048e-87
tjp2b	1.01857e-91	-0.42402	0.065	0.217	2.41839e-87
kcnc3b	1.19753e-91	-0.701223	0.012	0.123	2.84329e-87
per3	1.35377e-91	-0.300611	0.058	0.205	3.21426e-87
mtus1b	1.64609e-91	-0.552739	0.029	0.154	3.90831e-87
dapk1	2.1933e-91	-0.601469	0.029	0.154	5.20755e-87
dacha	2.71855e-91	-1.24255	0.032	0.156	6.45466e-87
grin2db	3.03369e-91	-0.738002	0.021	0.138	7.20289e-87
chd7	3.37013e-91	-0.493075	0.042	0.177	8.00171e-87
ubr3	3.78269e-91	-0.281161	0.088	0.257	8.98124e-87
sobpa	3.98054e-91	-0.619662	0.048	0.186	9.45099e-87
raly	4.78031e-91	-0.666629	0.047	0.183	1.13499e-86
dpf3	6.5167e-91	-0.575819	0.017	0.132	1.54726e-86
si:ch211-233a24.2	6.97279e-91	-0.408987	0.035	0.164	1.65555e-86
NAV1	8.0245e-91	-0.805835	0.011	0.12	1.90526e-86
pip5k1cb	8.08649e-91	-0.660442	0.015	0.127	1.91998e-86
flncb	8.79906e-91	-0.679468	0.103	0.27	2.08916e-86
kcnh3	9.79543e-91	-0.917176	0.018	0.132	2.32573e-86
fam189a1	1.28256e-90	-0.705479	0.022	0.139	3.04518e-86
chsy3	1.56456e-90	-0.780964	0.028	0.15	3.71473e-86
zhx2a	1.58544e-90	-0.337962	0.048	0.187	3.7643e-86
slit2	1.60453e-90	-0.635115	0.047	0.183	3.80963e-86
ssbp2	1.65513e-90	-0.59519	0.03	0.155	3.92977e-86
cadm2b	1.95472e-90	-0.850022	0.017	0.13	4.64108e-86
SEMA4F	2.23465e-90	-0.836171	0.018	0.132	5.30574e-86
slc38a4	2.64839e-90	-0.369833	0.067	0.218	6.28806e-86
bahd1	2.70371e-90	-0.441097	0.037	0.168	6.41943e-86
CU468723.4	4.51237e-90	-0.691315	0.016	0.128	1.07137e-85
epha3	5.30792e-90	-0.618734	0.036	0.165	1.26026e-85
pkp4	5.45943e-90	-0.839697	0.019	0.134	1.29623e-85
ep300b	5.9715e-90	-0.559842	0.025	0.145	1.41781e-85
efnb3b	7.63611e-90	-0.695487	0.02	0.136	1.81304e-85
ppp2r5b	9.89638e-90	-0.660561	0.011	0.119	2.3497e-85
dennd1b	1.02944e-89	-0.466097	0.039	0.171	2.4442e-85
mef2ca	1.12037e-89	-0.802755	0.168	0.345	2.6601e-85
dchs1b	1.12666e-89	-0.693512	0.012	0.12	2.67504e-85
XKR4	1.49355e-89	-0.729039	0.014	0.125	3.54613e-85
si:dkey-33c12.4	1.68643e-89	-0.501409	0.031	0.156	4.00408e-85
adamtsl3	1.76081e-89	-0.719694	0.033	0.158	4.18068e-85
tenm3	2.02665e-89	-1.4279	0.059	0.196	4.81187e-85
erfl3	2.88085e-89	-0.532532	0.06	0.206	6.84e-85
pcsk1nl	2.88318e-89	-0.565022	0.028	0.15	6.84554e-85
hdac11	3.87567e-89	-0.594105	0.017	0.129	9.20201e-85
ptprnb	4.08883e-89	-0.626381	0.017	0.128	9.70811e-85
hs6st3b	5.21766e-89	-0.749017	0.053	0.191	1.23883e-84
rxraa	5.45811e-89	-0.552334	0.043	0.176	1.29592e-84
mtmr3	6.52648e-89	-0.357266	0.054	0.196	1.54958e-84
egln1b	7.00482e-89	-0.491952	0.083	0.241	1.66315e-84
rarab	8.45367e-89	-0.593805	0.026	0.145	2.00715e-84
stx1b	8.45607e-89	-0.25638	0.075	0.232	2.00772e-84
adcy2a	1.03045e-88	-0.882549	0.01	0.115	2.4466e-84
citb	1.08398e-88	-0.744695	0.007	0.11	2.57369e-84
samd4a	1.12622e-88	-0.520735	0.073	0.224	2.67398e-84
cacna2d1a	1.20833e-88	-0.644778	0.14	0.319	2.86893e-84
grip2b	1.28947e-88	-1.11356	0.018	0.13	3.06159e-84
camkk1a	1.81858e-88	-0.65897	0.016	0.126	4.31785e-84
trpm3	1.99113e-88	-0.806742	0.009	0.113	4.72755e-84
fndc3bb	2.33659e-88	-0.47636	0.085	0.246	5.54777e-84
gria1a	2.48219e-88	-0.781161	0.025	0.142	5.89346e-84
epha4b	2.51879e-88	-0.921021	0.011	0.117	5.98037e-84
mllt10	2.81346e-88	-0.468006	0.03	0.152	6.67999e-84
rps6kal	2.82104e-88	-0.509709	0.032	0.156	6.69801e-84
smarcd3a	3.08581e-88	-0.505614	0.032	0.156	7.32664e-84
pcdh9	3.70609e-88	-0.74068	0.024	0.14	8.79938e-84
grin2ab	3.86576e-88	-0.83721	0.016	0.127	9.17848e-84
ches1	4.08391e-88	-0.571118	0.027	0.148	9.69642e-84
mboat2a	4.28044e-88	-0.573831	0.019	0.132	1.01631e-83
cux2b	4.50397e-88	-0.930014	0.012	0.118	1.06938e-83
pcxb	4.82304e-88	-0.76638	0.014	0.123	1.14513e-83
tns1a	5.64493e-88	-0.300517	0.041	0.172	1.34028e-83
pip4k2ab	5.79331e-88	-0.687739	0.017	0.127	1.37551e-83
ablim1a	6.43879e-88	-0.82543	0.016	0.126	1.52876e-83
immp2l	8.65868e-88	-0.471805	0.047	0.182	2.05583e-83
atp11c	9.45263e-88	-0.628002	0.03	0.152	2.24434e-83
dclk1a	9.56518e-88	-0.720608	0.018	0.13	2.27106e-83
ptpra	1.3493e-87	-0.605711	0.016	0.126	3.20365e-83
micu1	1.43208e-87	-0.495427	0.025	0.143	3.4002e-83
jph1a	1.46448e-87	-0.428307	0.09	0.252	3.47711e-83
CU638714.1	1.54066e-87	-0.686272	0.008	0.111	3.65798e-83
pcdh10a	1.62369e-87	-0.815386	0.012	0.117	3.85513e-83
ptprea	1.83799e-87	-0.707277	0.028	0.148	4.36395e-83
mpped2a	1.938e-87	-0.47248	0.046	0.179	4.60139e-83
atxn7	2.64515e-87	-0.407068	0.037	0.164	6.28039e-83
ppm1bb	3.57552e-87	-0.379805	0.044	0.177	8.48937e-83
ank2a	3.76298e-87	-0.595396	0.012	0.117	8.93445e-83
mdga1	4.02526e-87	-1.03584	0.014	0.121	9.55718e-83
trim71	4.32972e-87	-0.30153	0.07	0.222	1.02801e-82
glg1b	5.02127e-87	-0.55566	0.028	0.147	1.1922e-82
ccdc85cb	7.45317e-87	-0.563835	0.022	0.136	1.76961e-82
gng7	7.79138e-87	-0.540655	0.021	0.134	1.84991e-82
cntn4	8.99828e-87	-0.975235	0.014	0.12	2.13646e-82
pbx1b	9.14634e-87	-0.783414	0.018	0.129	2.17162e-82
tmem266	1.00478e-86	-0.753172	0.007	0.107	2.38565e-82
gfra4a	1.01068e-86	-1.38488	0.027	0.142	2.39967e-82
tub	1.02082e-86	-0.705289	0.018	0.129	2.42372e-82
syt14a	1.124e-86	-0.644335	0.013	0.119	2.66871e-82
mtor	1.44177e-86	-0.300712	0.044	0.176	3.4232e-82
add3a	1.69124e-86	-0.487694	0.069	0.216	4.01552e-82
kirrel3a	2.38523e-86	-1.38055	0.043	0.166	5.66325e-82
cert1b	2.6108e-86	-0.543586	0.021	0.133	6.19882e-82
hs6st1b	4.70353e-86	-0.584692	0.032	0.153	1.11676e-81
grb2b	6.34082e-86	-0.356706	0.073	0.224	1.5055e-81
glceb	7.09621e-86	-0.588499	0.026	0.142	1.68485e-81
hivep3b	7.80132e-86	-0.703667	0.023	0.136	1.85227e-81
pag1	8.0638e-86	-0.658326	0.035	0.157	1.91459e-81
zgc:77784	8.47808e-86	-0.830708	0.01	0.113	2.01295e-81
grin2bb	8.72565e-86	-0.614092	0.045	0.175	2.07173e-81
sorl1	9.80393e-86	-0.434418	0.028	0.147	2.32775e-81
fam126a	1.01773e-85	-0.519912	0.029	0.147	2.4164e-81
ptprdb	1.10447e-85	-0.593861	0.016	0.124	2.62235e-81
rbfox1l	1.52028e-85	-0.586401	0.04	0.166	3.60961e-81
ptpn4b	1.54288e-85	-0.503938	0.021	0.133	3.66327e-81
vps8	1.69097e-85	-0.487777	0.021	0.133	4.01487e-81
mmp24	2.12297e-85	-0.591282	0.011	0.113	5.04056e-81
egln2	2.17962e-85	-0.505191	0.052	0.187	5.17508e-81
pdcd4b	2.46317e-85	-0.344958	0.266	0.511	5.8483e-81
galnt18b	2.82038e-85	-0.952161	0.016	0.122	6.69643e-81
si:ch211-281l24.3	2.89576e-85	-0.386465	0.038	0.164	6.8754e-81
RIMBP2	3.866e-85	-0.575673	0.015	0.121	9.17904e-81
map7d2b	4.51126e-85	-0.580353	0.019	0.129	1.07111e-80
lrfn4b	5.75074e-85	-0.722209	0.009	0.109	1.3654e-80
atp8a2	5.7687e-85	-0.521931	0.023	0.136	1.36966e-80
fndc3ba	6.75304e-85	-0.722235	0.036	0.158	1.60337e-80
phf14	7.19677e-85	-0.497783	0.017	0.124	1.70873e-80
dot1l	7.83056e-85	-0.502592	0.025	0.139	1.85921e-80
frya	8.00965e-85	-0.365983	0.032	0.152	1.90173e-80
pcdh11	9.70325e-85	-0.969433	0.026	0.139	2.30384e-80
ccdc9b	1.11458e-84	-0.460117	0.026	0.141	2.64634e-80
pax7a	1.11767e-84	-0.692178	0.033	0.153	2.65368e-80
grm8b	1.15178e-84	-1.02164	0.019	0.127	2.73468e-80
ttll7	1.25421e-84	-0.538104	0.018	0.127	2.97787e-80
slc6a8	1.26473e-84	-0.320061	0.06	0.201	3.00284e-80
kmt2a	1.42316e-84	-0.43684	0.03	0.149	3.37902e-80
cbx7a	1.73012e-84	-0.2874	0.093	0.253	4.10781e-80
shank2b	1.73106e-84	-0.618803	0.019	0.128	4.11005e-80
spag9a	1.96141e-84	-0.65484	0.011	0.113	4.65696e-80
tet1	2.00763e-84	-0.457232	0.037	0.161	4.76672e-80
gabrb4	2.13944e-84	-0.647417	0.007	0.106	5.07968e-80
pcsk5b	2.19824e-84	-0.492711	0.057	0.194	5.21928e-80
stk39	2.53657e-84	-0.473518	0.024	0.138	6.02258e-80
dok6	2.57716e-84	-0.771116	0.014	0.119	6.11896e-80
fryl	3.15774e-84	-0.357396	0.043	0.172	7.49742e-80
trit1	3.5141e-84	-0.572523	0.017	0.125	8.34353e-80
ccser1	4.35137e-84	-0.559045	0.019	0.128	1.03314e-79
cdh24b	6.06573e-84	-0.802609	0.013	0.117	1.44019e-79
naca	7.12084e-84	1.46103	0.109	0.039	1.6907e-79
ubr4	1.11208e-83	-0.48148	0.025	0.139	2.64041e-79
cdh13	1.1156e-83	-0.645477	0.05	0.181	2.64877e-79
ccdc167	1.3098e-83	-0.696842	0.011	0.111	3.10986e-79
FQ377603.1	1.31257e-83	-0.809093	0.009	0.107	3.11644e-79
sema3aa	1.83407e-83	-0.591004	0.045	0.174	4.35462e-79
grin1b	1.84304e-83	-0.665952	0.017	0.124	4.37593e-79
kcnb1	2.18383e-83	-0.657638	0.006	0.102	5.18507e-79
nalcn	2.32043e-83	-0.556089	0.013	0.115	5.5094e-79
fhod3b	2.54972e-83	-0.943994	0.119	0.278	6.0538e-79
lrrfip2	2.56613e-83	-0.417787	0.047	0.177	6.09276e-79
efna2a	2.68337e-83	-0.952371	0.016	0.121	6.37113e-79
suclg2	2.75018e-83	-0.447596	0.04	0.164	6.52976e-79
tln2a	2.89842e-83	-0.433221	0.048	0.178	6.88172e-79
tp53bp1	4.05813e-83	-0.488044	0.024	0.136	9.63523e-79
epha6	5.42342e-83	-1.08079	0.024	0.134	1.28768e-78
idh3a	5.805e-83	-0.456756	0.033	0.152	1.37828e-78
MARK4	7.09381e-83	-0.502311	0.022	0.132	1.68428e-78
ripor2	7.93601e-83	-0.570634	0.031	0.148	1.88425e-78
sh3rf1	9.30403e-83	-0.610416	0.029	0.144	2.20906e-78
gnas	9.3807e-83	-0.426238	0.027	0.142	2.22726e-78
schip1	9.92244e-83	-0.280954	0.043	0.171	2.35588e-78
abca2	1.09614e-82	-0.719451	0.011	0.112	2.60256e-78
sbf1	1.62422e-82	-0.344873	0.046	0.175	3.85639e-78
CHST8	1.90092e-82	-0.895338	0.176	0.342	4.51335e-78
ppap2d	2.16805e-82	-0.785289	0.036	0.156	5.1476e-78
si:ch211-13k12.2	2.29394e-82	-0.565249	0.036	0.156	5.4465e-78
vps50.1	2.38258e-82	-0.492409	0.022	0.132	5.65696e-78
shc1	2.54542e-82	-0.470284	0.063	0.202	6.04359e-78
zbtb46	3.02978e-82	-0.912799	0.008	0.104	7.19362e-78
ppm1e	3.11903e-82	-0.743869	0.021	0.129	7.40552e-78
mgat5	3.23663e-82	-0.434235	0.031	0.147	7.68474e-78
eif4g3a	3.72735e-82	-0.30227	0.053	0.186	8.84984e-78
dtnbb	3.84747e-82	-0.657542	0.008	0.104	9.13505e-78
psmd1	4.19972e-82	-0.472655	0.035	0.154	9.97139e-78
ulk2	4.44729e-82	-0.490841	0.032	0.15	1.05592e-77
adcy8	4.5638e-82	-0.626666	0.013	0.115	1.08358e-77
ablim1b	5.04497e-82	-0.340825	0.054	0.187	1.19783e-77
lzts2a	6.00615e-82	-0.533779	0.032	0.148	1.42604e-77
dennd4a	6.09623e-82	-0.504592	0.026	0.139	1.44743e-77
si:ch211-285f17.1	6.54685e-82	-0.498525	0.067	0.207	1.55442e-77
FRMD4A	6.73235e-82	-0.659188	0.014	0.116	1.59846e-77
nrip1b	9.79197e-82	-0.537169	0.031	0.147	2.32491e-77
si:ch73-22o12.1	1.0624e-81	-0.514063	0.072	0.215	2.52246e-77
thsd7aa	1.43272e-81	-0.710654	0.011	0.11	3.40171e-77
atxn2	1.4951e-81	-0.378289	0.033	0.151	3.54982e-77
mta1	1.49751e-81	-0.508538	0.021	0.129	3.55555e-77
slc24a3	1.52388e-81	-0.715258	0.02	0.127	3.61815e-77
zgc:171482	1.57194e-81	-1.01122	0.01	0.108	3.73225e-77
cita	2.0301e-81	-0.506145	0.021	0.129	4.82007e-77
pdzrn3b	2.37326e-81	-0.77902	0.074	0.213	5.63483e-77
dlgap2b.1	2.41165e-81	-0.593538	0.009	0.107	5.72598e-77
ADGRL3	2.57073e-81	-0.609935	0.011	0.111	6.10369e-77
cobl	2.61331e-81	-0.387268	0.075	0.222	6.20479e-77
brdt	2.82502e-81	-0.284725	0.083	0.235	6.70745e-77
aff4	3.52414e-81	-0.445879	0.024	0.133	8.36736e-77
dusp3a	3.5349e-81	-0.590526	0.01	0.108	8.3929e-77
tgfb2	4.29659e-81	-0.641328	0.045	0.17	1.02014e-76
adgrl2a	5.52925e-81	-1.01039	0.03	0.142	1.31281e-76
map6a	7.50068e-81	-0.528023	0.015	0.117	1.78089e-76
gria2b	7.89136e-81	-0.536714	0.025	0.135	1.87365e-76
rbm33a	8.61836e-81	-0.564256	0.018	0.123	2.04626e-76
tspan17	8.73504e-81	-0.506546	0.028	0.14	2.07396e-76
med13a	1.50403e-80	-0.30096	0.044	0.17	3.57103e-76
cadm1b	1.70237e-80	-0.767746	0.011	0.109	4.04195e-76
hint2	2.20417e-80	-0.508637	0.025	0.135	5.23337e-76
xkr6b	2.43274e-80	-0.721249	0.008	0.102	5.77606e-76
numbl	2.44501e-80	-0.510755	0.021	0.128	5.80518e-76
npnta	2.47693e-80	-0.447093	0.046	0.172	5.88097e-76
banp	2.82264e-80	-0.601338	0.017	0.121	6.70178e-76
pcdh15a	3.06491e-80	-0.762447	0.02	0.125	7.27701e-76
pcbp3	3.08852e-80	-0.978333	0.011	0.108	7.33308e-76
kazna	3.28839e-80	-0.348894	0.049	0.177	7.80762e-76
kif1ab	3.3014e-80	-0.607302	0.009	0.104	7.83852e-76
daam1b	3.49218e-80	-0.598733	0.018	0.121	8.29149e-76
ppargc1a	3.74586e-80	-0.540413	0.05	0.178	8.8938e-76
herc2	3.9491e-80	-0.413723	0.024	0.133	9.37635e-76
uckl1b	4.21672e-80	-0.719913	0.08	0.222	1.00117e-75
bicdl1	4.36255e-80	-0.57598	0.007	0.102	1.0358e-75
u2surp	4.64328e-80	-0.551287	0.018	0.122	1.10245e-75
rngtt	4.6665e-80	-0.445505	0.023	0.132	1.10797e-75
plppr2b	4.92991e-80	-0.652411	0.011	0.109	1.17051e-75
qkib	5.20134e-80	-0.799293	0.071	0.208	1.23496e-75
ldb2b	5.27187e-80	-0.541799	0.021	0.128	1.2517e-75
cry3a	5.55074e-80	-0.469499	0.026	0.136	1.31791e-75
pbx4	6.32771e-80	-0.345545	0.039	0.16	1.50239e-75
kalrna	6.42424e-80	-0.720563	0.016	0.118	1.52531e-75
tead1b	6.6876e-80	-0.534719	0.039	0.158	1.58784e-75
hspg2	9.54967e-80	-0.409356	0.122	0.291	2.26738e-75
fam20cb	1.04263e-79	-0.728733	0.024	0.131	2.47553e-75
ldb2a	1.45629e-79	-0.655421	0.021	0.127	3.45767e-75
ccdc85a	1.69863e-79	-0.743856	0.01	0.105	4.03306e-75
ap2m1b	2.01883e-79	-0.536964	0.013	0.111	4.79332e-75
gabra1	2.30612e-79	-0.606033	0.012	0.109	5.47541e-75
CDH18	2.37711e-79	-0.620229	0.021	0.127	5.64397e-75
cdk16	2.4936e-79	-0.389428	0.107	0.269	5.92055e-75
pawr	2.6882e-79	-0.735818	0.022	0.129	6.38259e-75
jupb	2.98077e-79	-0.659156	0.01	0.105	7.07724e-75
dgkg	3.29989e-79	-0.617942	0.018	0.121	7.83492e-75
pard6a	4.42401e-79	-0.693165	0.013	0.111	1.05039e-74
ca16b	4.58827e-79	-0.655188	0.019	0.122	1.08939e-74
il1rapl2	4.66787e-79	-1.68165	0.05	0.168	1.10829e-74
kirrel1b	5.01261e-79	-0.666911	0.011	0.108	1.19014e-74
epb41l3b	6.25686e-79	-0.345534	0.039	0.159	1.48557e-74
itpk1b	7.40273e-79	-0.56563	0.016	0.116	1.75763e-74
btbd7	7.6928e-79	-0.538721	0.019	0.123	1.8265e-74
fmn2b	8.64644e-79	-0.517221	0.016	0.116	2.05293e-74
tex264a	8.77335e-79	-0.560304	0.026	0.135	2.08306e-74
ctnnd2b	9.04336e-79	-0.509878	0.015	0.114	2.14716e-74
tjp1a	9.80735e-79	-0.486477	0.037	0.154	2.32856e-74
snap91a	1.19706e-78	-0.508023	0.015	0.115	2.84219e-74
ctdsplb	1.40462e-78	-0.300425	0.05	0.177	3.33498e-74
tusc3	1.51061e-78	-0.563215	0.016	0.116	3.58665e-74
dpf1	1.51708e-78	-0.530534	0.01	0.104	3.60201e-74
fstl5	2.10683e-78	-0.656897	0.025	0.133	5.00224e-74
babam2	2.12177e-78	-0.435377	0.024	0.132	5.03772e-74
rab11fip3	2.51802e-78	-0.471782	0.017	0.119	5.97853e-74
xpo1b	2.53305e-78	-0.323905	0.067	0.206	6.01422e-74
nlgn2b	2.71028e-78	-0.548145	0.013	0.11	6.43502e-74
arhgap12b	4.51266e-78	-0.421593	0.035	0.15	1.07144e-73
elfn1b	5.39872e-78	-0.722842	0.008	0.1	1.28182e-73
acvr2aa	6.85164e-78	-0.284709	0.039	0.158	1.62678e-73
slmapa	9.6959e-78	-0.287507	0.054	0.183	2.3021e-73
dnmt3aa	1.48656e-77	-0.389418	0.026	0.134	3.52955e-73
robo2.1	1.7844e-77	-0.494206	0.024	0.13	4.23669e-73
ENSDARG00000105209	1.82626e-77	-0.49964	0.03	0.14	4.33609e-73
rsrc1	1.9941e-77	-0.424361	0.024	0.13	4.73459e-73
fam131bb	2.1666e-77	-0.630303	0.012	0.107	5.14415e-73
eepd1	2.18577e-77	-0.545072	0.024	0.129	5.18969e-73
tmem198b	2.59449e-77	-0.748609	0.02	0.121	6.16009e-73
smap2	3.46671e-77	-0.560185	0.013	0.109	8.231e-73
znf385c	3.76488e-77	-1.11762	0.029	0.136	8.93895e-73
mmp17a	4.23823e-77	-0.757999	0.017	0.117	1.00628e-72
irs1	4.32358e-77	-0.445352	0.042	0.161	1.02655e-72
hdac5	4.77218e-77	-0.390644	0.024	0.13	1.13306e-72
picalmb	5.77823e-77	-0.398824	0.023	0.128	1.37193e-72
limch1b	7.17667e-77	-0.523987	0.032	0.144	1.70396e-72
fam120a	7.48227e-77	-0.350734	0.033	0.145	1.77652e-72
stag1a	8.62027e-77	-0.457952	0.021	0.125	2.04671e-72
dmd	1.3338e-76	-0.405693	0.194	0.386	3.16684e-72
myh14	1.49435e-76	-0.265148	0.031	0.142	3.54802e-72
clcn2a	1.49931e-76	-0.664368	0.013	0.108	3.55981e-72
fam110b	1.51746e-76	-0.645309	0.013	0.108	3.60291e-72
l1cama	1.55579e-76	-0.682574	0.011	0.104	3.69391e-72
nav3	1.79139e-76	-0.490606	0.027	0.135	4.25329e-72
nwd2	2.06647e-76	-0.723625	0.011	0.105	4.90641e-72
map7d2a	2.25454e-76	-0.543403	0.016	0.114	5.35296e-72
obsl1b	2.7382e-76	-0.470531	0.024	0.129	6.50132e-72
rps6ka3b	3.88097e-76	-0.561485	0.021	0.123	9.21458e-72
tox2	4.04155e-76	-0.709635	0.044	0.161	9.59585e-72
pde4d	4.19936e-76	-0.467689	0.023	0.126	9.97055e-72
ppp3cca	4.21906e-76	-0.344453	0.034	0.146	1.00173e-71
cdc42bpab	4.34287e-76	-0.458132	0.021	0.123	1.03113e-71
si:ch1073-398f15.1	4.46298e-76	-0.943429	0.009	0.1	1.05965e-71
uxs1	5.28459e-76	-0.49439	0.019	0.119	1.25472e-71
zeb2b	6.03892e-76	-0.728005	0.025	0.129	1.43382e-71
abhd17c	6.14548e-76	-0.404185	0.025	0.13	1.45912e-71
pcnx2	6.26107e-76	-0.545638	0.012	0.106	1.48657e-71
arhgef11	7.52794e-76	-0.329043	0.028	0.136	1.78736e-71
tcf25	7.89926e-76	-0.442292	0.019	0.12	1.87552e-71
trhde.2	7.90151e-76	-0.667884	0.016	0.113	1.87606e-71
psd2	8.85721e-76	-0.557766	0.016	0.114	2.10297e-71
skila	9.0156e-76	-0.445805	0.03	0.139	2.14057e-71
tfeb	1.24474e-75	-0.351863	0.085	0.23	2.95538e-71
tns1b	1.24887e-75	-0.669518	0.073	0.207	2.9652e-71
cdc14ab	1.29361e-75	-0.47268	0.04	0.155	3.07141e-71
galnt18a	1.71782e-75	-0.565792	0.032	0.142	4.07861e-71
ppp3cb	1.77522e-75	-0.460205	0.02	0.12	4.21491e-71
gria3a	1.97713e-75	-0.557386	0.016	0.113	4.69429e-71
sema6bb	1.98925e-75	-0.570996	0.026	0.131	4.72307e-71
mid2	2.25099e-75	-0.548742	0.024	0.128	5.34452e-71
znf1035	2.59577e-75	-0.415154	0.025	0.129	6.16313e-71
lmbrd1	2.85323e-75	-0.426406	0.026	0.131	6.77442e-71
mapkbp1	3.08694e-75	-0.593011	0.014	0.109	7.32933e-71
eya1	3.71786e-75	-0.672732	0.073	0.205	8.82731e-71
dtna	4.06932e-75	-0.453874	0.016	0.112	9.66179e-71
slc20a1b	4.82868e-75	-0.392019	0.105	0.259	1.14647e-70
dclk2a	5.22067e-75	-0.669581	0.015	0.111	1.23954e-70
rgs7a	5.86427e-75	-0.539573	0.013	0.107	1.39235e-70
FQ976914.1	6.06238e-75	-0.70904	0.014	0.109	1.43939e-70
rtn1b	6.11977e-75	-0.326647	0.042	0.159	1.45302e-70
grm8a	6.79166e-75	-0.672027	0.075	0.208	1.61254e-70
ttyh3a	7.59568e-75	-0.536347	0.024	0.128	1.80344e-70
micu3a	8.47178e-75	-0.494234	0.017	0.114	2.01145e-70
asap2a	9.51054e-75	-0.649794	0.017	0.114	2.25809e-70
glcci1a	1.11299e-74	-0.507133	0.022	0.123	2.64257e-70
ppp3ccb	1.13737e-74	-0.348189	0.026	0.132	2.70045e-70
TTC28	1.38898e-74	-0.591235	0.021	0.122	3.29786e-70
paxbp1	1.82521e-74	-0.366668	0.02	0.119	4.33361e-70
csnk1g1	1.98499e-74	-0.3498	0.036	0.149	4.71296e-70
iqsec3b	2.50077e-74	-0.564904	0.01	0.101	5.93758e-70
cspg5a	2.53797e-74	-0.496134	0.031	0.139	6.02591e-70
syt3	2.58195e-74	-0.527918	0.014	0.108	6.13032e-70
tmem131l	2.63787e-74	-0.274404	0.05	0.172	6.2631e-70
slc12a2	3.45487e-74	-0.567721	0.02	0.119	8.2029e-70
birc2	4.67846e-74	-0.43802	0.036	0.148	1.11081e-69
C10H21orf91	4.77672e-74	-0.378848	0.032	0.14	1.13414e-69
furina	5.06945e-74	-0.378742	0.063	0.192	1.20364e-69
ppp1r15a	5.07673e-74	-0.271957	0.086	0.231	1.20537e-69
myo10l1	5.5707e-74	-0.521572	0.01	0.101	1.32265e-69
ppp2r5eb	5.88976e-74	-0.317629	0.056	0.182	1.39841e-69
ptp4a3b	6.85976e-74	-0.620034	0.041	0.155	1.62871e-69
robo1	9.43861e-74	-0.896536	0.08	0.212	2.24101e-69
siah2l	1.37321e-73	-0.445218	0.018	0.115	3.26041e-69
cdc42bpaa	1.51094e-73	-0.349145	0.039	0.152	3.58743e-69
adam9	1.80591e-73	-0.439165	0.03	0.138	4.28776e-69
si:dkey-246g23.2	2.44215e-73	-0.642734	0.026	0.129	5.79839e-69
lrch1	2.47646e-73	-0.548327	0.017	0.112	5.87985e-69
efnb1	2.74231e-73	-0.523455	0.023	0.124	6.51107e-69
zdhhc5a	3.07616e-73	-0.379633	0.028	0.133	7.30372e-69
si:ch73-280o22.2	3.88287e-73	-0.685949	0.016	0.111	9.2191e-69
plch1	4.1331e-73	-0.631588	0.011	0.101	9.81323e-69
gpr158b	5.24661e-73	-0.578302	0.013	0.105	1.2457e-68
SLC45A4	6.50011e-73	-0.369753	0.022	0.121	1.54332e-68
stard13a	7.67395e-73	-0.41437	0.029	0.134	1.82202e-68
psme4b	8.0349e-73	-0.333769	0.029	0.134	1.90773e-68
gal3st3	1.04706e-72	-0.520159	0.014	0.106	2.48604e-68
pacsin3	1.06995e-72	-0.453472	0.097	0.243	2.54038e-68
vwa8	1.11963e-72	-0.414042	0.021	0.12	2.65833e-68
kcnh7	1.14637e-72	-0.469407	0.015	0.109	2.72182e-68
arhgap33	1.30194e-72	-0.491637	0.016	0.11	3.09119e-68
sorbs2b	1.34077e-72	-0.604165	0.031	0.137	3.18339e-68
prkcbb	1.61354e-72	-0.651463	0.063	0.187	3.83103e-68
dnm2a	1.65736e-72	-0.277457	0.049	0.168	3.93507e-68
tanc1b	2.23439e-72	-0.456137	0.044	0.159	5.30512e-68
si:ch211-207i1.2	3.59442e-72	-0.450436	0.051	0.171	8.53424e-68
arglu1a	3.90455e-72	-0.300379	0.023	0.123	9.27056e-68
nol4lb	3.91178e-72	-0.664552	0.025	0.126	9.28773e-68
si:ch211-284f22.3	3.93636e-72	-0.314415	0.052	0.174	9.3461e-68
tmeff2a	3.94116e-72	-0.554362	0.013	0.104	9.3575e-68
MAN1C1	4.29918e-72	-0.572082	0.025	0.125	1.02075e-67
xpr1b	4.50958e-72	-0.390335	0.03	0.135	1.07071e-67
kat6a	4.81075e-72	-0.282923	0.048	0.166	1.14222e-67
snap25b	4.82946e-72	-0.568201	0.039	0.15	1.14666e-67
plecb	4.98995e-72	-0.420244	0.214	0.408	1.18476e-67
necab2	6.07802e-72	-0.590233	0.031	0.136	1.4431e-67
sema4c	7.8908e-72	-0.577646	0.021	0.118	1.87351e-67
gfra2a	9.71454e-72	-0.704757	0.016	0.108	2.30652e-67
ebf1b	1.24835e-71	-1.25687	0.025	0.123	2.96395e-67
gramd1a	1.46775e-71	-0.270785	0.06	0.186	3.48488e-67
sdk2b	1.69793e-71	-0.587574	0.015	0.107	4.03138e-67
CDK18	2.15202e-71	-0.59785	0.016	0.108	5.10954e-67
eml2	2.78843e-71	-0.527365	0.013	0.103	6.62057e-67
lrmda	2.82279e-71	-0.723302	0.067	0.191	6.70215e-67
tbcd	2.87101e-71	-0.487875	0.013	0.104	6.81664e-67
faf1	4.24731e-71	-0.259373	0.034	0.141	1.00844e-66
cadpsa	5.99664e-71	-0.705403	0.014	0.104	1.42378e-66
dhrsx	6.04797e-71	-0.539613	0.015	0.107	1.43597e-66
actn3a	9.68384e-71	1.55493	0.201	0.115	2.29924e-66
serpinh1b	1.13742e-70	0.620573	0.218	0.118	2.70058e-66
ctif	1.33768e-70	-0.453017	0.018	0.112	3.17605e-66
lnx1	1.33922e-70	-0.579038	0.014	0.104	3.17971e-66
cpne5b	1.38475e-70	-0.818063	0.016	0.107	3.28782e-66
lonp1	1.45197e-70	-0.250839	0.043	0.157	3.44741e-66
dock7	1.79031e-70	-0.30002	0.032	0.137	4.25074e-66
foxo1a	2.13081e-70	-0.307036	0.154	0.326	5.05917e-66
ctnnal1	2.21153e-70	-0.329215	0.031	0.135	5.25083e-66
nedd4a	2.26563e-70	-0.337947	0.029	0.132	5.37928e-66
hspa8	2.34979e-70	1.32425	0.251	0.16	5.57911e-66
pisd	2.58793e-70	-0.530917	0.024	0.121	6.14453e-66
cacng6b	2.73921e-70	-0.525647	0.031	0.135	6.5037e-66
chchd6a	3.67569e-70	-0.384609	0.025	0.124	8.7272e-66
usta	3.72508e-70	-0.716479	0.042	0.151	8.84446e-66
CR381531.2	4.20658e-70	-0.791217	0.013	0.101	9.98768e-66
fkbp4	4.29212e-70	-0.594025	0.289	0.459	1.01908e-65
neto1l	5.1106e-70	-1.05632	0.014	0.103	1.21341e-65
kcnn3	5.20345e-70	-0.587341	0.013	0.102	1.23545e-65
osbpl5	5.31446e-70	-0.262196	0.05	0.168	1.26181e-65
rabgap1l	6.13366e-70	-0.280638	0.038	0.147	1.45632e-65
ATP9A	8.43573e-70	-0.467347	0.012	0.1	2.0029e-65
si:ch211-63p21.1	8.88399e-70	-0.330276	0.028	0.129	2.10933e-65
chrm2a	9.49965e-70	-0.881102	0.024	0.12	2.2555e-65
DAB2	1.00983e-69	-0.619205	0.037	0.144	2.39763e-65
doc2b	1.0699e-69	-0.622155	0.017	0.108	2.54027e-65
sh3bp5a	1.18095e-69	-0.444981	0.022	0.119	2.80394e-65
sfmbt2	1.1919e-69	-0.389725	0.027	0.127	2.82992e-65
kifc3	1.84715e-69	-0.465833	0.042	0.153	4.38569e-65
kat7b	2.08571e-69	-0.378524	0.034	0.138	4.9521e-65
fndc3a	2.31655e-69	-0.440834	0.019	0.113	5.5002e-65
mapkap1	2.58428e-69	-0.424481	0.021	0.116	6.13585e-65
adcy5	3.0766e-69	-0.421024	0.021	0.115	7.30477e-65
taok3a	3.40852e-69	-0.487819	0.035	0.139	8.09284e-65
celf3a	3.65845e-69	-0.49683	0.016	0.106	8.68627e-65
igf2bp2a	3.97259e-69	-0.478775	0.033	0.136	9.43212e-65
aopep	5.14179e-69	-0.566409	0.024	0.121	1.22081e-64
supt3h	5.55331e-69	-0.375041	0.041	0.151	1.31852e-64
man1a1	5.8285e-69	-0.494478	0.04	0.147	1.38386e-64
tmem63ba	6.1989e-69	-0.35054	0.024	0.122	1.47181e-64
mto1	6.34041e-69	-0.402429	0.022	0.117	1.5054e-64
taf1	9.28741e-69	-0.356557	0.021	0.116	2.20511e-64
usp47	1.05158e-68	-0.323175	0.027	0.126	2.49678e-64
ap3d1	1.0964e-68	-0.390252	0.018	0.109	2.60319e-64
spsb4a	1.17508e-68	-0.445316	0.025	0.122	2.78998e-64
stk40	1.4831e-68	-0.461132	0.024	0.121	3.52133e-64
musk	1.67331e-68	-0.450427	0.082	0.213	3.97295e-64
src	1.71492e-68	-0.434959	0.02	0.114	4.07174e-64
cep112	1.9137e-68	-0.577842	0.018	0.109	4.5437e-64
chd1	2.02407e-68	-0.385423	0.026	0.124	4.80574e-64
smurf1	2.07891e-68	-0.310179	0.027	0.126	4.93596e-64
ppm1ba	2.14931e-68	-0.352066	0.03	0.132	5.1031e-64
clk2a	2.41945e-68	-0.56829	0.013	0.101	5.74451e-64
evi5b	2.73022e-68	-0.356207	0.02	0.112	6.48236e-64
elmo1	2.85702e-68	-0.508457	0.045	0.155	6.78343e-64
clec16a	3.01111e-68	-0.397384	0.024	0.12	7.14928e-64
si:dkey-219c3.2	3.13567e-68	-0.449027	0.023	0.118	7.44501e-64
zgc:77650	3.18858e-68	1.50836	0.104	0.041	7.57064e-64
hlfa	3.85332e-68	-0.467697	0.022	0.117	9.14894e-64
slc9a7	3.97336e-68	-0.423346	0.019	0.11	9.43395e-64
sirt6	4.14943e-68	-0.467887	0.014	0.102	9.85198e-64
ppp2r5d	4.14994e-68	-0.382733	0.022	0.117	9.8532e-64
mmp15b	4.37314e-68	-0.506827	0.033	0.135	1.03832e-63
ttl	4.54209e-68	-0.264016	0.064	0.188	1.07843e-63
amfra	5.22226e-68	-0.47239	0.123	0.273	1.23992e-63
arid1ab	6.08764e-68	-0.404963	0.024	0.119	1.44539e-63
fras1	8.35497e-68	-0.507679	0.074	0.2	1.98372e-63
chd3	8.47937e-68	-0.354347	0.021	0.115	2.01326e-63
phrf1	8.7993e-68	-0.250188	0.036	0.141	2.08922e-63
fars2	9.7761e-68	-0.453006	0.015	0.104	2.32114e-63
ripor1	1.25752e-67	-0.625217	0.033	0.135	2.98573e-63
RASSF5	1.75675e-67	-0.37058	0.025	0.121	4.17105e-63
tnk2b	1.96948e-67	-0.514033	0.018	0.108	4.67613e-63
dvl3b	2.26604e-67	-0.448733	0.015	0.102	5.38025e-63
zgc:77158	4.07404e-67	-0.360868	0.04	0.146	9.673e-63
ythdc1	4.35378e-67	-0.3685	0.02	0.113	1.03372e-62
agpat2	4.45871e-67	-0.295633	0.03	0.129	1.05863e-62
grin2aa	4.61182e-67	-0.601246	0.027	0.124	1.09498e-62
tnrc18	4.71681e-67	-0.256355	0.039	0.145	1.11991e-62
raph1b	6.3881e-67	-0.329447	0.027	0.124	1.51673e-62
ehd3	6.86379e-67	-0.432905	0.014	0.101	1.62967e-62
smurf2	8.26355e-67	-0.355604	0.022	0.115	1.96201e-62
b3glcta	8.30911e-67	-0.427914	0.046	0.156	1.97283e-62
chd6	1.01498e-66	-0.356799	0.018	0.108	2.40986e-62
chchd3a	1.23559e-66	-0.258042	0.038	0.143	2.93365e-62
tpst1	1.66269e-66	-0.419442	0.015	0.101	3.94773e-62
dctn1b	1.67057e-66	-0.367686	0.021	0.112	3.96644e-62
ephb2b	2.19013e-66	-0.449467	0.03	0.128	5.20004e-62
stard8	2.38086e-66	-0.45026	0.053	0.168	5.65287e-62
sh3gl2a	2.39478e-66	-0.466423	0.022	0.115	5.68593e-62
mical2b	2.66426e-66	-0.376646	0.066	0.188	6.32574e-62
c2cd2l	2.92484e-66	-0.422631	0.021	0.113	6.94445e-62
ptprt.1	2.94517e-66	-0.873206	0.021	0.111	6.99271e-62
dachd	4.20585e-66	-0.588592	0.023	0.116	9.98596e-62
cacna1bb	4.98883e-66	-0.620432	0.015	0.102	1.1845e-61
lrp1aa	5.4599e-66	-0.347797	0.031	0.131	1.29634e-61
crtc3	5.9972e-66	-0.447539	0.027	0.124	1.42392e-61
trim3b	7.23461e-66	-0.387534	0.022	0.115	1.71771e-61
trip4	7.65492e-66	-0.458453	0.017	0.104	1.81751e-61
hpca	8.73196e-66	-0.436772	0.028	0.124	2.07323e-61
cdh2	1.08887e-65	-0.371167	0.029	0.126	2.58529e-61
aak1b	1.26302e-65	-0.329617	0.021	0.112	2.99879e-61
gak	1.40125e-65	-0.345811	0.024	0.117	3.32698e-61
tanc1a	1.58594e-65	-0.461701	0.017	0.104	3.76551e-61
specc1	1.67483e-65	-0.398126	0.037	0.14	3.97654e-61
SEC14L1	1.75671e-65	-0.389848	0.021	0.111	4.17095e-61
zbtb41	1.77585e-65	-0.409592	0.015	0.1	4.21641e-61
tmem131	2.81929e-65	-0.26577	0.037	0.141	6.69383e-61
stx8	3.15003e-65	-0.480874	0.019	0.107	7.47911e-61
rnf111	3.34815e-65	-0.367859	0.025	0.118	7.94952e-61
taf3	3.59681e-65	-0.319826	0.037	0.139	8.53991e-61
opa1	5.40965e-65	-0.262397	0.03	0.128	1.28441e-60
svila	5.53137e-65	-0.325175	0.053	0.166	1.31331e-60
ero1b	5.8133e-65	-0.377051	0.026	0.12	1.38025e-60
prkag2b	7.30903e-65	-0.412674	0.031	0.129	1.73538e-60
nipbla	1.39509e-64	-0.293005	0.029	0.126	3.31235e-60
nos1apa.1	1.53781e-64	-0.488789	0.034	0.132	3.65123e-60
snrka	1.72624e-64	-0.251483	0.028	0.124	4.09861e-60
plxdc2	2.42399e-64	-0.47638	0.026	0.12	5.75528e-60
prkceb	2.59043e-64	-0.345042	0.022	0.112	6.15046e-60
ccdc102a	2.85208e-64	-0.457399	0.022	0.112	6.7717e-60
mtss1	3.15842e-64	-0.288227	0.034	0.133	7.49903e-60
usp6nl	3.17658e-64	-0.538906	0.017	0.103	7.54216e-60
cyth1a.1	3.92834e-64	-0.349356	0.028	0.123	9.32705e-60
tbxas1	6.15248e-64	-0.353195	0.025	0.117	1.46078e-59
cfl2	7.17784e-64	1.45581	0.101	0.041	1.70423e-59
si:ch211-220f16.2	7.29454e-64	-0.385861	0.022	0.111	1.73194e-59
c2cd5	9.03496e-64	-0.340041	0.028	0.123	2.14517e-59
ssbp4	9.23305e-64	-0.306595	0.025	0.117	2.1922e-59
utrn	1.0262e-63	-0.40573	0.03	0.126	2.43651e-59
hacd3	1.09725e-63	-0.367119	0.018	0.105	2.60519e-59
si:ch211-242b18.1	1.25967e-63	-0.314748	0.022	0.112	2.99083e-59
col19a1.1	1.27467e-63	-0.407276	0.1	0.235	3.02644e-59
si:ch211-236l14.4	1.44001e-63	-0.389184	0.05	0.159	3.41902e-59
tecrb	1.5482e-63	-0.303978	0.03	0.126	3.6759e-59
scfd2	1.82838e-63	-0.431431	0.017	0.101	4.34111e-59
nptna	1.90696e-63	-0.274362	0.039	0.141	4.52769e-59
TRAPPC9	3.19617e-63	-0.326105	0.023	0.112	7.58866e-59
pafah1b1a	3.30097e-63	-0.363416	0.025	0.117	7.83749e-59
ranbp3b	3.31664e-63	-0.321335	0.028	0.122	7.8747e-59
tiparp	3.54803e-63	-0.358138	0.027	0.121	8.42408e-59
gpc5b	3.79465e-63	-0.499485	0.021	0.11	9.00964e-59
strn4	4.76887e-63	-0.394495	0.017	0.101	1.13227e-58
camk1b	4.90475e-63	-0.46033	0.022	0.11	1.16454e-58
xrn2	5.51427e-63	-0.25173	0.026	0.117	1.30925e-58
sdk1b	9.57355e-63	-0.464885	0.032	0.127	2.27305e-58
bach2a	1.1331e-62	-0.425218	0.021	0.109	2.69033e-58
ehbp1l1a	1.1767e-62	-0.375337	0.135	0.284	2.79385e-58
nup93	1.18955e-62	-0.443556	0.02	0.107	2.82434e-58
thraa	1.28195e-62	-0.272868	0.036	0.136	3.04374e-58
dync1li1	1.3008e-62	-0.36078	0.033	0.129	3.08848e-58
bcl11aa	1.67416e-62	-0.500068	0.023	0.112	3.97495e-58
phyhiplb	1.72154e-62	-0.497202	0.02	0.107	4.08745e-58
mib1	1.83292e-62	-0.295239	0.031	0.127	4.3519e-58
pik3cd	1.90961e-62	-0.390361	0.018	0.103	4.53398e-58
prom1a	2.45426e-62	-0.419107	0.024	0.113	5.82715e-58
peli3	2.69126e-62	-0.284215	0.029	0.123	6.38987e-58
tax1bp1b	3.78318e-62	-0.298689	0.033	0.129	8.9824e-58
dock9b	5.0495e-62	-0.775833	0.029	0.12	1.1989e-57
clip1a	5.12927e-62	-0.29202	0.033	0.128	1.21784e-57
ptges3b	5.8126e-62	-0.259046	0.034	0.131	1.38009e-57
lgr4	8.36771e-62	-0.343909	0.028	0.12	1.98674e-57
clasp1a	1.07561e-61	-0.302472	0.025	0.115	2.55383e-57
traf4a	1.13514e-61	-0.466478	0.022	0.109	2.69517e-57
rbms1b	1.30465e-61	-0.327017	0.042	0.143	3.09763e-57
sgta	1.50276e-61	-0.344926	0.028	0.119	3.568e-57
synrg	1.7184e-61	-0.382203	0.025	0.115	4.08e-57
SORCS3	1.88896e-61	-0.676358	0.022	0.108	4.48496e-57
ror1	1.94412e-61	-1.09703	0.043	0.141	4.61592e-57
si:ch211-126j24.1	1.94542e-61	-0.320822	0.021	0.107	4.61901e-57
tbcelb	2.34609e-61	-0.348381	0.028	0.12	5.57032e-57
shoc2	3.04478e-61	-0.301728	0.02	0.106	7.22922e-57
tlcd4a	3.6293e-61	-0.31814	0.02	0.105	8.61704e-57
nf1a	4.37254e-61	-0.300342	0.026	0.116	1.03817e-56
fam219aa	4.54123e-61	-0.34753	0.025	0.114	1.07823e-56
sh3gl1b	5.27735e-61	-0.379894	0.029	0.121	1.253e-56
itpr1b	6.66604e-61	-0.386209	0.029	0.121	1.58272e-56
cicb	8.73036e-61	-0.327412	0.025	0.113	2.07285e-56
robo3	1.31597e-60	-0.513894	0.028	0.118	3.12451e-56
kdm7ab	1.45215e-60	-0.431269	0.018	0.101	3.44784e-56
acsl1a	1.62934e-60	-0.293351	0.026	0.115	3.86854e-56
dcaf6	1.74359e-60	-0.298394	0.026	0.115	4.13981e-56
vav2	1.75777e-60	-0.537791	0.037	0.134	4.17347e-56
samd11	1.76204e-60	-0.376081	0.034	0.128	4.18362e-56
fcho2	1.82734e-60	-0.290168	0.03	0.122	4.33865e-56
irs2a	1.9387e-60	-0.255595	0.032	0.125	4.60305e-56
mss51	2.09204e-60	-0.577556	0.164	0.307	4.96714e-56
strip2	3.43691e-60	-0.405722	0.018	0.1	8.16024e-56
usp20	3.78468e-60	-0.303225	0.02	0.104	8.98596e-56
sema3c	5.87576e-60	-0.402906	0.02	0.105	1.39508e-55
ebf3a.1	6.63908e-60	-0.728527	0.051	0.153	1.57632e-55
myo18aa	1.07255e-59	-0.341032	0.028	0.119	2.54655e-55
aglb	1.17018e-59	-0.545351	0.068	0.18	2.77836e-55
nell2b	1.33763e-59	-0.308487	0.035	0.129	3.17595e-55
tomm34	1.44433e-59	-0.474026	0.04	0.138	3.42926e-55
tnpo1	1.96579e-59	-0.275346	0.024	0.111	4.66738e-55
exoc6b	2.10951e-59	-0.253752	0.03	0.122	5.00862e-55
slc36a4	2.14681e-59	-0.417398	0.018	0.1	5.09717e-55
aldoab	2.15058e-59	1.52636	0.162	0.089	5.10612e-55
btbd11b	2.4425e-59	-0.543263	0.023	0.108	5.79922e-55
nfyc	4.10665e-59	-0.311798	0.027	0.116	9.75042e-55
fubp1	5.17603e-59	-0.39975	0.021	0.105	1.22895e-54
rhbdf1a	5.77505e-59	-0.414413	0.032	0.124	1.37117e-54
letm1	6.51007e-59	-0.289977	0.026	0.113	1.54569e-54
si:dkeyp-44a8.4	6.68833e-59	-0.411702	0.062	0.171	1.58801e-54
fam102aa	7.50678e-59	-0.416375	0.032	0.123	1.78233e-54
whrna	7.67965e-59	-0.445262	0.022	0.105	1.82338e-54
npdc1b	8.25924e-59	-0.335911	0.028	0.118	1.96099e-54
nck2b	8.90056e-59	-0.444706	0.025	0.111	2.11326e-54
RAMP1	1.29893e-58	-0.321307	0.036	0.129	3.08406e-54
znrf2b	1.96509e-58	-0.316873	0.026	0.114	4.66572e-54
ncoa3	2.19323e-58	-0.293119	0.022	0.105	5.20738e-54
hdac9b	2.51404e-58	-0.357949	0.024	0.11	5.96908e-54
mtf1	5.1105e-58	-0.378939	0.02	0.102	1.21339e-53
pdss2	6.66694e-58	-0.339931	0.024	0.108	1.58293e-53
KCNB2	8.58251e-58	-1.02407	0.046	0.141	2.03775e-53
lpp	1.13867e-57	-0.550312	0.055	0.158	2.70355e-53
sulf2b	1.44228e-57	-0.338586	0.031	0.12	3.4244e-53
lpin1	1.58832e-57	-0.317434	0.046	0.145	3.77114e-53
tmcc1b	1.68791e-57	-0.606039	0.072	0.182	4.00761e-53
zbtb16b	1.7891e-57	-0.334857	0.053	0.156	4.24786e-53
pcloa	1.93979e-57	-0.337907	0.029	0.116	4.60564e-53
dysf	2.19331e-57	-0.305251	0.058	0.165	5.20758e-53
arhgef4	6.16612e-57	-0.413525	0.033	0.123	1.46402e-52
trim33	6.99339e-57	-0.250642	0.044	0.141	1.66044e-52
ablim3	1.02359e-56	-0.320121	0.063	0.171	2.4303e-52
ascc3	1.30155e-56	-0.296096	0.022	0.105	3.09027e-52
ptch1	1.31441e-56	-0.380181	0.024	0.106	3.12079e-52
efna5a	1.47444e-56	-0.435084	0.02	0.101	3.50076e-52
smad2	2.36025e-56	-0.260114	0.027	0.113	5.60395e-52
elavl1b	2.50414e-56	-0.281894	0.024	0.107	5.94557e-52
kcnq5b	2.88266e-56	-0.478925	0.039	0.131	6.8443e-52
tp63	3.22232e-56	-0.468717	0.039	0.131	7.65075e-52
fgfr3	4.12416e-56	-0.302715	0.026	0.11	9.792e-52
oxsr1b	4.1373e-56	-0.260075	0.032	0.121	9.8232e-52
zcchc24	4.35408e-56	-0.438798	0.049	0.148	1.03379e-51
ulk1a	4.55463e-56	-0.323775	0.034	0.123	1.08141e-51
si:dkey-220k22.1	9.72989e-56	-0.325112	0.037	0.128	2.31017e-51
si:ch73-21k16.1	9.75755e-56	-0.321196	0.046	0.143	2.31673e-51
ebf3a	1.25868e-55	-0.730007	0.062	0.164	2.98849e-51
chmp6b	1.57104e-55	-0.420675	0.026	0.108	3.73013e-51
nudcd2	1.57342e-55	-0.258563	0.023	0.104	3.73576e-51
adam10a	1.65269e-55	-0.253072	0.046	0.143	3.92398e-51
bmpr1ab	1.67687e-55	-0.328727	0.035	0.125	3.9814e-51
adcy2b	2.66514e-55	-0.470169	0.022	0.103	6.32783e-51
zeb2a	3.83991e-55	-0.429463	0.043	0.136	9.1171e-51
prkcaa	3.96548e-55	-0.383428	0.033	0.12	9.41524e-51
mgaa	3.9889e-55	-0.274055	0.038	0.129	9.47085e-51
ppp2r3a	1.67411e-54	-0.346059	0.028	0.111	3.97483e-50
tmod2	2.58662e-54	-0.311299	0.022	0.101	6.14142e-50
rarga	2.88435e-54	-0.341292	0.027	0.11	6.8483e-50
ugcg	3.58003e-54	-0.372901	0.034	0.12	8.50006e-50
ccnd2a	5.60964e-54	-0.842424	0.046	0.137	1.3319e-49
phf20b	7.83794e-54	-0.268711	0.027	0.109	1.86096e-49
slc44a1b	9.80931e-54	-0.255216	0.022	0.1	2.32902e-49
nrp1a	1.02615e-53	-0.345694	0.022	0.1	2.43638e-49
arid3c	1.14722e-53	-0.36856	0.025	0.106	2.72385e-49
spns2	1.3796e-53	-0.258587	0.071	0.18	3.27558e-49
fam107b	2.48175e-53	-0.374346	0.041	0.132	5.89241e-49
fgfrl1a	5.32735e-53	-0.380585	0.047	0.14	1.26487e-48
slc15a4	5.81463e-53	-0.333427	0.03	0.114	1.38057e-48
dab2ipb	5.88743e-53	-0.3336	0.056	0.155	1.39785e-48
bcl11ba	9.88227e-53	-0.685629	0.024	0.102	2.34635e-48
zfyve9a	1.07055e-52	-0.251391	0.03	0.113	2.54182e-48
mylk4b	1.07056e-52	-0.437449	0.026	0.105	2.54182e-48
pmepa1	1.50206e-52	-0.427547	0.026	0.105	3.56635e-48
gpc5c	1.51965e-52	-0.43028	0.037	0.123	3.6081e-48
CABZ01044099.1	1.5525e-52	-0.315377	0.03	0.113	3.6861e-48
golga4	2.48564e-52	-0.263669	0.023	0.101	5.90165e-48
dnajb6b	4.61435e-52	-0.397616	0.096	0.213	1.09559e-47
mcl1a	6.44126e-52	-0.333488	0.129	0.26	1.52935e-47
rhbdd1	7.6002e-52	-0.315916	0.101	0.221	1.80451e-47
sema3fb	7.65804e-52	-0.349731	0.026	0.105	1.81825e-47
bcl2a	1.13717e-51	-0.498946	0.035	0.119	2.69999e-47
hspa8b	2.59911e-51	-0.734245	0.156	0.281	6.17106e-47
lamc1	2.83726e-51	-0.336021	0.044	0.135	6.73652e-47
cdh11	6.25943e-51	-0.344958	0.034	0.117	1.48618e-46
ryk	1.55594e-50	-0.257287	0.028	0.107	3.69427e-46
smyd3	1.77148e-50	-0.351345	0.025	0.102	4.20602e-46
fam13a	1.97771e-50	-0.335784	0.116	0.239	4.69567e-46
ptpn13	6.08612e-50	-0.47787	0.029	0.108	1.44503e-45
cd2ap	8.57661e-50	-0.29863	0.024	0.1	2.03635e-45
trim8a	1.81341e-49	-0.319453	0.028	0.106	4.30557e-45
pkmb	1.97945e-49	1.45501	0.137	0.074	4.69981e-45
galt	2.79309e-49	-0.381027	0.026	0.102	6.63163e-45
ccdc136b	5.28021e-49	-0.295458	0.025	0.1	1.25368e-44
grb10a	7.42267e-49	-0.268904	0.06	0.156	1.76236e-44
hspbp1	1.71852e-48	-0.580722	0.414	0.555	4.08029e-44
slc25a32a	1.75528e-48	-0.301556	0.054	0.147	4.16756e-44
BX284638.2	2.62133e-48	-0.268099	0.031	0.109	6.22382e-44
mknk1	5.15934e-48	-0.268841	0.028	0.105	1.22498e-43
CABZ01061591.1	6.43773e-48	-0.298979	0.029	0.105	1.52851e-43
xirp2b	7.15638e-48	-0.68587	0.218	0.345	1.69914e-43
myha	8.76029e-48	0.436784	0.213	0.133	2.07996e-43
tmx2a	5.40017e-47	-0.274684	0.027	0.102	1.28216e-42
pdlim7	2.97218e-46	-0.386979	0.184	0.32	7.05685e-42
asb10	3.39292e-46	-0.282523	0.061	0.153	8.05582e-42
slc26a5	6.70957e-46	-0.345933	0.044	0.126	1.59305e-41
slc4a7	1.54452e-45	-0.862833	0.21	0.338	3.66715e-41
foxp1b	4.46331e-45	-0.382198	0.045	0.127	1.05972e-40
st3gal3a	6.01869e-45	-0.318834	0.07	0.166	1.42902e-40
ahsa1a	6.57361e-45	-0.43721	0.135	0.252	1.56077e-40
coro1ca	1.42623e-44	-0.290171	0.036	0.113	3.3863e-40
dnm3a	3.63418e-44	-0.279009	0.031	0.104	8.62863e-40
prkg1b	4.06433e-44	-0.271371	0.028	0.1	9.64995e-40
plcb3	6.3309e-44	-0.372581	0.033	0.107	1.50315e-39
nfatc1	7.0726e-44	-0.309545	0.072	0.167	1.67925e-39
rock2a	7.41174e-43	-0.25591	0.032	0.104	1.75977e-38
prkd3	8.40198e-43	-0.561405	0.049	0.129	1.99488e-38
sema5a	1.96106e-42	-0.469734	0.049	0.13	4.65614e-38
iffo2b	8.25451e-42	-0.294027	0.047	0.126	1.95987e-37
arhgap24	1.14233e-41	-0.461552	0.033	0.103	2.71222e-37
hspb1	2.37767e-41	0.653802	0.402	0.323	5.6453e-37
cspg4	6.71784e-41	-0.502799	0.067	0.154	1.59502e-36
piezo1	2.80026e-39	-0.341803	0.048	0.125	6.64865e-35
mef2cb	1.05521e-38	-0.625144	0.324	0.44	2.50538e-34
pard3bb	1.83049e-38	-0.516587	0.041	0.112	4.34612e-34
hsp90ab1	9.88492e-38	1.24641	0.262	0.21	2.34698e-33
atp1b1b	2.03023e-36	-0.30891	0.055	0.131	4.82038e-32
tgfbr3	1.72213e-35	-0.669172	0.045	0.114	4.08884e-31
trdn	1.19703e-33	-0.269068	0.212	0.333	2.84211e-29
UBB	2.01651e-33	1.13605	0.267	0.22	4.78779e-29
adamts2	2.01879e-33	-0.416275	0.042	0.107	4.79321e-29
zgc:92429	8.38077e-32	-1.00475	0.35	0.406	1.98985e-27
smyd1a	3.38057e-30	1.3595	0.114	0.068	8.0265e-26
col5a1	8.94112e-29	0.760776	0.192	0.135	2.12289e-24
si:ch211-131k2.3	1.89766e-28	-0.79782	0.305	0.363	4.50563e-24
atp2a2a	1.20597e-27	0.819376	0.166	0.115	2.86334e-23
ryr3	1.45142e-27	-0.416507	0.302	0.402	3.4461e-23
col4a2	7.23001e-25	-0.267346	0.057	0.117	1.71662e-20
prelid3b	5.56068e-22	0.371388	0.103	0.181	1.32027e-17
SGMS1	8.29371e-22	-0.263019	0.227	0.337	1.96918e-17
oser1	1.2799e-21	0.251039	0.073	0.137	3.03886e-17
xirp2a	1.69428e-19	-0.33428	0.158	0.232	4.02273e-15
flnca	3.15903e-19	-0.281141	0.075	0.13	7.50048e-15
usp9	5.11455e-19	0.272929	0.058	0.111	1.21435e-14
eif2s2	7.78057e-17	0.286613	0.054	0.101	1.84734e-12
vcp	7.63543e-16	0.253703	0.064	0.114	1.81288e-11
tcp1	8.77041e-16	0.300273	0.063	0.111	2.08236e-11
pabpc1b	1.56249e-15	0.518773	0.08	0.136	3.70982e-11
rtn4a	3.91527e-15	0.272655	0.153	0.236	9.29603e-11
cpe	1.26488e-14	0.330821	0.063	0.11	3.00322e-10
hsph1	5.27625e-14	-0.425822	0.758	0.797	1.25274e-09
pgk1	4.2761e-13	0.380169	0.063	0.106	1.01527e-08
cct7	9.45589e-13	0.399378	0.072	0.118	2.24511e-08
ldb3a	1.36748e-12	-0.336179	0.345	0.404	3.24682e-08
ampd1	2.75488e-12	0.362618	0.09	0.141	6.54091e-08
ampd3b	4.1505e-12	-0.619396	0.302	0.356	9.85454e-08
vat1	6.77373e-12	0.307084	0.06	0.1	1.60829e-07
pnrc2	5.89781e-11	1.0613	0.129	0.104	1.40032e-06
slc38a3b	1.92806e-10	0.284693	0.16	0.231	4.57779e-06
snap25a	3.7933e-10	0.532984	0.109	0.163	9.00643e-06
myom1a	3.11425e-09	0.527681	0.108	0.158	7.39415e-05
hsp90aa1.1	1.08827e-07	-0.338215	0.658	0.491	0.00258389
cd81a	1.86436e-07	1.06462	0.117	0.099	0.00442654
desma	4.69088e-07	1.00251	0.103	0.085	0.0111376
eef2l2	5.01579e-07	1.13418	0.119	0.102	0.011909
smyd1b	4.24665e-06	-0.631799	0.469	0.43	0.100828
ywhaqb	6.8956e-06	0.640962	0.088	0.122	0.163722
tob1a	0.000124035	0.511964	0.09	0.12	1
agbl1	0.000190062	-0.809552	0.183	0.21	1
rtn3	0.000409784	0.741872	0.122	0.161	1
dnajb1b	0.00088377	0.319673	0.452	0.502	1
hspa5	0.00103433	0.933623	0.185	0.189	1
unc45b	0.00131548	-0.921165	0.568	0.476	1
gpm6aa	0.0082748	0.700574	0.098	0.123	1

## Sheet: Fast Muscle 2
gene	p_val	avg_log2FC	pct.1	pct.2	p_val_adj
myhc4	0	4.35333	0.999	0.356	0
myha	0	3.42273	0.485	0.128	0
mylpfa	0	3.19257	0.987	0.415	0
ckma	0	2.54545	0.818	0.267	0
tpma	0	2.4575	0.821	0.252	0
pvalb3	0	2.44356	0.785	0.241	0
ckmb	0	2.35732	0.73	0.197	0
tnni2a.3	0	2.34105	0.67	0.205	0
actc1b	0	2.31326	0.985	0.464	0
nme2b.2	0	2.29798	0.961	0.349	0
pvalb1	0	2.27168	0.888	0.346	0
atp2a1l	0	2.26427	0.806	0.314	0
mylz3	0	2.21599	0.853	0.331	0
pvalb2	0	2.17939	0.949	0.382	0
tnnc2	0	2.16703	0.64	0.192	0
pvalb4	0	2.15764	0.729	0.234	0
myl1	3.65279e-293	2.19397	0.483	0.13	8.67281e-289
gapdh	1.22942e-269	2.03268	0.553	0.181	2.91902e-265
tnnt3b	7.79594e-261	1.60053	0.835	0.452	1.85099e-256
si:dkey-151g10.6	2.24411e-247	1.79057	0.576	0.199	5.32818e-243
zgc:158463	2.42099e-221	1.28358	0.94	0.696	5.74815e-217
slc25a4	6.22579e-195	1.87491	0.337	0.087	1.47819e-190
casq1a	1.38069e-185	2.10065	0.371	0.111	3.27817e-181
rplp2	2.27862e-181	1.91056	0.421	0.138	5.41013e-177
si:ch73-367p23.2	2.8217e-181	2.04866	0.483	0.192	6.69956e-177
eno3	4.25253e-175	1.94519	0.321	0.086	1.00968e-170
tnni2b.2	1.51851e-174	1.851	0.317	0.083	3.60539e-170
eef1a1l1	2.96461e-173	1.81171	0.377	0.115	7.03888e-169
aldoaa	1.0499e-167	1.86503	0.344	0.101	2.49279e-163
rpsa	1.92661e-160	1.77812	0.276	0.068	4.57435e-156
slc25a5	1.97532e-156	1.81181	0.347	0.106	4.68999e-152
rps2	8.83946e-152	1.85164	0.267	0.067	2.09875e-147
kcnma1a	3.89647e-144	-1.68437	0.158	0.57	9.2514e-140
rplp1	8.45316e-138	1.7209	0.328	0.104	2.00703e-133
hsp70.3	3.49314e-132	1.25569	0.661	0.377	8.29375e-128
ctnna2	1.04127e-131	-1.73171	0.165	0.555	2.47229e-127
rpl8	3.14588e-131	1.80578	0.23	0.057	7.46927e-127
ank2b	1.84612e-126	-1.405	0.157	0.557	4.38325e-122
adarb1b	2.22319e-126	-1.85525	0.112	0.486	5.27852e-122
ak1	4.62871e-124	1.61376	0.219	0.054	1.09899e-119
rpl13	1.86582e-123	1.79265	0.275	0.082	4.43003e-119
acta1b	4.72761e-122	1.86681	0.226	0.059	1.12248e-117
rps7	9.56783e-122	1.76303	0.228	0.059	2.27169e-117
myhz1.1.1	2.16888e-121	2.74255	0.303	0.101	5.14957e-117
rps8a	4.40397e-119	1.67177	0.218	0.056	1.04564e-114
rpl39	3.21369e-118	1.66942	0.259	0.076	7.63026e-114
caska	1.10934e-113	-1.25686	0.149	0.534	2.6339e-109
rpl18	2.74925e-113	1.68589	0.224	0.061	6.52754e-109
rplp0	2.92383e-113	1.67056	0.256	0.076	6.94205e-109
rpl37.1	6.67924e-112	1.61896	0.313	0.109	1.58585e-107
prr33	9.74754e-112	1.73757	0.172	0.039	2.31436e-107
rps19	1.44067e-111	1.62793	0.265	0.082	3.42057e-107
mast2	8.58101e-110	-1.24191	0.139	0.513	2.03739e-105
pabpc4	5.22875e-109	1.71485	0.197	0.05	1.24146e-104
ptprfb	5.34401e-109	-1.27769	0.281	0.646	1.26883e-104
rps27a	8.40782e-108	1.62504	0.24	0.071	1.99627e-103
rpl9	1.17018e-107	1.66423	0.209	0.055	2.77835e-103
rps14	1.26669e-107	1.65888	0.237	0.069	3.00751e-103
rps29	4.2137e-107	1.68048	0.301	0.104	1.00046e-102
nfixb	5.78829e-107	-1.48245	0.156	0.513	1.37431e-102
rps18	8.49028e-107	1.7053	0.257	0.081	2.01585e-102
atp5f1b	3.29317e-106	1.57561	0.26	0.082	7.81897e-102
atp5mc3b	2.17092e-105	1.64279	0.236	0.07	5.15441e-101
rps15	3.43366e-104	1.6147	0.211	0.058	8.15255e-100
rpl4	3.14437e-103	1.67246	0.196	0.051	7.46567e-99
ybx1	1.31057e-99	1.56476	0.284	0.1	3.11169e-95
diaph2	1.50987e-99	-1.11431	0.203	0.575	3.58488e-95
rpl35	3.35644e-99	1.758	0.228	0.069	7.96921e-95
rpl31	1.07229e-98	1.60927	0.231	0.069	2.54594e-94
col1a1a	6.25636e-98	1.42448	0.248	0.078	1.48545e-93
atp5fa1	1.18351e-97	1.70689	0.197	0.054	2.81e-93
idh2	2.41476e-97	1.65956	0.199	0.055	5.73336e-93
col1a2	1.78759e-96	1.41264	0.316	0.12	4.24429e-92
rpl24	2.20505e-96	1.67855	0.177	0.045	5.23546e-92
rpl23	3.74293e-96	1.58808	0.236	0.074	8.88684e-92
rps16	1.1484e-95	1.64894	0.173	0.043	2.72664e-91
fgf13a	1.24577e-95	-2.06029	0.046	0.341	2.95783e-91
rpl14	1.79036e-95	1.53566	0.275	0.096	4.25084e-91
macrod2	1.22334e-94	-1.21201	0.132	0.473	2.90458e-90
rpl18a	1.23327e-94	1.68701	0.176	0.045	2.92816e-90
hdac4	4.3422e-94	-1.19185	0.118	0.453	1.03097e-89
rpl7a	4.6924e-94	1.58518	0.213	0.063	1.11412e-89
rps12	2.52508e-93	1.6345	0.232	0.073	5.9953e-89
rpl35a	2.91069e-93	1.65808	0.243	0.079	6.91085e-89
rpl32	2.93204e-93	1.72359	0.244	0.081	6.96155e-89
vdac2	4.05645e-93	1.64642	0.187	0.051	9.63122e-89
rps3a	2.46894e-92	1.57845	0.206	0.06	5.86202e-88
nrxn1a	5.23261e-92	-2.19451	0.081	0.367	1.24238e-87
rpl29	9.06087e-91	1.53926	0.218	0.066	2.15132e-86
celf5a	2.39655e-90	-2.50802	0.046	0.323	5.69013e-86
rps23	5.01952e-90	1.4969	0.194	0.055	1.19178e-85
macf1a	5.72366e-90	-0.931935	0.182	0.54	1.35897e-85
IGLON5	5.97699e-90	-2.60184	0.051	0.327	1.41912e-85
rpl7	1.15478e-89	1.56028	0.197	0.057	2.7418e-85
rpl36a	3.18776e-89	1.57293	0.267	0.095	7.56869e-85
rpl11	7.4083e-89	1.49366	0.216	0.066	1.75895e-84
rps25	1.14355e-88	1.55426	0.236	0.078	2.71513e-84
kif1b	1.4236e-88	-0.970512	0.126	0.464	3.38006e-84
rps5	1.25754e-87	1.55115	0.18	0.049	2.98579e-83
cacna1ab	5.80775e-87	-2.10612	0.039	0.311	1.37893e-82
fbxw7	9.28265e-87	-1.0341	0.143	0.472	2.20398e-82
jmjd1cb	3.46515e-86	-0.877445	0.183	0.533	8.22732e-82
rpl10	4.54942e-86	1.57151	0.2	0.06	1.08017e-81
rps10	6.43417e-86	1.51403	0.218	0.069	1.52766e-81
rps4x	7.31507e-86	1.58308	0.178	0.049	1.73682e-81
gabbr2	9.56716e-86	-2.29397	0.04	0.305	2.27153e-81
msi2b	1.63374e-85	-1.28167	0.211	0.527	3.87899e-81
rps15a	5.65515e-85	1.60247	0.189	0.055	1.3427e-80
ankrd11	7.35065e-85	-0.913974	0.156	0.497	1.74527e-80
hbba1.1	4.03658e-84	1.30533	0.287	0.108	9.58405e-80
rpl30	1.45185e-83	1.53306	0.184	0.053	3.44713e-79
CU914811.1	3.76942e-83	-1.83027	0.037	0.299	8.94972e-79
ube2e3	6.14102e-83	-1.11325	0.105	0.415	1.45806e-78
sfpq	6.15951e-83	-1.04539	0.128	0.448	1.46245e-78
nfia	1.58094e-82	-1.2427	0.171	0.484	3.75363e-78
bcas3	1.59674e-82	-1.08629	0.108	0.413	3.79115e-78
ptprsa.1	2.4819e-82	-1.2946	0.075	0.364	5.89278e-78
ank3a	2.9415e-82	-1.30176	0.08	0.367	6.984e-78
rpl3	3.52637e-82	1.43542	0.203	0.063	8.37266e-78
rpl6	4.81729e-82	1.55039	0.211	0.068	1.14377e-77
gnao1a	7.8301e-82	-1.64844	0.052	0.323	1.8591e-77
nrxn2a	1.8207e-81	-2.54142	0.055	0.311	4.32288e-77
rpl21	2.66419e-81	1.52347	0.207	0.066	6.32559e-77
adgrl1a	5.86342e-81	-2.4295	0.041	0.296	1.39215e-76
rbfox3a	2.1749e-80	-3.20064	0.082	0.335	5.16388e-76
sema6e	4.20013e-80	-1.18224	0.128	0.433	9.97237e-76
nrxn3a	4.69902e-80	-2.70874	0.058	0.311	1.11569e-75
rpl15	7.66916e-80	1.44637	0.193	0.059	1.82089e-75
enox1	7.71221e-80	-1.49147	0.054	0.321	1.83111e-75
myhz2	1.03942e-79	2.13144	0.121	0.027	2.46788e-75
mindy3	4.43234e-79	-0.923441	0.34	0.677	1.05237e-74
cfl2	1.51611e-78	1.53465	0.161	0.044	3.59969e-74
rpl19	2.84234e-78	1.54726	0.192	0.06	6.74856e-74
igsf21a	3.31975e-78	-1.99673	0.048	0.304	7.88207e-74
nlgn3a	4.90607e-78	-1.86119	0.03	0.279	1.16485e-73
kmt2ca	5.19065e-78	-0.846646	0.179	0.518	1.23242e-73
rpl17	4.49864e-77	1.57538	0.222	0.077	1.06811e-72
ankrd12	5.73835e-77	-0.958195	0.154	0.47	1.36246e-72
si:ch211-255p10.3	7.90289e-77	1.61168	0.145	0.037	1.87638e-72
chordc1a	8.98051e-77	-0.958987	0.101	0.396	2.13224e-72
myoz1a	1.13277e-76	1.41766	0.129	0.03	2.68953e-72
ldha	2.05171e-76	1.52284	0.191	0.06	4.87137e-72
rps24	2.61298e-76	1.55178	0.25	0.094	6.204e-72
mdh2	7.36492e-76	1.39315	0.154	0.042	1.74865e-71
si:dkey-178k16.1	2.88068e-75	-1.74703	0.021	0.259	6.8396e-71
rpl36	4.66992e-75	1.53518	0.238	0.088	1.10878e-70
strbp	5.40347e-75	-1.15785	0.095	0.375	1.28294e-70
rps9	5.95033e-75	1.50542	0.178	0.053	1.41279e-70
aplp1	7.26065e-75	-1.9351	0.051	0.302	1.7239e-70
enox2	1.20699e-74	-1.17716	0.118	0.403	2.86575e-70
nbeaa	1.8154e-74	-1.32074	0.055	0.313	4.31031e-70
eef1g	5.77013e-74	1.49037	0.235	0.087	1.37e-69
brd4	9.56631e-74	-0.893751	0.121	0.42	2.27133e-69
rps6	1.23961e-73	1.55428	0.176	0.054	2.94321e-69
actn3a	1.69274e-73	1.55229	0.28	0.12	4.01908e-69
atxn1a	2.8356e-73	-1.17224	0.097	0.373	6.73257e-69
mtss1lb	7.06236e-73	-1.08047	0.07	0.336	1.67682e-68
rbms3	1.92632e-72	-1.28792	0.1	0.374	4.57367e-68
thrb	2.25452e-72	-1.23503	0.06	0.319	5.3529e-68
TENM2.1	2.89208e-72	-2.37031	0.028	0.257	6.86667e-68
grinaa	4.08142e-72	-0.90152	0.138	0.434	9.69051e-68
agap1	4.30612e-72	-0.954939	0.123	0.414	1.0224e-67
uba52	6.0646e-72	1.48461	0.205	0.07	1.43992e-67
ntrk3a	1.25416e-71	-1.90926	0.034	0.269	2.97776e-67
rpl27	2.14764e-71	1.52277	0.17	0.052	5.09915e-67
grid2	2.25475e-71	-2.16954	0.085	0.327	5.35346e-67
mgat4b	2.82502e-71	-1.18421	0.106	0.381	6.70745e-67
hipk2	3.14081e-71	-1.19684	0.165	0.454	7.45723e-67
hivep2a	3.45056e-71	-0.997122	0.134	0.423	8.19267e-67
rpl28	4.47803e-71	1.4295	0.191	0.062	1.06322e-66
ppp3ca	5.55653e-71	-1.73666	0.042	0.281	1.31929e-66
celf2	5.82529e-71	-1.02269	0.126	0.411	1.3831e-66
tjp1b	6.20651e-71	-1.37229	0.047	0.294	1.47361e-66
rpl22	6.90689e-71	1.4879	0.169	0.051	1.6399e-66
pcdh2g28	7.57586e-71	-1.31726	0.057	0.308	1.79874e-66
neo1a	1.93442e-70	-1.02219	0.104	0.38	4.59289e-66
large2	9.21064e-70	-0.975959	0.237	0.544	2.18688e-65
ncoa2	9.89224e-70	-0.909194	0.079	0.345	2.34871e-65
dhx36	1.01741e-69	-1.13444	0.055	0.302	2.41564e-65
pgam2	1.0494e-69	1.48663	0.127	0.032	2.49159e-65
fbrsl1	1.27709e-69	-0.961203	0.113	0.393	3.0322e-65
luzp2	3.21821e-69	-2.18152	0.046	0.278	7.641e-65
ank1b	4.80135e-69	-1.72057	0.026	0.251	1.13999e-64
spen	7.69759e-69	-0.971471	0.094	0.362	1.82764e-64
kdm6ba	8.08537e-69	-1.07503	0.094	0.36	1.91971e-64
ckmt2a	1.74198e-68	1.6683	0.179	0.059	4.13598e-64
dlg1	7.138e-68	-1.27	0.068	0.317	1.69477e-63
galnt1	1.2239e-67	-0.870984	0.117	0.395	2.90592e-63
znf385b	1.46202e-67	-1.95423	0.062	0.298	3.47127e-63
dip2ca	1.51644e-67	-0.987747	0.074	0.33	3.60048e-63
bmpr2b	1.53455e-67	-0.989129	0.076	0.332	3.64348e-63
iqsec3a	1.54129e-67	-1.62305	0.024	0.244	3.65949e-63
ndufa4l	2.00567e-67	1.39421	0.225	0.084	4.76206e-63
arid5b	2.89007e-67	-1.00776	0.087	0.346	6.8619e-63
rps13	3.0131e-67	1.55767	0.17	0.053	7.154e-63
iqsec1b	3.70712e-67	-1.14595	0.139	0.412	8.80181e-63
aff2	3.99832e-67	-1.62153	0.055	0.289	9.49322e-63
brsk2b	5.03831e-67	-1.69479	0.037	0.263	1.19625e-62
myo16	7.73246e-67	-1.19567	0.064	0.308	1.83592e-62
si:ch1073-440b2.1	8.26849e-67	-0.857437	0.092	0.359	1.96319e-62
plxna3	9.51618e-67	-1.39423	0.07	0.314	2.25943e-62
gbf1	1.06622e-66	-0.960502	0.081	0.338	2.53153e-62
zbtb20	2.4209e-66	-0.875608	0.13	0.411	5.74794e-62
clocka	2.46008e-66	-1.05494	0.09	0.349	5.84097e-62
LHFPL6	2.5218e-66	-1.42147	0.04	0.267	5.98751e-62
syngap1b	2.57159e-66	-1.6411	0.035	0.258	6.10573e-62
rack1	3.19343e-66	1.43032	0.165	0.051	7.58217e-62
mbnl3	3.26421e-66	-0.759019	0.163	0.461	7.75022e-62
epb41a	3.4948e-66	-1.52802	0.024	0.241	8.29771e-62
nfixa	1.50133e-65	-1.04888	0.125	0.394	3.56461e-61
cox6a2	2.18291e-65	1.4768	0.149	0.044	5.18289e-61
tshz2	3.52633e-65	-1.90743	0.055	0.281	8.37257e-61
col1a1b	3.79927e-65	1.17171	0.271	0.114	9.02061e-61
csmd2	3.88105e-65	-1.81087	0.052	0.277	9.21477e-61
negr1	4.01242e-65	-1.71173	0.031	0.248	9.52669e-61
adgrl3.1	5.54332e-65	-1.40949	0.03	0.249	1.31615e-60
celf4	6.57616e-65	-1.7875	0.049	0.273	1.56138e-60
hcn1	8.36465e-65	-1.71801	0.017	0.225	1.98602e-60
astn1	1.20719e-64	-1.41667	0.029	0.248	2.86623e-60
tafa5l	1.22675e-64	-2.10638	0.05	0.27	2.91268e-60
edrf1	1.3026e-64	-0.700868	0.2	0.508	3.09277e-60
RASGRF1	1.52741e-64	-1.91315	0.018	0.226	3.62653e-60
si:dkey-51e6.1	1.80735e-64	1.49509	0.123	0.032	4.29119e-60
foxn3	2.50545e-64	-1.04793	0.068	0.309	5.9487e-60
pde4bb	3.17954e-64	-1.41396	0.075	0.313	7.54919e-60
maptb	7.49951e-64	-1.36617	0.048	0.274	1.78061e-59
qkia	2.54788e-63	-1.1341	0.117	0.373	6.04944e-59
arhgap21a	3.67177e-63	-1.10936	0.057	0.288	8.71788e-59
auts2a	3.97315e-63	-1.35703	0.073	0.309	9.43344e-59
stip1	5.06848e-63	-1.27937	0.302	0.552	1.20341e-58
scn1lab	5.43855e-63	-1.41806	0.05	0.276	1.29127e-58
dock1	6.39698e-63	-1.0124	0.086	0.334	1.51884e-58
rpl38	6.56921e-63	1.43932	0.215	0.081	1.55973e-58
crim1	6.85e-63	-1.07587	0.098	0.345	1.6264e-58
si:dkey-205h13.1	9.36655e-63	-1.43828	0.13	0.38	2.2239e-58
rps26l	1.03888e-62	1.48748	0.176	0.059	2.46662e-58
herc4	1.08501e-62	-0.697426	0.367	0.703	2.57614e-58
gabrb2a	1.3013e-62	-1.45997	0.03	0.243	3.08968e-58
lrrc4ca	1.3936e-62	-1.77135	0.022	0.227	3.30883e-58
tnksa	1.81758e-62	-0.947639	0.065	0.302	4.31548e-58
ablim2	2.18495e-62	-0.938738	0.074	0.315	5.18774e-58
SRCIN1	3.23463e-62	-1.75599	0.022	0.226	7.67998e-58
mapk10	3.4882e-62	-1.43644	0.016	0.217	8.28204e-58
gpatch8	4.32647e-62	-0.911977	0.059	0.294	1.02723e-57
actn4	6.48679e-62	-0.989633	0.065	0.3	1.54016e-57
arid1b	1.42573e-61	-0.976016	0.056	0.285	3.38511e-57
prkcz	1.44189e-61	-1.34128	0.033	0.245	3.42347e-57
afdna	1.89986e-61	-0.820414	0.087	0.336	4.51085e-57
tpt1	3.55591e-61	1.46982	0.205	0.077	8.44279e-57
ndst1b	5.30209e-61	-0.886742	0.076	0.314	1.25888e-56
cox5aa	6.45613e-61	1.30343	0.13	0.036	1.53288e-56
blmh	6.55065e-61	-1.52875	0.013	0.208	1.55532e-56
rbfox1	8.53303e-61	-1.81054	0.09	0.312	2.026e-56
cox7c	1.38805e-60	1.30911	0.157	0.049	3.29565e-56
rapgef2	2.92393e-60	-1.01253	0.051	0.273	6.9423e-56
kansl1b	7.04915e-60	-0.732274	0.078	0.317	1.67368e-55
ZNF512B	7.85145e-60	-1.01255	0.057	0.281	1.86417e-55
pcdh7b	1.6378e-59	-2.13021	0.063	0.273	3.88863e-55
hspa4l	2.09838e-59	-1.33446	0.033	0.241	4.98217e-55
tpi1b	2.18709e-59	1.41675	0.145	0.045	5.1928e-55
dlg2	3.04217e-59	-1.18867	0.093	0.329	7.22303e-55
brinp2	3.13507e-59	-1.84773	0.023	0.22	7.4436e-55
rps3	5.00035e-59	1.43102	0.148	0.046	1.18723e-54
si:ch211-200p22.4	5.68511e-59	-0.829596	0.079	0.316	1.34981e-54
nova2	1.06688e-58	-1.09326	0.069	0.297	2.53309e-54
atp5l	1.13838e-58	1.47155	0.139	0.042	2.70285e-54
zfpm2a	1.16476e-58	-2.02194	0.03	0.228	2.7655e-54
snn	1.6545e-58	-1.00683	0.047	0.262	3.92828e-54
ank3b.1	1.81571e-58	-1.13974	0.039	0.247	4.31104e-54
camta1a	1.91742e-58	-1.77622	0.032	0.231	4.55252e-54
sh3kbp1	1.97018e-58	-0.913559	0.134	0.393	4.67779e-54
lrrc7	1.99361e-58	-1.48961	0.016	0.208	4.73342e-54
rsrp1	3.21333e-58	-0.728897	0.307	0.601	7.62941e-54
adgrb3	4.05563e-58	-1.46324	0.016	0.207	9.62928e-54
klhl29	9.01888e-58	-1.46763	0.037	0.24	2.14135e-53
tcf12	1.04551e-57	-0.922662	0.068	0.292	2.48236e-53
nexmifb	1.62145e-57	-1.34868	0.02	0.213	3.84981e-53
rpl13a	1.85981e-57	1.36768	0.174	0.06	4.41574e-53
gabbr1b	2.14054e-57	-1.35076	0.021	0.214	5.08228e-53
rps28	3.05045e-57	1.31108	0.208	0.08	7.24268e-53
sugt1	3.20259e-57	-0.804707	0.096	0.339	7.60391e-53
sgcd	3.53326e-57	-1.16691	0.174	0.42	8.38902e-53
cib2	4.82816e-57	-1.09648	0.049	0.261	1.14635e-52
rptor	5.61471e-57	-0.713938	0.077	0.311	1.3331e-52
igsf3	9.2451e-57	-1.56412	0.031	0.228	2.19506e-52
pbx1a	1.25487e-56	-1.28255	0.046	0.251	2.97944e-52
mxd1	1.44536e-56	-1.14078	0.029	0.226	3.43172e-52
cux1a	1.65871e-56	-0.638991	0.169	0.442	3.93827e-52
cox7b	2.22917e-56	1.36749	0.13	0.038	5.29271e-52
msi2a	2.67647e-56	-1.13458	0.111	0.345	6.35475e-52
cadm1a	2.9116e-56	-1.54492	0.056	0.262	6.91301e-52
tanc2a	3.45935e-56	-1.24502	0.039	0.24	8.21353e-52
LRRTM4.1	4.18445e-56	-1.8042	0.023	0.211	9.93513e-52
csmd3a.1	4.40162e-56	-1.53155	0.041	0.241	1.04508e-51
si:ch211-165e15.1	4.71487e-56	-0.879662	0.07	0.294	1.11945e-51
akt3a	7.13578e-56	-1.34308	0.035	0.232	1.69425e-51
smarca2	9.56349e-56	-0.623497	0.206	0.496	2.27066e-51
usp54b	1.07722e-55	-1.514	0.016	0.2	2.55765e-51
DST	1.41368e-55	-0.924014	0.071	0.292	3.35651e-51
grid1a	2.78425e-55	-1.88032	0.023	0.208	6.61065e-51
bach2b	3.4987e-55	-1.02034	0.066	0.281	8.30696e-51
rpl10a	4.23969e-55	1.35594	0.168	0.059	1.00663e-50
dock3	5.92218e-55	-1.30072	0.038	0.236	1.4061e-50
stxbp5l	6.2328e-55	-1.46097	0.03	0.222	1.47985e-50
faua	8.59849e-55	1.49183	0.161	0.055	2.04154e-50
agfg1a	1.20436e-54	-0.668198	0.172	0.443	2.8595e-50
sbf2	1.23012e-54	-0.810225	0.059	0.273	2.92067e-50
mycbp2	1.2858e-54	-0.645552	0.092	0.327	3.05288e-50
rps17	1.44268e-54	1.56748	0.131	0.04	3.42535e-50
nectin1b	1.45232e-54	-1.40851	0.074	0.284	3.44825e-50
cadm4	1.47007e-54	-1.60806	0.07	0.278	3.49039e-50
cadpsb	1.52648e-54	-1.19418	0.031	0.224	3.62432e-50
maml3	1.85641e-54	-0.882825	0.06	0.272	4.40768e-50
gpc6a	2.13614e-54	-0.981436	0.134	0.377	5.07185e-50
fam184a	2.15823e-54	-1.31398	0.033	0.226	5.12429e-50
cacna1aa	3.36774e-54	-1.11941	0.038	0.235	7.99602e-50
2023-03-08	3.52942e-54	-0.887151	0.087	0.313	8.3799e-50
apba2b	3.73862e-54	-1.29021	0.021	0.205	8.8766e-50
vti1a	4.56169e-54	-0.822315	0.078	0.3	1.08308e-49
skia	4.62016e-54	-0.892347	0.165	0.421	1.09696e-49
fam13b	5.77102e-54	-0.631366	0.247	0.538	1.37021e-49
nfic	6.11707e-54	-0.8258	0.205	0.467	1.45238e-49
cacna2d2a	7.18619e-54	-1.3958	0.027	0.214	1.70622e-49
serbp1a	7.48674e-54	1.29081	0.139	0.044	1.77758e-49
ints8	8.20259e-54	-0.993396	0.039	0.234	1.94754e-49
b4galnt4a	9.99106e-54	-1.41591	0.016	0.195	2.37218e-49
chsy1	1.3119e-53	-1.03383	0.081	0.3	3.11484e-49
syne1b	1.45224e-53	-1.17761	0.046	0.246	3.44805e-49
mbnl1	1.54218e-53	-0.93561	0.114	0.347	3.66161e-49
atp5po	3.05903e-53	1.43919	0.108	0.029	7.26305e-49
nrg3b	3.63739e-53	-1.60626	0.04	0.229	8.63625e-49
rps21	4.46944e-53	1.22439	0.183	0.068	1.06118e-48
kcnd2	5.79492e-53	-2.01357	0.032	0.216	1.37589e-48
camk2b1	9.02565e-53	-0.527488	0.152	0.416	2.14296e-48
scn1ba	9.08521e-53	-1.24307	0.033	0.221	2.1571e-48
man1a2	1.11001e-52	-0.928524	0.041	0.236	2.63549e-48
gas7a	1.29085e-52	-1.29208	0.028	0.212	3.06486e-48
sgip1a	1.63044e-52	-0.744538	0.069	0.282	3.87117e-48
ptprfa	1.77206e-52	-1.56923	0.027	0.209	4.2074e-48
camk2g1	2.47266e-52	-0.556671	0.137	0.391	5.87083e-48
sfswap	2.74658e-52	-0.838013	0.066	0.275	6.5212e-48
znf609b	2.8554e-52	-1.02031	0.039	0.23	6.77958e-48
si:ch211-208k15.1	2.91772e-52	-1.30649	0.011	0.181	6.92754e-48
ipo13	3.26306e-52	-0.841846	0.069	0.281	7.74748e-48
st6galnac3	3.80947e-52	-1.22718	0.046	0.238	9.04483e-48
crhr1	4.85627e-52	-0.933628	0.077	0.291	1.15302e-47
CABZ01080568.1	4.8766e-52	-1.01189	0.4	0.617	1.15785e-47
nr3c2	5.57373e-52	-1.10755	0.055	0.254	1.32337e-47
camta1b	6.63799e-52	-1.33871	0.031	0.216	1.57606e-47
zmiz2	7.31898e-52	-0.833145	0.067	0.276	1.73774e-47
cacna1ia	8.61242e-52	-1.50084	0.013	0.184	2.04485e-47
ldlrad4a	8.80411e-52	-0.816794	0.081	0.299	2.09036e-47
agrn	8.86173e-52	-1.10981	0.073	0.282	2.10404e-47
ppp1r12a	9.12665e-52	-0.952036	0.194	0.449	2.16694e-47
nlgn4xa	9.22942e-52	-1.57358	0.018	0.192	2.19134e-47
pde7a	9.31486e-52	-0.755703	0.196	0.46	2.21163e-47
cox7a1	9.59282e-52	1.40692	0.103	0.027	2.27762e-47
rab6ba	1.02779e-51	-1.37265	0.028	0.209	2.44027e-47
tiam2a	1.53795e-51	-1.04642	0.101	0.318	3.65155e-47
baiap2a	1.80028e-51	-1.63794	0.024	0.202	4.27439e-47
ctdp1	1.93303e-51	-0.97584	0.052	0.25	4.58959e-47
cacna1c	2.13768e-51	-1.27575	0.013	0.183	5.0755e-47
hs2st1b	2.15937e-51	-1.36927	0.017	0.19	5.12698e-47
arhgap35a	2.31439e-51	-0.828023	0.095	0.319	5.49505e-47
hbaa1	2.34933e-51	1.14342	0.179	0.067	5.57801e-47
syt1a	2.41548e-51	-0.981664	0.074	0.285	5.73506e-47
CABZ01070631.2	2.86675e-51	-0.967125	0.036	0.222	6.80651e-47
mdga2a	2.9534e-51	-1.394	0.014	0.183	7.01226e-47
p4ha2	3.41061e-51	-0.708573	0.083	0.301	8.09781e-47
thsd7ab	3.49398e-51	-1.49863	0.008	0.174	8.29574e-47
trioa	3.68853e-51	-0.538921	0.1	0.332	8.75767e-47
rpl23a	5.19446e-51	1.32414	0.144	0.048	1.23332e-46
igf1ra	5.65749e-51	-0.858726	0.06	0.262	1.34326e-46
gse1	6.52474e-51	-0.913583	0.143	0.377	1.54917e-46
enah	8.31272e-51	-0.812188	0.19	0.441	1.97369e-46
mctp1a	1.00632e-50	-1.44503	0.036	0.219	2.38932e-46
brinp1	1.09111e-50	-1.4608	0.021	0.195	2.59062e-46
thrab	1.15663e-50	-0.748696	0.107	0.335	2.7462e-46
csmd1a	1.51421e-50	-1.29549	0.017	0.188	3.59518e-46
myo9aa	1.6458e-50	-0.871572	0.064	0.267	3.90763e-46
mcf2l2	1.66049e-50	-1.15544	0.04	0.227	3.94249e-46
zgc:110158	2.00215e-50	-0.835981	0.056	0.254	4.7537e-46
top1	2.08147e-50	-1.11152	0.032	0.213	4.94204e-46
dscaml1	2.11604e-50	-1.61279	0.02	0.191	5.02411e-46
glsb	2.2188e-50	-0.769779	0.081	0.296	5.26809e-46
atp5f1e	2.46427e-50	1.38433	0.138	0.045	5.85092e-46
fto	3.52036e-50	-1.00753	0.046	0.236	8.3584e-46
bahcc1a	3.57645e-50	-1.02248	0.036	0.219	8.49155e-46
dlg3	3.61199e-50	-1.14299	0.034	0.216	8.57594e-46
agap3	3.85621e-50	-1.06632	0.043	0.232	9.1558e-46
cox8b	3.97213e-50	1.28802	0.143	0.048	9.43104e-46
igf1rb	4.56099e-50	-0.853072	0.059	0.259	1.08292e-45
tmsb4x	5.32321e-50	1.39781	0.205	0.086	1.26389e-45
elavl4	5.95115e-50	-1.35227	0.063	0.256	1.41298e-45
smyhc2	7.30404e-50	2.29896	0.121	0.037	1.7342e-45
cacng2a	7.7422e-50	-1.21242	0.029	0.207	1.83823e-45
adam22	9.24325e-50	-1.15106	0.021	0.193	2.19463e-45
bcam	1.09095e-49	-1.04708	0.092	0.301	2.59023e-45
adss1	1.11761e-49	1.45512	0.183	0.074	2.65354e-45
asic2	1.5315e-49	-2.03403	0.071	0.258	3.63624e-45
sema4ba	1.75475e-49	-0.900265	0.093	0.307	4.1663e-45
smap1	1.79164e-49	-0.61411	0.119	0.354	4.25388e-45
atp2b3b	1.83373e-49	-1.04807	0.039	0.225	4.35382e-45
caskin1	1.86495e-49	-1.13855	0.019	0.188	4.42795e-45
ppfia2	2.41172e-49	-1.16484	0.046	0.233	5.72615e-45
fam172a	2.52473e-49	-0.871607	0.048	0.238	5.99447e-45
cdkl5	2.69749e-49	-1.16479	0.024	0.198	6.40466e-45
slc4a10a	2.7289e-49	-1.09536	0.029	0.207	6.47923e-45
pknox2	2.85601e-49	-0.830528	0.117	0.344	6.78102e-45
TENM2	3.52112e-49	-1.76476	0.042	0.222	8.36019e-45
grip1	3.5937e-49	-0.971219	0.028	0.205	8.53252e-45
dlg1l	4.07075e-49	-0.770729	0.064	0.265	9.66519e-45
magi3b	4.41603e-49	-1.51057	0.018	0.185	1.0485e-44
tsc22d1	4.62198e-49	-0.737619	0.108	0.33	1.0974e-44
kif1aa	5.23557e-49	-1.15196	0.038	0.221	1.24308e-44
gria3b	5.49427e-49	-1.63654	0.035	0.211	1.3045e-44
kcnc3a	5.50506e-49	-1.31447	0.034	0.213	1.30707e-44
plekha5	5.96035e-49	-0.713892	0.083	0.295	1.41517e-44
mical3a	6.42503e-49	-0.829717	0.068	0.269	1.5255e-44
cox6b2	6.50543e-49	1.34072	0.128	0.041	1.54458e-44
rbm5	6.52867e-49	-0.848452	0.043	0.229	1.5501e-44
pcdh11.1	6.65814e-49	-1.77008	0.034	0.208	1.58084e-44
ppfia3	7.13658e-49	-1.1995	0.015	0.18	1.69444e-44
insrb	7.29066e-49	-0.730949	0.071	0.273	1.73102e-44
pdgfc	8.87591e-49	-1.01272	0.032	0.208	2.10741e-44
nlgn1	9.46843e-49	-1.90779	0.081	0.267	2.24809e-44
tenm4	1.02773e-48	-1.57529	0.034	0.209	2.44014e-44
zdhhc8b	1.24134e-48	-0.90016	0.08	0.285	2.94732e-44
rims1b	1.37201e-48	-1.58535	0.019	0.185	3.25757e-44
drp2	1.81755e-48	-1.36978	0.031	0.204	4.31541e-44
plxna1a	1.84441e-48	-1.28549	0.06	0.251	4.37918e-44
nlk2	2.2665e-48	-0.720323	0.082	0.292	5.38135e-44
ppfia4	2.37148e-48	-1.14472	0.02	0.187	5.6306e-44
BRSK2	2.39748e-48	-1.41589	0.024	0.194	5.69233e-44
ctnnd2a	2.71637e-48	-1.49122	0.037	0.212	6.44948e-44
hdlbpa	2.7871e-48	1.38403	0.139	0.047	6.61741e-44
snd1	2.80137e-48	-0.744287	0.088	0.299	6.65129e-44
psd3l	3.34082e-48	-0.811187	0.061	0.258	7.9321e-44
zfand2a	4.1109e-48	-0.651368	0.218	0.476	9.76051e-44
chd2	4.37165e-48	-0.804487	0.09	0.3	1.03796e-43
tbc1d22a	5.03968e-48	-0.737268	0.059	0.255	1.19657e-43
cep85l	5.77184e-48	-0.821435	0.081	0.285	1.37041e-43
atad2b	6.57804e-48	-0.659256	0.072	0.275	1.56182e-43
rpl5b	6.58322e-48	1.33599	0.134	0.044	1.56305e-43
atp2b4	7.47925e-48	-0.657312	0.11	0.332	1.7758e-43
lrp8	8.32003e-48	-1.3119	0.051	0.234	1.97543e-43
clk4a	8.34018e-48	-0.541296	0.15	0.397	1.98021e-43
b4galt2	9.80317e-48	-1.28257	0.015	0.177	2.32757e-43
kmt2cb	1.25544e-47	-0.65226	0.083	0.292	2.9808e-43
map2	1.3185e-47	-1.03138	0.038	0.217	3.13051e-43
srgap3	1.50113e-47	-1.03983	0.041	0.22	3.56413e-43
mtus2a	1.51921e-47	-1.47982	0.011	0.168	3.60705e-43
slc8a2b	1.57021e-47	-1.5746	0.012	0.17	3.72814e-43
ptprga	1.73891e-47	-1.31792	0.087	0.284	4.12869e-43
nrxn3b	1.76475e-47	-1.53948	0.035	0.207	4.19004e-43
lrba	1.94225e-47	-0.777061	0.057	0.249	4.61148e-43
ncor2	2.14834e-47	-0.626429	0.093	0.307	5.10081e-43
plxna2	2.46716e-47	-1.20218	0.052	0.235	5.85777e-43
dpp6b	2.9486e-47	-1.11711	0.056	0.243	7.00087e-43
ncam1a	3.48602e-47	-1.45221	0.067	0.253	8.27685e-43
nlgn2a	3.64193e-47	-1.14733	0.034	0.208	8.64702e-43
grid1b	3.74223e-47	-2.58259	0.085	0.261	8.88518e-43
usp2a	4.13951e-47	-0.628976	0.259	0.522	9.82844e-43
capza1b	4.53486e-47	1.24778	0.112	0.034	1.07671e-42
nhsl2	6.21052e-47	-1.55664	0.029	0.196	1.47456e-42
pde3b	6.33028e-47	-0.664829	0.114	0.336	1.503e-42
lrp1ab	7.24013e-47	-0.872455	0.056	0.244	1.71902e-42
fkbp5	8.55599e-47	-0.802864	0.09	0.296	2.03145e-42
pde4ba	1.27603e-46	-0.648461	0.116	0.338	3.02967e-42
dennd5a	1.41325e-46	-0.883773	0.048	0.229	3.35547e-42
zpr1	1.52529e-46	-0.753646	0.062	0.254	3.6215e-42
myo5aa	1.79688e-46	-0.730061	0.04	0.217	4.26634e-42
dyrk1b	1.94621e-46	-0.64475	0.086	0.292	4.62088e-42
dpp6a	3.14444e-46	-1.50696	0.01	0.162	7.46583e-42
bsnb	3.16367e-46	-1.05712	0.034	0.206	7.51149e-42
cs	3.19264e-46	1.31101	0.106	0.031	7.58028e-42
bcl2l1	4.48366e-46	-0.706214	0.108	0.324	1.06456e-41
scn8aa	4.61407e-46	-1.0228	0.02	0.181	1.09552e-41
jarid2b	5.22258e-46	-0.918776	0.083	0.282	1.24e-41
mbnl2	5.33069e-46	-0.567072	0.152	0.389	1.26567e-41
clstn2	5.59808e-46	-1.57438	0.037	0.205	1.32915e-41
st6gal2a	7.4413e-46	-0.887757	0.086	0.285	1.76679e-41
shank1	8.80773e-46	-1.15531	0.029	0.194	2.09122e-41
ENSDARG00000113702	9.5099e-46	-1.10183	0.024	0.188	2.25793e-41
zgc:171772	9.70069e-46	1.29056	0.17	0.067	2.30324e-41
kcnab2a	1.01877e-45	-1.10355	0.041	0.215	2.41887e-41
asap1b	1.19099e-45	-0.972494	0.035	0.206	2.82778e-41
rps27.1	1.20894e-45	1.33618	0.135	0.046	2.87038e-41
ralgapa1	1.2871e-45	-0.709471	0.059	0.247	3.05596e-41
fnbp1b	1.30421e-45	-0.762183	0.043	0.221	3.09658e-41
ralgapa2	1.41226e-45	-0.812488	0.065	0.256	3.35313e-41
rida	1.61816e-45	-1.03685	0.033	0.202	3.84199e-41
plekha6	1.72616e-45	-0.986007	0.032	0.201	4.09842e-41
kcnd3	2.32447e-45	-1.76732	0.013	0.165	5.51899e-41
ncam1b	2.37747e-45	-1.10824	0.029	0.194	5.64483e-41
unc5a	3.32999e-45	-2.05293	0.039	0.204	7.9064e-41
pcdh1b	4.2186e-45	-1.80087	0.086	0.269	1.00162e-40
map7d1b	4.22113e-45	-0.643588	0.06	0.248	1.00222e-40
roraa	4.41073e-45	-0.997368	0.081	0.273	1.04724e-40
lrrc4ba	5.54487e-45	-1.03574	0.017	0.174	1.31652e-40
prkcab	5.76675e-45	-1.31656	0.02	0.177	1.3692e-40
dlg5a	7.30447e-45	-0.831786	0.033	0.2	1.7343e-40
prkcea	8.70035e-45	-0.738221	0.05	0.228	2.06572e-40
def8	1.36925e-44	-0.902644	0.033	0.199	3.25101e-40
peak1	1.37297e-44	-0.753569	0.061	0.247	3.25984e-40
ankrd10b	1.42983e-44	-0.862072	0.035	0.203	3.39484e-40
rfk	1.66397e-44	-0.645806	0.087	0.288	3.95076e-40
OSBP2	2.15137e-44	-0.951689	0.055	0.232	5.10799e-40
mef2d	2.34923e-44	-0.551573	0.236	0.497	5.57779e-40
hivep3a	3.03469e-44	-1.2744	0.011	0.158	7.20527e-40
pias1a	3.4294e-44	-0.733763	0.055	0.235	8.14241e-40
rpl12	3.45475e-44	1.24985	0.143	0.051	8.20261e-40
stxbp5a	4.05407e-44	-0.950277	0.033	0.198	9.62557e-40
syt7a	4.67214e-44	-1.18966	0.015	0.167	1.10931e-39
fut8a	5.28792e-44	-0.784536	0.061	0.246	1.25551e-39
cox4i1	6.14859e-44	1.23219	0.131	0.045	1.45986e-39
ENSDARG00000100606	8.10782e-44	-0.793145	0.074	0.263	1.92504e-39
hbba1	8.1616e-44	1.13369	0.142	0.051	1.93781e-39
pde10a	8.26271e-44	-1.07293	0.061	0.241	1.96182e-39
rims3	8.83825e-44	-1.22504	0.008	0.153	2.09846e-39
stim2b	1.07844e-43	-0.937457	0.133	0.339	2.56055e-39
cntnap2a	1.19863e-43	-1.69078	0.066	0.238	2.84591e-39
sez6b	1.24679e-43	-1.44675	0.02	0.174	2.96026e-39
prkag2a	1.41257e-43	-1.20566	0.019	0.171	3.35387e-39
camsap2a	1.61057e-43	-0.758985	0.061	0.244	3.82398e-39
cpeb4b	1.81072e-43	-0.646311	0.095	0.298	4.2992e-39
fat3a	1.98458e-43	-1.1005	0.02	0.172	4.71198e-39
dab1a	2.11832e-43	-1.48691	0.037	0.199	5.02952e-39
eef1b2	2.25968e-43	1.35966	0.133	0.047	5.36515e-39
igsf11	2.35748e-43	-0.997883	0.081	0.268	5.59737e-39
bcl9l	3.54133e-43	-0.900033	0.042	0.209	8.40817e-39
nrg2b	3.65091e-43	-1.0916	0.015	0.165	8.66837e-39
birc6	4.13615e-43	-0.747539	0.039	0.206	9.82046e-39
CU639469.1	5.21833e-43	-0.623826	0.082	0.277	1.23899e-38
hspa4a	6.30753e-43	-0.603376	0.399	0.643	1.4976e-38
cnksr2b	7.64557e-43	-1.0867	0.018	0.168	1.81529e-38
top2b	8.06943e-43	-0.628655	0.053	0.23	1.91592e-38
gsk3ba	1.09363e-42	-0.572324	0.053	0.229	2.59662e-38
cacna1ha	1.11328e-42	-1.17318	0.033	0.194	2.64326e-38
pdcd4b	1.16228e-42	-0.63276	0.24	0.487	2.75959e-38
ntrk3b	1.16869e-42	-1.19225	0.026	0.181	2.77483e-38
dbn1	1.3158e-42	-0.857379	0.034	0.196	3.1241e-38
pkmb	2.24967e-42	1.27862	0.182	0.078	5.3414e-38
rims1a	2.29123e-42	-1.10733	0.019	0.168	5.44007e-38
rcan2	2.30053e-42	-1.18072	0.034	0.193	5.46214e-38
pcdh1a	3.04194e-42	-1.19918	0.011	0.154	7.22248e-38
hsp70l	3.09991e-42	0.7176	0.632	0.504	7.36012e-38
tspan9a	3.32499e-42	-1.17442	0.18	0.387	7.89453e-38
dnajb1a	4.09457e-42	-0.422923	0.111	0.323	9.72175e-38
ak5	4.13481e-42	-1.32037	0.011	0.153	9.81727e-38
dmxl2	4.65712e-42	-0.961018	0.022	0.173	1.10574e-37
GRIK2	4.79413e-42	-1.39277	0.029	0.182	1.13827e-37
cyth1b	5.17821e-42	-0.683066	0.144	0.361	1.22946e-37
arnt2	6.76886e-42	-0.741293	0.035	0.196	1.60713e-37
madd	1.29286e-41	-0.778017	0.025	0.178	3.06964e-37
chd9	1.34327e-41	-0.652785	0.073	0.255	3.18932e-37
mcu	1.41929e-41	-1.0307	0.062	0.233	3.36982e-37
DOCK4	1.47682e-41	-0.896658	0.02	0.169	3.50642e-37
il1rapl1a	1.61399e-41	-0.780858	0.057	0.231	3.83209e-37
nkain2	1.61505e-41	-1.08728	0.04	0.201	3.83461e-37
znf609a	1.61761e-41	-0.618304	0.073	0.256	3.8407e-37
csmd3a	1.92068e-41	-1.1669	0.024	0.173	4.56027e-37
map4k3a	2.18621e-41	-0.866651	0.033	0.189	5.19072e-37
camk2g2	2.34956e-41	-0.696648	0.055	0.227	5.57856e-37
anks1b	2.54689e-41	-0.814793	0.051	0.221	6.04707e-37
mgat4a	3.70358e-41	-0.864226	0.038	0.198	8.79341e-37
DDX17	3.83025e-41	-0.606675	0.06	0.237	9.09417e-37
mark2b	6.90267e-41	-0.660117	0.055	0.227	1.6389e-36
nxn	7.03179e-41	-0.770219	0.064	0.239	1.66956e-36
atrn	8.06654e-41	-0.567504	0.053	0.223	1.91524e-36
rnf123	1.11175e-40	-0.684901	0.07	0.248	2.63963e-36
kaznb	1.13187e-40	-1.10732	0.033	0.188	2.68741e-36
cdh4	1.24255e-40	-1.73421	0.035	0.187	2.95019e-36
phkb	1.29909e-40	-0.762449	0.09	0.277	3.08443e-36
hs6st1a	1.34484e-40	-1.16011	0.033	0.185	3.19306e-36
btf3	1.39603e-40	1.25061	0.115	0.038	3.31461e-36
CU929259.1	1.43893e-40	-0.687124	0.054	0.223	3.41644e-36
atp5meb	1.48182e-40	1.34761	0.109	0.035	3.51829e-36
akap6	1.67195e-40	-0.83897	0.06	0.231	3.96972e-36
cacna1da	1.71605e-40	-0.888408	0.022	0.169	4.07442e-36
pcdh17	1.73338e-40	-1.4042	0.033	0.184	4.11556e-36
nrg2a	2.05963e-40	-0.868098	0.046	0.208	4.89019e-36
edil3a	2.89951e-40	-1.07802	0.058	0.224	6.88431e-36
GK3P	2.91497e-40	-0.752674	0.037	0.193	6.92102e-36
hs3st4	3.48137e-40	-2.34729	0.029	0.172	8.26582e-36
meis1b	3.64384e-40	-0.816369	0.05	0.213	8.65157e-36
spire1a	3.71446e-40	-1.17938	0.008	0.142	8.81923e-36
rtn4r	3.8227e-40	-1.35669	0.03	0.18	9.07624e-36
GALNTL6	4.41933e-40	-1.60818	0.026	0.172	1.04928e-35
GARNL3	4.94635e-40	-1.07548	0.009	0.144	1.17441e-35
ece2b	5.00327e-40	-0.995688	0.025	0.173	1.18793e-35
rabgap1	5.32472e-40	-0.865779	0.029	0.178	1.26425e-35
ca10a	6.17838e-40	-1.54162	0.022	0.165	1.46693e-35
si:rp71-79p20.2	7.2882e-40	-0.926542	0.046	0.204	1.73044e-35
fnbp1b.1	8.40206e-40	-0.669841	0.049	0.213	1.9949e-35
ATP8A1	8.59705e-40	-0.683106	0.032	0.184	2.0412e-35
FRMD5	9.49726e-40	-1.01863	0.019	0.161	2.25494e-35
slc8a3	1.00311e-39	-0.797614	0.077	0.255	2.38169e-35
ksr2	1.01681e-39	-0.963324	0.012	0.149	2.4142e-35
map1aa	1.20425e-39	-0.864801	0.043	0.203	2.85925e-35
galnt2	1.34131e-39	-0.539703	0.056	0.225	3.18466e-35
TMEM8B	1.3499e-39	-1.20922	0.015	0.154	3.20506e-35
myt1la	1.86911e-39	-0.992415	0.015	0.153	4.43784e-35
relch	2.55444e-39	-0.730107	0.032	0.183	6.06501e-35
mknk2b	2.8032e-39	-0.52419	0.154	0.369	6.65564e-35
shank3a	2.96143e-39	-1.10706	0.026	0.171	7.03132e-35
sgip1b	2.98578e-39	-0.945121	0.015	0.154	7.08914e-35
ndrg3b	3.08307e-39	-0.913159	0.024	0.169	7.32014e-35
frmpd3	3.2129e-39	-1.26332	0.018	0.157	7.62839e-35
KLHL29	3.23356e-39	-0.779999	0.074	0.25	7.67744e-35
tshz1	3.5157e-39	-1.02718	0.034	0.184	8.34733e-35
cacna1g	4.11824e-39	-1.2619	0.039	0.19	9.77794e-35
iqsec2b	4.31001e-39	-1.47879	0.025	0.168	1.02333e-34
syt7b	4.55246e-39	-1.13882	0.029	0.174	1.08089e-34
p4ha1a	4.70174e-39	-0.685496	0.052	0.216	1.11633e-34
si:ch211-26b3.4	4.71069e-39	-1.0161	0.013	0.148	1.11846e-34
adcy6a	4.7985e-39	-0.827521	0.02	0.162	1.13931e-34
spop	4.97137e-39	-0.670188	0.042	0.199	1.18035e-34
cacnb3a	5.06633e-39	-0.937696	0.01	0.142	1.2029e-34
si:ch211-210g13.5	6.27325e-39	-0.905587	0.032	0.18	1.48946e-34
rerea	6.58099e-39	-0.725592	0.035	0.186	1.56252e-34
rpl34	6.6124e-39	1.39191	0.183	0.083	1.56998e-34
exoc6	6.73419e-39	-0.642577	0.033	0.183	1.5989e-34
snap91b	7.20425e-39	-0.871342	0.022	0.164	1.71051e-34
rorab	8.53128e-39	-0.65805	0.058	0.223	2.02558e-34
mapk1	9.69717e-39	-1.03767	0.02	0.159	2.3024e-34
pbx3b	1.4321e-38	-1.39537	0.058	0.216	3.40025e-34
dagla	1.47427e-38	-0.746055	0.031	0.18	3.50035e-34
nav2a	1.67892e-38	-0.641601	0.044	0.201	3.98626e-34
snx29	1.81588e-38	-0.810629	0.039	0.192	4.31145e-34
xpr1a	1.82999e-38	-0.845348	0.056	0.219	4.34495e-34
grk3	1.89178e-38	-0.734406	0.046	0.202	4.49165e-34
cadm3	1.95829e-38	-1.05457	0.019	0.156	4.64956e-34
atf6	2.47829e-38	-0.652011	0.055	0.219	5.8842e-34
LRFN2	2.48668e-38	-1.19132	0.011	0.143	5.90412e-34
nbas	2.60789e-38	-0.569543	0.064	0.234	6.1919e-34
kiaa1549la	2.74495e-38	-0.847026	0.024	0.167	6.51733e-34
prodha	2.84907e-38	-0.673662	0.057	0.221	6.76455e-34
rims4	3.11061e-38	-1.18225	0.014	0.147	7.38552e-34
foxj3	3.36684e-38	-0.51559	0.102	0.291	7.9939e-34
gphna	3.85586e-38	-0.893594	0.027	0.17	9.15497e-34
opcml	3.96987e-38	-1.20702	0.015	0.149	9.42566e-34
atp11a	5.83494e-38	-0.71393	0.095	0.278	1.38539e-33
trps1	5.88477e-38	-0.817081	0.076	0.245	1.39722e-33
naca	6.05918e-38	1.1765	0.125	0.045	1.43863e-33
si:ch211-196l7.4	6.35575e-38	-0.683358	0.051	0.21	1.50905e-33
b2ml	6.48392e-38	1.18699	0.12	0.043	1.53948e-33
thsd7ba	6.49803e-38	-1.39193	0.013	0.144	1.54283e-33
usp19	6.6916e-38	-0.524376	0.137	0.343	1.58879e-33
atp8a1	6.75568e-38	-0.669477	0.036	0.186	1.604e-33
RPS17	6.9057e-38	1.16123	0.148	0.058	1.63962e-33
cdk17	6.94813e-38	-0.734994	0.036	0.185	1.64969e-33
tenm1	7.35856e-38	-1.1136	0.011	0.142	1.74714e-33
zfhx3	7.77552e-38	-0.772452	0.068	0.235	1.84614e-33
slc12a5b	9.08062e-38	-1.07382	0.019	0.154	2.15601e-33
slc12a5a	9.4295e-38	-0.970534	0.011	0.142	2.23885e-33
uvrag	9.86931e-38	-0.73736	0.042	0.195	2.34327e-33
fryb	1.00441e-37	-0.563076	0.053	0.213	2.38478e-33
sorcs2	1.04439e-37	-1.10277	0.034	0.18	2.47969e-33
soga1	1.11564e-37	-0.927734	0.031	0.174	2.64887e-33
lrfn5a	1.22572e-37	-1.2747	0.02	0.156	2.91023e-33
magi2a	1.31011e-37	-1.02408	0.089	0.262	3.11059e-33
rps6ka1	1.42271e-37	-0.709969	0.069	0.236	3.37795e-33
rbpjb	1.47373e-37	-0.74812	0.061	0.224	3.49909e-33
erbin	1.56604e-37	-0.506806	0.084	0.263	3.71825e-33
ajap1	1.60798e-37	-1.12377	0.011	0.141	3.81782e-33
znf827	1.62778e-37	-0.599947	0.05	0.207	3.86485e-33
atrnl1b	1.65908e-37	-0.503432	0.071	0.242	3.93915e-33
adam23a	1.7644e-37	-0.895681	0.02	0.157	4.1892e-33
setbp1	1.88312e-37	-0.76303	0.048	0.203	4.4711e-33
CU929544.1	1.97098e-37	-0.991335	0.014	0.144	4.6797e-33
itfg1	1.97142e-37	-0.738394	0.029	0.171	4.68073e-33
dlgap1b	2.26264e-37	-0.905389	0.021	0.158	5.37217e-33
pclob	2.36336e-37	-0.802045	0.037	0.185	5.61133e-33
camk2d2	2.57842e-37	-0.756285	0.026	0.167	6.12195e-33
robo1	2.65167e-37	-1.31681	0.049	0.2	6.29587e-33
ncoa1	2.94584e-37	-0.619943	0.055	0.215	6.99432e-33
zmiz1a	2.96876e-37	-0.603269	0.059	0.22	7.04873e-33
hnrpkl	3.89136e-37	-0.548278	0.046	0.202	9.23925e-33
ext1b	4.02436e-37	-0.610636	0.069	0.237	9.55504e-33
zeb1b	4.21637e-37	-0.735928	0.065	0.23	1.00109e-32
slc35f1	4.85439e-37	-1.04991	0.013	0.143	1.15258e-32
CR356242.1	6.03713e-37	-1.22425	0.004	0.125	1.4334e-32
myo18ab	6.83851e-37	-0.42167	0.158	0.371	1.62367e-32
hipk3b	9.05105e-37	-0.594624	0.152	0.353	2.14899e-32
rps11	1.07349e-36	1.15129	0.139	0.054	2.5488e-32
ARHGAP44	1.09291e-36	-0.929925	0.006	0.128	2.5949e-32
mef2aa	1.11915e-36	-0.831317	0.194	0.393	2.65719e-32
gna11b	1.14689e-36	-0.637316	0.042	0.191	2.72307e-32
gramd1bb	1.29767e-36	-0.843426	0.022	0.157	3.08106e-32
kcnq3	1.348e-36	-0.868679	0.012	0.14	3.20055e-32
epd	1.39088e-36	1.18579	0.164	0.07	3.30236e-32
sppl3	1.3969e-36	-0.710817	0.032	0.175	3.31666e-32
usp31	1.43946e-36	-0.69364	0.192	0.406	3.41771e-32
spred2b	1.53256e-36	-0.842633	0.021	0.156	3.63876e-32
srgap2	1.57146e-36	-0.903606	0.03	0.171	3.73113e-32
znf385a	1.84438e-36	-0.918275	0.033	0.175	4.3791e-32
nav1b	2.04697e-36	-0.870654	0.014	0.142	4.86011e-32
golga7bb	2.32438e-36	-1.34455	0.011	0.136	5.51878e-32
adgrb1a	2.46429e-36	-1.17568	0.02	0.153	5.85097e-32
hivep1	2.50639e-36	-0.578683	0.064	0.226	5.95092e-32
grk6	3.04505e-36	-0.644454	0.068	0.232	7.22987e-32
picalma	3.17559e-36	-0.679936	0.033	0.174	7.53981e-32
erc2	3.64466e-36	-0.995562	0.007	0.128	8.65352e-32
si:dkey-172j4.3	3.74047e-36	-1.0284	0.026	0.162	8.881e-32
erbb4b	4.05269e-36	-1.49565	0.011	0.134	9.6223e-32
TANC2	4.07208e-36	-0.899799	0.011	0.135	9.66835e-32
scaper	4.6053e-36	-0.711869	0.028	0.166	1.09344e-31
jak1	5.07514e-36	-0.45713	0.096	0.277	1.20499e-31
limch1a	5.5395e-36	-0.543401	0.099	0.279	1.31524e-31
adck1	5.93086e-36	-0.458093	0.08	0.252	1.40816e-31
GRM7	6.5353e-36	-1.02581	0.02	0.15	1.55168e-31
mark3a	6.75619e-36	-0.69413	0.035	0.178	1.60412e-31
RYR2	8.53596e-36	-0.845843	0.024	0.159	2.02669e-31
sash1a	8.79734e-36	-0.905512	0.049	0.197	2.08875e-31
bcar1	9.18692e-36	-0.74871	0.047	0.197	2.18125e-31
ncam2	9.61279e-36	-1.6692	0.04	0.178	2.28236e-31
pcdh19	9.84673e-36	-1.0358	0.023	0.155	2.33791e-31
EML5	1.07866e-35	-1.01326	0.01	0.132	2.56106e-31
tjp2b	1.08331e-35	-0.678719	0.051	0.202	2.5721e-31
pcdh9	1.23411e-35	-1.12082	0.008	0.129	2.93015e-31
scrib	1.23623e-35	-0.649918	0.048	0.198	2.93518e-31
dlgap2b	1.36583e-35	-0.941039	0.01	0.132	3.24289e-31
rnf44	1.4983e-35	-0.771275	0.021	0.152	3.5574e-31
taf6	1.50527e-35	-0.584675	0.051	0.204	3.57396e-31
TCF4	1.72435e-35	-0.956487	0.03	0.166	4.09413e-31
grm4	1.74332e-35	-0.981386	0.032	0.17	4.13917e-31
syne1a	1.81912e-35	-0.641301	0.055	0.209	4.31914e-31
gramd4a	1.8281e-35	-0.687154	0.022	0.154	4.34045e-31
galnt9	1.87614e-35	-0.978395	0.01	0.132	4.45451e-31
si:dkey-177p2.6	2.09601e-35	-0.431932	0.142	0.342	4.97655e-31
camk4	2.09768e-35	-1.12921	0.011	0.134	4.98053e-31
atp13a3	2.23098e-35	-0.533817	0.064	0.222	5.29701e-31
ptprn2	2.2616e-35	-0.927108	0.04	0.183	5.36972e-31
slc25a3b	2.27133e-35	1.23178	0.194	0.094	5.39283e-31
r3hdm1	2.64444e-35	-0.81113	0.024	0.156	6.27869e-31
SRL	2.65763e-35	1.10299	0.116	0.042	6.31001e-31
RAPH1	2.67666e-35	-0.936226	0.019	0.147	6.3552e-31
tnika	2.70629e-35	-0.828363	0.029	0.165	6.42555e-31
wdfy3	2.73133e-35	-0.899673	0.014	0.138	6.48501e-31
dlgap2a	2.98495e-35	-0.9662	0.016	0.142	7.08717e-31
ell	3.0323e-35	-0.546513	0.104	0.283	7.19959e-31
actb2	3.11828e-35	1.18017	0.129	0.049	7.40373e-31
ntm	3.25808e-35	-1.48554	0.071	0.221	7.73565e-31
lrp1bb	3.28721e-35	-1.04733	0.021	0.151	7.80483e-31
dnmt3ab	4.14785e-35	-0.656753	0.033	0.173	9.84823e-31
mpp2a	4.25731e-35	-0.871345	0.015	0.139	1.01081e-30
suco	4.45636e-35	-0.509004	0.112	0.298	1.05807e-30
bmpr2a	4.54226e-35	-0.646034	0.039	0.182	1.07847e-30
asap1a	5.53248e-35	-0.67836	0.033	0.171	1.31358e-30
stau2	5.58401e-35	-0.333757	0.112	0.301	1.32581e-30
magi2b	5.9404e-35	-0.802165	0.022	0.152	1.41043e-30
dgkza	5.97681e-35	-0.636981	0.089	0.258	1.41907e-30
man2a2	6.1787e-35	-0.711039	0.02	0.148	1.46701e-30
raver2	6.34792e-35	-0.723056	0.069	0.228	1.50719e-30
ZNF423	7.07898e-35	-0.860374	0.047	0.192	1.68076e-30
fam214a	7.61774e-35	-0.601051	0.059	0.212	1.80868e-30
spega	7.76406e-35	-1.02328	0.024	0.154	1.84342e-30
TCERG1L	8.40913e-35	-1.24685	0.015	0.138	1.99658e-30
arrb2b	8.63888e-35	-0.81816	0.026	0.158	2.05113e-30
itpkcb	9.77763e-35	-0.721572	0.065	0.22	2.3215e-30
ptbp3	9.909e-35	-0.677225	0.037	0.177	2.35269e-30
pvrl2l	1.16209e-34	-0.804284	0.026	0.159	2.75914e-30
tenm3	1.25126e-34	-1.61417	0.043	0.183	2.97087e-30
cdc42bpb	1.34089e-34	-0.483694	0.068	0.229	3.18367e-30
lrrfip1b	1.36722e-34	-0.855145	0.018	0.144	3.24619e-30
znrf3	1.39557e-34	-0.800071	0.042	0.183	3.31351e-30
ablim1b	1.59876e-34	-0.758046	0.036	0.175	3.79593e-30
arvcfb	1.65378e-34	-0.898262	0.036	0.174	3.92658e-30
ralgps1	1.78613e-34	-0.893693	0.015	0.139	4.2408e-30
znf804a	1.91609e-34	-1.15426	0.018	0.143	4.54937e-30
sun1	2.07753e-34	-0.810691	0.026	0.158	4.93268e-30
mark3b	2.15078e-34	-0.379868	0.062	0.218	5.10659e-30
ppp1r21	2.23254e-34	-0.92808	0.006	0.121	5.30072e-30
cacng8b	2.3505e-34	-0.799014	0.02	0.148	5.58079e-30
csnk1g2b	2.87912e-34	-0.584366	0.039	0.18	6.83589e-30
crebbpb	2.92667e-34	-0.52544	0.064	0.22	6.9488e-30
farp1	2.94609e-34	-0.870993	0.016	0.139	6.99491e-30
unc5da	2.96775e-34	-1.45597	0.019	0.143	7.04634e-30
kcnk10a	3.07015e-34	-1.02626	0.013	0.133	7.28946e-30
nhsb	3.46506e-34	-0.751364	0.014	0.136	8.22708e-30
jph3	4.09538e-34	-0.873277	0.024	0.152	9.72367e-30
atp2b3a	4.25511e-34	-0.845846	0.024	0.154	1.01029e-29
hip1	4.60554e-34	-0.55685	0.059	0.212	1.09349e-29
ext1a	4.62776e-34	-0.535991	0.088	0.255	1.09877e-29
dnaja1	4.68421e-34	-0.590104	0.049	0.195	1.11217e-29
sipa1l3	4.87307e-34	-0.658881	0.035	0.172	1.15701e-29
si:dkey-35m8.1	5.16611e-34	-1.26804	0.009	0.125	1.22659e-29
zgc:153372	5.63919e-34	-0.671383	0.09	0.256	1.33891e-29
cttnbp2	5.66878e-34	-0.527257	0.052	0.2	1.34594e-29
ank1a	5.84091e-34	-0.742428	0.037	0.174	1.38681e-29
KCNT1	5.99824e-34	-0.859871	0.007	0.121	1.42416e-29
lrfn1	7.11376e-34	-0.878837	0.011	0.13	1.68902e-29
mrtfab	7.21372e-34	-0.537469	0.049	0.195	1.71275e-29
plxnb2a.1	7.9098e-34	-0.752768	0.044	0.184	1.87802e-29
sh3pxd2aa	7.92718e-34	-0.633991	0.051	0.198	1.88215e-29
ppiaa	8.09219e-34	1.11295	0.1	0.034	1.92133e-29
olfm1b	8.54301e-34	-0.886978	0.02	0.145	2.02837e-29
sipa1l2	9.24298e-34	-0.680362	0.04	0.178	2.19456e-29
atp2b2	9.83909e-34	-0.751481	0.024	0.153	2.3361e-29
spon1a	1.03881e-33	-1.64923	0.012	0.13	2.46644e-29
TMEM132C.1	1.1188e-33	-1.51182	0.024	0.149	2.65636e-29
ptenb	1.24176e-33	-0.451537	0.07	0.228	2.94832e-29
adcyap1r1a	1.29362e-33	-1.127	0.009	0.124	3.07145e-29
atrnl1a	1.30619e-33	-1.12853	0.029	0.158	3.10128e-29
CT990561.1	1.47108e-33	-1.03972	0.006	0.118	3.49279e-29
elovl6	1.59199e-33	-0.787363	0.02	0.145	3.77985e-29
exoc4	1.60024e-33	-0.69281	0.03	0.162	3.79945e-29
kcnq5a	1.82436e-33	-0.9503	0.127	0.297	4.33158e-29
get4	1.96338e-33	-0.556722	0.046	0.188	4.66164e-29
ptprub	2.00252e-33	-1.10845	0.055	0.197	4.75459e-29
kdm6a	2.08518e-33	-0.799193	0.02	0.145	4.95084e-29
kif26ba	2.1387e-33	-0.655971	0.086	0.247	5.07792e-29
si:ch211-186j3.6	2.43947e-33	-1.36939	0.033	0.163	5.79204e-29
mapkapk2a	2.60809e-33	-0.679877	0.127	0.304	6.19238e-29
cadm2b	2.9252e-33	-1.08439	0.007	0.119	6.94531e-29
efna3a	3.11755e-33	-1.11234	0.015	0.134	7.402e-29
cds1	3.16143e-33	-0.529214	0.056	0.205	7.50617e-29
pde4a	3.67187e-33	-0.896707	0.013	0.131	8.71811e-29
eif4g3a	3.70906e-33	-0.598292	0.037	0.173	8.80643e-29
tnikb	3.83683e-33	-0.603745	0.035	0.169	9.10978e-29
zswim5	4.64931e-33	-0.53192	0.063	0.215	1.10388e-28
ncor1	4.96872e-33	-0.515513	0.068	0.222	1.17972e-28
stt3b	5.00463e-33	-0.565242	0.043	0.183	1.18825e-28
tafa5a	5.18237e-33	-1.14028	0.018	0.138	1.23045e-28
btbd11a	5.33072e-33	-0.955412	0.033	0.163	1.26567e-28
pcdh7a	5.68663e-33	-1.07341	0.033	0.164	1.35018e-28
kcnc1a	6.89597e-33	-0.807108	0.016	0.136	1.63731e-28
ahsa1b	7.58771e-33	-0.396776	0.194	0.405	1.80155e-28
nrp2a	8.05979e-33	-0.521027	0.069	0.224	1.91364e-28
hspa9	8.29393e-33	-0.283329	0.136	0.329	1.96923e-28
wbp2	8.46628e-33	-0.363789	0.15	0.346	2.01015e-28
gpc1b	8.77373e-33	-0.825174	0.042	0.177	2.08315e-28
immp2l	8.99447e-33	-0.788693	0.036	0.168	2.13556e-28
waplb	9.00866e-33	-0.498979	0.036	0.171	2.13893e-28
epha7	9.09119e-33	-0.795045	0.054	0.197	2.15852e-28
gbe1b	9.38465e-33	-0.552231	0.044	0.183	2.2282e-28
tbl1xr1a	9.40835e-33	-0.614806	0.041	0.177	2.23383e-28
znf536	9.94046e-33	-1.044	0.05	0.187	2.36016e-28
neb	9.99252e-33	0.47742	0.664	0.468	2.37252e-28
arhgap32b	1.02371e-32	-0.540372	0.039	0.175	2.43059e-28
becn1	1.05498e-32	-0.666513	0.029	0.158	2.50484e-28
gpc3	1.06011e-32	-1.2497	0.006	0.115	2.51702e-28
mink1	1.08364e-32	-0.705502	0.041	0.177	2.57288e-28
daam1a	1.17081e-32	-0.60698	0.056	0.2	2.77985e-28
ccdc85ca	1.23437e-32	-0.768713	0.081	0.237	2.93076e-28
ryr1b	1.25478e-32	-1.01887	0.337	0.499	2.97922e-28
aplp2	1.27954e-32	-0.392194	0.077	0.238	3.03802e-28
olfm2a	1.29846e-32	-1.10027	0.018	0.137	3.08292e-28
arrb1	1.32065e-32	-0.730244	0.017	0.137	3.13562e-28
foxo3b	1.3221e-32	-0.86868	0.042	0.176	3.13907e-28
dusp8a	1.35261e-32	-0.626426	0.074	0.228	3.2115e-28
NPAS3	1.57339e-32	-1.44387	0.065	0.209	3.7357e-28
PLCB1	1.72667e-32	-0.829596	0.015	0.133	4.09964e-28
ggps1	1.77569e-32	-0.468561	0.097	0.266	4.21603e-28
pde1a	1.79999e-32	-1.19972	0.008	0.119	4.27373e-28
tnrc6c1	1.99442e-32	-0.3536	0.087	0.251	4.73536e-28
xylt1	2.10224e-32	-0.662739	0.028	0.154	4.99134e-28
hspbp1	2.13388e-32	-0.798639	0.366	0.543	5.06647e-28
stx1b	2.22637e-32	-0.475268	0.064	0.216	5.28607e-28
chn2	2.64814e-32	-0.970876	0.015	0.131	6.28747e-28
uqcrb	2.69843e-32	1.13883	0.108	0.039	6.40689e-28
pcbp4	2.92389e-32	-0.885817	0.042	0.177	6.94218e-28
fam50a	3.01845e-32	-0.600806	0.03	0.158	7.16671e-28
rapgefl1	3.06087e-32	-0.608945	0.024	0.147	7.26743e-28
gpm6ba	3.28428e-32	-0.893111	0.012	0.126	7.79787e-28
nfasca	3.31457e-32	-0.730997	0.037	0.17	7.86978e-28
ubr5	3.3839e-32	-0.594472	0.027	0.152	8.0344e-28
igdcc4	3.53487e-32	-0.74673	0.037	0.17	8.39285e-28
nbeab	4.12278e-32	-0.904622	0.024	0.146	9.78871e-28
slc44a5a	4.84842e-32	-1.05421	0.015	0.131	1.15116e-27
grb10b	5.07462e-32	-0.707739	0.071	0.221	1.20487e-27
postnb	5.10528e-32	1.09741	0.122	0.048	1.21215e-27
ric8a	5.4136e-32	-0.553443	0.057	0.201	1.28535e-27
tcf7l2	5.71317e-32	-0.732733	0.099	0.26	1.35648e-27
dlg4a	5.73458e-32	-0.807234	0.006	0.113	1.36156e-27
gria1a	5.96402e-32	-1.05258	0.015	0.131	1.41604e-27
triob	6.4066e-32	-0.581607	0.029	0.155	1.52112e-27
palld	7.04369e-32	-0.805507	0.107	0.268	1.67238e-27
rplp2l	7.13403e-32	1.14049	0.12	0.046	1.69383e-27
carmil3	7.67754e-32	-0.746329	0.013	0.127	1.82288e-27
ptprnb	7.84327e-32	-0.899927	0.008	0.117	1.86223e-27
baz2ba	8.58159e-32	-0.658141	0.062	0.207	2.03753e-27
trim71	8.69355e-32	-0.47862	0.06	0.207	2.06411e-27
sema5ba	8.77067e-32	-1.22771	0.036	0.163	2.08242e-27
GABRB2	9.75065e-32	-0.882267	0.008	0.117	2.3151e-27
ptpn5	9.80133e-32	-0.990366	0.011	0.122	2.32713e-27
ptprua	9.85243e-32	-1.49264	0.042	0.17	2.33926e-27
XKR4	1.16778e-31	-0.902116	0.007	0.114	2.77265e-27
fam168a	1.27988e-31	-0.648757	0.024	0.145	3.03882e-27
inpp4ab	1.37524e-31	-0.775279	0.03	0.156	3.26524e-27
wnk1b	1.40637e-31	-0.56558	0.067	0.214	3.33914e-27
lrrfip2	1.43289e-31	-0.740987	0.036	0.164	3.40211e-27
kmt2e	1.48699e-31	-0.557282	0.051	0.191	3.53057e-27
ATE1	1.48702e-31	-0.682242	0.029	0.153	3.53063e-27
prkar1b	1.55067e-31	-0.724431	0.019	0.136	3.68175e-27
rps27.2	1.6255e-31	1.18859	0.135	0.057	3.85942e-27
cntn5	1.68653e-31	-1.05292	0.007	0.113	4.00433e-27
cntfr	1.82632e-31	-1.06282	0.063	0.203	4.33623e-27
ipo11	1.89208e-31	-0.52743	0.067	0.214	4.49236e-27
ppm1bb	1.99185e-31	-0.648697	0.035	0.164	4.72926e-27
fat1a	2.0154e-31	-0.61548	0.045	0.18	4.78516e-27
atp5pd	2.03917e-31	1.1329	0.112	0.042	4.84159e-27
jarid2a	2.0603e-31	-0.761802	0.014	0.126	4.89177e-27
dclk1a	2.17494e-31	-0.933811	0.01	0.119	5.16395e-27
pleca	2.30776e-31	-0.40625	0.187	0.389	5.47932e-27
csnk1g1	2.44195e-31	-0.730407	0.02	0.138	5.79793e-27
ndst2b	2.46823e-31	-0.773412	0.021	0.14	5.86032e-27
trappc8	2.58686e-31	-0.700121	0.025	0.146	6.14199e-27
mapk8ip3	2.71598e-31	-0.716545	0.011	0.122	6.44856e-27
nck2a	2.87839e-31	-0.850374	0.02	0.136	6.83415e-27
st3gal3b	2.96122e-31	-0.792283	0.024	0.142	7.03082e-27
slc24a3	2.97876e-31	-1.04933	0.009	0.117	7.07246e-27
slc6a8	3.02865e-31	-0.675433	0.051	0.187	7.19092e-27
ephb1	3.14693e-31	-1.09288	0.005	0.109	7.47175e-27
tmem178b	3.55493e-31	-0.696197	0.035	0.163	8.44048e-27
pcsk1nl	4.54736e-31	-0.720931	0.02	0.138	1.07968e-26
scaf4b	4.84216e-31	-0.681567	0.024	0.144	1.14967e-26
eef2l2	5.11647e-31	1.40175	0.193	0.101	1.2148e-26
cnksr2a	6.21283e-31	-0.782791	0.029	0.152	1.47511e-26
agbl4.1	6.86376e-31	-0.813243	0.038	0.167	1.62966e-26
dock4b	7.31626e-31	-0.998307	0.006	0.11	1.7371e-26
ntrk2b	7.44182e-31	-0.694894	0.017	0.131	1.76691e-26
raly	7.61058e-31	-0.863707	0.041	0.169	1.80698e-26
adka	7.6908e-31	-0.481149	0.085	0.24	1.82603e-26
nrp2b	7.74723e-31	-0.586266	0.066	0.211	1.83942e-26
pkp4	8.5487e-31	-0.996433	0.013	0.123	2.02972e-26
atf7ip	8.83463e-31	-0.525868	0.081	0.233	2.09761e-26
grk5l	9.05541e-31	-0.770587	0.027	0.147	2.15003e-26
gramd1ba	1.02869e-30	-0.851941	0.014	0.124	2.44242e-26
acap3b	1.17825e-30	-0.701628	0.028	0.149	2.79752e-26
rims2a	1.3014e-30	-0.71249	0.017	0.131	3.08991e-26
pcxb	1.3137e-30	-0.960122	0.007	0.112	3.11912e-26
zgc:165603	1.32045e-30	-0.888111	0.005	0.107	3.13513e-26
rpn2	1.37716e-30	-0.626892	0.026	0.146	3.26979e-26
srgap1a	1.45884e-30	-0.78756	0.026	0.145	3.46373e-26
ches1	1.47668e-30	-0.651246	0.02	0.136	3.50608e-26
fam49al	1.53274e-30	-0.726953	0.011	0.12	3.63919e-26
tcf7l1b	1.57635e-30	-0.6744	0.074	0.221	3.74273e-26
SGCZ	1.6104e-30	-0.922721	0.013	0.122	3.82357e-26
ptk2ab	1.69332e-30	-0.539871	0.05	0.184	4.02044e-26
cacnb4b	1.77718e-30	-0.785756	0.011	0.118	4.21955e-26
stard13a	1.80542e-30	-0.881268	0.015	0.124	4.2866e-26
phactr3a	1.83434e-30	-0.73252	0.008	0.114	4.35527e-26
grin2db	1.88435e-30	-0.874213	0.015	0.126	4.47402e-26
sorbs1	1.91861e-30	-0.355506	0.147	0.332	4.55536e-26
qki2	2.19654e-30	-0.614887	0.079	0.229	5.21524e-26
myh9b	2.30205e-30	-0.531907	0.054	0.191	5.46576e-26
gfra4a	2.32511e-30	-1.51494	0.019	0.13	5.52052e-26
mpped2a	2.33202e-30	-0.736608	0.039	0.166	5.53692e-26
ar	2.37132e-30	-0.689841	0.096	0.249	5.63024e-26
si:ch73-22o12.1	2.51662e-30	-0.771097	0.063	0.201	5.97521e-26
arhgap10	2.61607e-30	-0.606776	0.052	0.187	6.21133e-26
usp24	3.42946e-30	-0.578783	0.038	0.166	8.14256e-26
tgfb2	3.55556e-30	-0.907814	0.035	0.158	8.44198e-26
cadm2a	3.78442e-30	-0.918184	0.012	0.12	8.98534e-26
pbx1b	3.91668e-30	-0.935662	0.011	0.118	9.29938e-26
rnf24	4.17638e-30	-0.3835	0.086	0.24	9.91597e-26
ABR	4.24086e-30	-0.739786	0.025	0.143	1.00691e-25
rap1gap	4.43141e-30	-0.859879	0.033	0.153	1.05215e-25
kctd3	4.87716e-30	-0.717183	0.017	0.128	1.15798e-25
rap1b	5.72486e-30	-0.401731	0.122	0.293	1.35925e-25
dscamb	6.06459e-30	-1.19102	0.031	0.149	1.43991e-25
fkbp4	6.21586e-30	-0.781386	0.275	0.442	1.47583e-25
fgf12b	6.33518e-30	-0.639278	0.02	0.132	1.50416e-25
bahd1	6.41055e-30	-0.660781	0.033	0.155	1.52206e-25
pard3ab	6.73238e-30	-0.591467	0.052	0.186	1.59847e-25
il1rapl2	6.7963e-30	-1.84995	0.037	0.156	1.61364e-25
GRIK3	6.87517e-30	-1.02866	0.012	0.119	1.63237e-25
thoc2	7.10729e-30	-0.499263	0.051	0.187	1.68748e-25
sorl1	7.14836e-30	-0.717944	0.021	0.135	1.69723e-25
dnm1a	8.13529e-30	-0.56033	0.03	0.151	1.93156e-25
plch2a	8.40324e-30	-0.814043	0.024	0.14	1.99518e-25
pacs2	9.37382e-30	-0.645396	0.043	0.17	2.22563e-25
grm5b	9.81864e-30	-0.808784	0.007	0.108	2.33124e-25
kmt2bb	1.07992e-29	-0.547718	0.04	0.166	2.56406e-25
nfatc3a	1.1779e-29	-0.60837	0.081	0.23	2.7967e-25
pip5k1cb	1.20626e-29	-0.677431	0.011	0.116	2.86402e-25
rpl5a	1.21035e-29	1.12597	0.12	0.048	2.87374e-25
mtmr3	1.41836e-29	-0.526557	0.05	0.182	3.36761e-25
zgc:172282	1.47755e-29	-1.04304	0.015	0.122	3.50814e-25
cblb	1.50403e-29	-0.609016	0.051	0.183	3.57102e-25
ppp2r5a	1.55677e-29	-0.711626	0.051	0.183	3.69625e-25
dacha	1.55911e-29	-1.33071	0.029	0.144	3.7018e-25
mbpa	1.60724e-29	0.6005	0.184	0.089	3.81606e-25
zbtb16a	1.67774e-29	-0.691423	0.09	0.239	3.98346e-25
srrm4	1.80494e-29	-0.984008	0.032	0.151	4.28546e-25
dmd	1.82167e-29	-0.636157	0.187	0.367	4.32519e-25
bcr	2.27455e-29	-0.649383	0.025	0.141	5.40046e-25
scn8ab	2.32143e-29	-0.696869	0.019	0.129	5.51178e-25
cdh24b	2.3821e-29	-0.920299	0.007	0.107	5.65583e-25
grin2bb	2.67235e-29	-0.773641	0.039	0.162	6.34495e-25
magi1b	2.97576e-29	-0.543258	0.037	0.16	7.06534e-25
cdc42se2	3.2549e-29	-0.637326	0.017	0.126	7.7281e-25
suclg2	3.70092e-29	-0.714903	0.033	0.152	8.78709e-25
ubr3	4.14176e-29	-0.386396	0.088	0.24	9.83378e-25
lztfl1	4.33717e-29	-0.463755	0.037	0.161	1.02977e-24
cbx7a	4.35899e-29	-0.61926	0.088	0.237	1.03496e-24
ERBB4	4.36758e-29	-0.689391	0.09	0.237	1.037e-24
rapgef1b	4.43219e-29	-0.620841	0.02	0.131	1.05234e-24
gabrg2	4.67326e-29	-0.679735	0.007	0.107	1.10957e-24
gria4b	5.19e-29	-0.746473	0.02	0.13	1.23226e-24
zgc:77784	5.19551e-29	-0.911992	0.005	0.103	1.23357e-24
lrrc75ba	5.297e-29	-0.743757	0.009	0.11	1.25767e-24
klf7a	5.71742e-29	-0.68414	0.022	0.134	1.35749e-24
grm1b	5.8977e-29	-1.10284	0.009	0.11	1.40029e-24
gphnb	6.36443e-29	-0.701742	0.011	0.114	1.51111e-24
aatkb	7.04456e-29	-0.731727	0.031	0.148	1.67259e-24
pip4k2ab	7.05486e-29	-0.745863	0.012	0.116	1.67504e-24
cacna1ba	7.39469e-29	-0.72133	0.02	0.129	1.75572e-24
kcnc3b	7.93459e-29	-0.675463	0.01	0.111	1.88391e-24
gria2a	8.05512e-29	-0.616057	0.012	0.116	1.91253e-24
mapk14a	8.16575e-29	-0.428586	0.033	0.153	1.93879e-24
syt14a	8.26976e-29	-0.727185	0.008	0.108	1.96349e-24
tnr	8.34616e-29	-0.913548	0.02	0.128	1.98163e-24
ctdsplb	8.53078e-29	-0.461302	0.04	0.165	2.02546e-24
nyap2a	9.05048e-29	-0.723653	0.017	0.125	2.14886e-24
abcc5	9.45824e-29	-0.587031	0.024	0.138	2.24567e-24
mcc	9.59802e-29	-0.548107	0.038	0.161	2.27886e-24
clstn1	9.7935e-29	-0.283207	0.073	0.218	2.32527e-24
furinb	1.00009e-28	-0.63019	0.039	0.162	2.37451e-24
hsp70.2	1.01096e-28	0.581738	0.607	0.503	2.40032e-24
jph1a	1.01182e-28	-0.575305	0.087	0.235	2.40237e-24
ppm1e	1.03346e-28	-0.972229	0.014	0.118	2.45375e-24
dot1l	1.03807e-28	-0.747251	0.02	0.128	2.46469e-24
epha6	1.10091e-28	-1.18562	0.017	0.123	2.6139e-24
iqsec2a	1.13103e-28	-0.665516	0.033	0.151	2.6854e-24
mlf1	1.14033e-28	-0.486629	0.273	0.482	2.70748e-24
myrip	1.20322e-28	-0.732627	0.014	0.118	2.85681e-24
snx17	1.25315e-28	-0.439488	0.077	0.222	2.97535e-24
dennd4a	1.25906e-28	-0.748897	0.02	0.128	2.98939e-24
sltm	1.26205e-28	-0.674606	0.024	0.135	2.99649e-24
cita	1.43876e-28	-0.659828	0.014	0.118	3.41604e-24
unc80	1.58129e-28	-0.629135	0.009	0.109	3.75447e-24
med13a	1.62806e-28	-0.539693	0.037	0.158	3.86549e-24
ntng2a	1.74263e-28	-1.148	0.011	0.112	4.13752e-24
syt2a	1.80113e-28	-0.726163	0.019	0.127	4.27642e-24
tomm20a.1	1.87761e-28	-0.559833	0.027	0.14	4.458e-24
ENSDARG00000071353	2.03468e-28	-0.511845	0.031	0.148	4.83094e-24
ldb2b	2.03756e-28	-0.706386	0.014	0.118	4.83777e-24
hdac11	2.1162e-28	-0.758929	0.014	0.117	5.02449e-24
tspan17	2.16126e-28	-0.657373	0.02	0.129	5.13149e-24
dapk1	2.1808e-28	-0.680337	0.028	0.141	5.17787e-24
mtus1b	2.22025e-28	-0.66697	0.028	0.141	5.27153e-24
adamtsl3	2.25902e-28	-0.891217	0.031	0.146	5.36359e-24
zmp:0000000924	2.44824e-28	-0.902197	0.007	0.105	5.81286e-24
ccser2a	2.46078e-28	-0.527132	0.037	0.156	5.84263e-24
IQSEC1	2.59474e-28	-0.627647	0.011	0.113	6.16069e-24
nudc	2.59888e-28	-0.462699	0.055	0.187	6.17053e-24
BX465198.2	2.77614e-28	-0.8135	0.007	0.105	6.5914e-24
samd4a	2.8517e-28	-0.63195	0.072	0.209	6.7708e-24
SEMA4F	2.90893e-28	-0.924551	0.016	0.121	6.90668e-24
dab2ipa	3.05289e-28	-0.631367	0.033	0.149	7.24848e-24
camkk1a	3.1442e-28	-0.788727	0.013	0.115	7.46528e-24
slc8a1b	3.25308e-28	-0.831847	0.02	0.128	7.72378e-24
rnf130	3.64968e-28	-0.502229	0.033	0.149	8.66545e-24
spock1	4.03193e-28	-0.731184	0.045	0.168	9.57301e-24
csnk1a1	4.18457e-28	-0.38134	0.057	0.19	9.93543e-24
glceb	4.60336e-28	-0.614984	0.022	0.13	1.09297e-23
UNC5C	4.60753e-28	-0.71236	0.036	0.152	1.09397e-23
lin7a	4.75124e-28	-0.418958	0.037	0.157	1.12809e-23
glcci1a	4.75343e-28	-0.823948	0.012	0.113	1.12861e-23
pcxa	5.1046e-28	-0.380382	0.074	0.217	1.21198e-23
kazna	5.24251e-28	-0.600782	0.042	0.164	1.24473e-23
si:dkey-33c12.4	5.3888e-28	-0.608249	0.029	0.143	1.27946e-23
tp53bp1	5.44683e-28	-0.555512	0.019	0.125	1.29324e-23
cdh13	5.52663e-28	-0.709758	0.045	0.168	1.31219e-23
tex264a	6.2557e-28	-0.773552	0.019	0.124	1.48529e-23
igsf9ba	6.34833e-28	-0.737671	0.021	0.128	1.50728e-23
epb41l3b	6.42832e-28	-0.462972	0.032	0.147	1.52628e-23
ahcyl2b	6.45337e-28	-0.589178	0.035	0.153	1.53222e-23
cacna2d1a	6.51764e-28	-0.735258	0.143	0.301	1.54748e-23
klf13	6.56742e-28	-0.727088	0.04	0.159	1.5593e-23
nedd4l	6.76013e-28	-0.604065	0.223	0.412	1.60506e-23
gnai2b	6.79799e-28	-0.657175	0.037	0.154	1.61405e-23
fnbp1l	8.5018e-28	-0.62571	0.029	0.141	2.01858e-23
rap1gap2b	8.89466e-28	-1.16071	0.013	0.113	2.11186e-23
fndc3bb	9.61349e-28	-0.586617	0.086	0.229	2.28253e-23
TENM3	1.01758e-27	-0.900857	0.021	0.128	2.41603e-23
stxbp5b	1.02367e-27	-0.615793	0.024	0.134	2.43051e-23
pacsin1a	1.06734e-27	-0.581914	0.019	0.124	2.53418e-23
ube2h	1.0784e-27	-0.428353	0.082	0.226	2.56044e-23
ppargc1b	1.129e-27	-0.623033	0.047	0.17	2.6806e-23
atp11c	1.15015e-27	-0.681562	0.029	0.14	2.7308e-23
klc1a	1.17347e-27	-0.432376	0.033	0.15	2.78618e-23
erfl3	1.22972e-27	-0.655467	0.061	0.191	2.91971e-23
grip2b	1.25248e-27	-1.13585	0.016	0.118	2.97377e-23
gria2b	1.33077e-27	-0.725209	0.019	0.124	3.15964e-23
fstl5	1.37625e-27	-0.787213	0.018	0.122	3.26762e-23
ctnnd2b	1.4469e-27	-0.613599	0.008	0.105	3.43536e-23
ldlrad4b	1.4604e-27	-0.64954	0.027	0.137	3.46743e-23
dgkh	1.46918e-27	-0.453979	0.059	0.191	3.48828e-23
CHST8	1.48563e-27	-0.883188	0.17	0.325	3.52734e-23
rps6kal	1.50193e-27	-0.580207	0.03	0.143	3.56603e-23
ssbp2	1.57297e-27	-0.678155	0.03	0.143	3.73469e-23
map7d1a	1.65491e-27	-0.721099	0.034	0.148	3.92926e-23
PPP2CA	1.85221e-27	-0.52115	0.107	0.259	4.39769e-23
hsph1	2.07697e-27	-0.685272	0.71	0.795	4.93134e-23
dlgap1a	2.11895e-27	-0.631272	0.024	0.133	5.03102e-23
kirrel3a	2.12213e-27	-1.22198	0.039	0.154	5.03857e-23
ctdspla	2.32727e-27	-0.500432	0.029	0.141	5.52564e-23
pcdh10a	2.47387e-27	-0.833897	0.01	0.106	5.87371e-23
sipa1l1	2.53825e-27	-0.528863	0.032	0.145	6.02658e-23
rbp4	2.59958e-27	1.14064	0.14	0.064	6.17219e-23
ablim1a	2.62113e-27	-0.839413	0.015	0.115	6.22336e-23
ralgps2	2.70116e-27	-0.63864	0.033	0.146	6.41336e-23
kcnh3	2.78995e-27	-0.915741	0.018	0.121	6.62418e-23
phldb1b	2.83473e-27	-0.439331	0.049	0.174	6.7305e-23
ppp2r5b	2.85352e-27	-0.668876	0.011	0.108	6.77511e-23
adcy2a	2.85526e-27	-0.947891	0.009	0.104	6.77924e-23
CDH18	2.91766e-27	-0.711186	0.015	0.117	6.9274e-23
obscnb	3.02563e-27	-0.680259	0.081	0.218	7.18375e-23
ttll7	3.4325e-27	-0.646484	0.015	0.116	8.14979e-23
efna2a	3.43664e-27	-0.994499	0.012	0.11	8.15961e-23
tp53bp2b	3.48651e-27	-0.567677	0.018	0.121	8.27802e-23
ERC1	3.62316e-27	-0.528652	0.043	0.163	8.60246e-23
nrip2	3.62747e-27	-0.81386	0.012	0.11	8.6127e-23
egln1b	3.63996e-27	-0.674	0.086	0.225	8.64235e-23
dpf3	3.95722e-27	-0.617725	0.018	0.12	9.39562e-23
grik4	3.96261e-27	-0.957705	0.034	0.147	9.40843e-23
sox6	4.17178e-27	-0.683688	0.21	0.373	9.90505e-23
mmp17a	4.27196e-27	-0.761025	0.011	0.107	1.01429e-22
shank2b	4.28382e-27	-0.587562	0.015	0.117	1.01711e-22
mboat2a	4.34708e-27	-0.664938	0.018	0.121	1.03213e-22
znf385c	4.51389e-27	-1.21311	0.022	0.126	1.07173e-22
gramd1a	4.52833e-27	-0.552726	0.051	0.173	1.07516e-22
meis2a.1	5.09088e-27	-0.62512	0.037	0.151	1.20873e-22
atxn2	5.10872e-27	-0.511043	0.029	0.139	1.21296e-22
prkcbb	5.36617e-27	-0.772722	0.052	0.175	1.27409e-22
pcdh11	5.73644e-27	-0.98039	0.023	0.128	1.362e-22
ppp2r2bb	5.96778e-27	-0.660939	0.015	0.114	1.41693e-22
ppip5k1a	6.56001e-27	-0.482795	0.069	0.203	1.55754e-22
nckap1	6.6363e-27	-0.369701	0.048	0.172	1.57566e-22
efnb3b	6.70307e-27	-0.711391	0.02	0.124	1.59151e-22
mapta	7.24673e-27	-0.501677	0.028	0.136	1.72059e-22
bahcc1b	7.87745e-27	-0.478925	0.057	0.184	1.87034e-22
pag1	8.22045e-27	-0.811414	0.033	0.145	1.95178e-22
plekha7a	8.55256e-27	-0.576415	0.033	0.145	2.03063e-22
plxna4	8.71698e-27	-0.643379	0.034	0.146	2.06967e-22
rxraa	8.97887e-27	-0.640428	0.044	0.162	2.13185e-22
crebbpa	9.05702e-27	-0.474116	0.041	0.158	2.15041e-22
ptpn4a	1.11254e-26	-0.444002	0.039	0.156	2.64149e-22
grm8a	1.16622e-26	-0.769395	0.066	0.195	2.76894e-22
cadm1b	1.24009e-26	-0.937987	0.007	0.1	2.94436e-22
rarab	1.28802e-26	-0.610522	0.026	0.133	3.05816e-22
aldoab	1.33821e-26	1.2316	0.18	0.095	3.17732e-22
dnajb2	1.41338e-26	-0.261902	0.142	0.313	3.35579e-22
epha3	1.61496e-26	-0.68978	0.038	0.152	3.83441e-22
INSYN2A.1	1.70532e-26	-0.669228	0.011	0.105	4.04894e-22
KCNB2	1.7978e-26	-1.37271	0.028	0.133	4.26851e-22
arhgef12b	1.80484e-26	-0.61037	0.048	0.168	4.28522e-22
cntn4	1.86162e-26	-0.948992	0.013	0.109	4.42004e-22
hs6st1b	1.99706e-26	-0.721545	0.032	0.141	4.74162e-22
brdt	2.02897e-26	-0.382519	0.08	0.219	4.81739e-22
ep300b	2.04979e-26	-0.511293	0.026	0.133	4.86681e-22
fam49bb	2.12839e-26	-0.518504	0.017	0.117	5.05343e-22
mgat4c	2.1354e-26	-0.828121	0.018	0.118	5.07007e-22
cdon	2.20969e-26	-0.629775	0.096	0.236	5.24648e-22
kmt2a	2.25515e-26	-0.505977	0.029	0.137	5.35441e-22
kalrna	2.25815e-26	-0.797329	0.012	0.108	5.36152e-22
PLXNA1	2.32515e-26	-0.636157	0.017	0.117	5.52061e-22
nalcn	2.49302e-26	-0.613191	0.011	0.105	5.91918e-22
ghra	2.55624e-26	-0.607631	0.052	0.174	6.06927e-22
grm8b	2.56535e-26	-1.05356	0.017	0.116	6.09091e-22
cert1b	2.72527e-26	-0.647893	0.02	0.122	6.4706e-22
myh14	3.07448e-26	-0.421205	0.025	0.131	7.29974e-22
epha4b	3.26908e-26	-0.783535	0.011	0.106	7.76177e-22
smarcd3a	3.50817e-26	-0.52997	0.033	0.143	8.32945e-22
map7d2a	3.71848e-26	-0.661725	0.011	0.105	8.82878e-22
hs6st3b	3.8407e-26	-0.728448	0.056	0.177	9.11896e-22
dchs1b	3.85625e-26	-0.715759	0.013	0.108	9.15589e-22
rab11fip3	4.0764e-26	-0.620738	0.013	0.109	9.6786e-22
arhgap33	4.11756e-26	-0.615645	0.009	0.101	9.77631e-22
dok6	4.26231e-26	-0.722829	0.013	0.109	1.012e-21
leng8	4.4035e-26	-0.836615	0.015	0.111	1.04552e-21
si:ch73-335l21.1	4.4195e-26	-0.542498	0.065	0.193	1.04932e-21
specc1	4.42904e-26	-0.719255	0.025	0.13	1.05159e-21
slmapa	4.87895e-26	-0.36161	0.05	0.17	1.15841e-21
pacsin3	4.88723e-26	-0.598144	0.091	0.228	1.16037e-21
sema6bb	5.33545e-26	-0.591894	0.02	0.121	1.2668e-21
flncb	5.62919e-26	-0.66505	0.108	0.252	1.33654e-21
gng7	5.76744e-26	-0.534091	0.021	0.122	1.36936e-21
ptpn4b	6.33429e-26	-0.540841	0.02	0.121	1.50395e-21
vps50.1	6.74531e-26	-0.605688	0.02	0.121	1.60154e-21
fhod3b	6.79407e-26	-0.990121	0.12	0.262	1.61312e-21
mical2b	6.9593e-26	-0.600577	0.055	0.176	1.65235e-21
adgrl2a	7.06477e-26	-1.03746	0.027	0.131	1.67739e-21
dctn1b	7.21331e-26	-0.628921	0.011	0.104	1.71266e-21
atxn7	7.86735e-26	-0.421128	0.038	0.151	1.86795e-21
robo2.1	8.09856e-26	-0.582495	0.02	0.12	1.92284e-21
gnb1a	9.16934e-26	-0.317951	0.088	0.228	2.17708e-21
apbb2b	9.22424e-26	-0.481217	0.026	0.131	2.19011e-21
mllt10	9.24247e-26	-0.475145	0.032	0.14	2.19444e-21
map6a	9.2649e-26	-0.593447	0.012	0.106	2.19977e-21
dscama	9.64485e-26	-0.675622	0.017	0.115	2.28998e-21
paxbp1	9.98144e-26	-0.550866	0.014	0.109	2.36989e-21
fam189a1	1.00482e-25	-0.632935	0.024	0.127	2.38575e-21
qkib	1.08318e-25	-0.840751	0.069	0.195	2.57179e-21
tmem131l	1.19941e-25	-0.502608	0.044	0.16	2.84776e-21
gabra1	1.20841e-25	-0.664669	0.009	0.1	2.86912e-21
ubl3a	1.22598e-25	-0.369602	0.059	0.183	2.91084e-21
btbd7	1.25038e-25	-0.697961	0.016	0.113	2.96877e-21
ckmt2b	1.28903e-25	1.14665	0.107	0.044	3.06055e-21
si:ch211-194c3.5	1.35098e-25	-0.564049	0.012	0.106	3.20763e-21
clasp2	1.42804e-25	-0.320546	0.061	0.187	3.39058e-21
dennd1b	1.56758e-25	-0.390936	0.042	0.157	3.72191e-21
gnai2a	1.61615e-25	-0.539283	0.099	0.24	3.83722e-21
tjp1a	1.73071e-25	-0.54301	0.033	0.142	4.10923e-21
hipk3a	1.7399e-25	-0.462961	0.059	0.183	4.13105e-21
kidins220b	1.74111e-25	-0.477085	0.027	0.131	4.13391e-21
slc38a4	1.75037e-25	-0.434933	0.072	0.203	4.15589e-21
arfgef1	1.79257e-25	-0.398938	0.029	0.135	4.25609e-21
nos1apa.1	1.89752e-25	-0.752557	0.023	0.123	4.50529e-21
tjap1	2.01098e-25	-0.443774	0.042	0.155	4.77468e-21
rasal2	2.13656e-25	-0.573889	0.064	0.187	5.07283e-21
mdga1	2.18525e-25	-0.944316	0.015	0.11	5.18845e-21
efnb1	2.19516e-25	-0.789907	0.018	0.114	5.21197e-21
numbl	2.35423e-25	-0.667808	0.02	0.117	5.58966e-21
aig1	2.51866e-25	-0.632734	0.01	0.1	5.98005e-21
rims2b	2.63012e-25	-0.541944	0.028	0.131	6.24469e-21
skila	3.22344e-25	-0.706938	0.027	0.129	7.6534e-21
glg1b	3.25084e-25	-0.578973	0.03	0.135	7.71847e-21
gli3	3.2974e-25	-0.693757	0.07	0.195	7.82903e-21
ppargc1a	3.35723e-25	-0.684214	0.05	0.165	7.97108e-21
rps6ka3b	3.52446e-25	-0.690145	0.017	0.113	8.36812e-21
laptm4b	3.83561e-25	-0.535105	0.29	0.48	9.10688e-21
slc30a1a	4.0387e-25	-0.324714	0.101	0.248	9.58907e-21
birc2	4.11134e-25	-0.532162	0.031	0.136	9.76156e-21
ccdc167	4.12757e-25	-0.683597	0.011	0.101	9.8001e-21
tusc3	4.31616e-25	-0.604365	0.013	0.105	1.02479e-20
tmem63ba	4.36621e-25	-0.67622	0.017	0.112	1.03667e-20
ehbp1	4.42669e-25	-0.397189	0.037	0.146	1.05103e-20
gnas	4.50406e-25	-0.566166	0.028	0.13	1.0694e-20
kat6a	4.59828e-25	-0.422106	0.042	0.154	1.09177e-20
sbf1	4.60795e-25	-0.442844	0.046	0.162	1.09406e-20
si:ch211-233a24.2	5.06905e-25	-0.438624	0.04	0.15	1.20354e-20
ebf1b	5.08592e-25	-1.38656	0.019	0.114	1.20755e-20
runx1t1	5.12284e-25	-0.767527	0.039	0.148	1.21632e-20
RAPGEF2	5.12681e-25	-0.446077	0.046	0.159	1.21726e-20
snap25b	5.23961e-25	-0.669542	0.033	0.139	1.24404e-20
hivep3b	5.33201e-25	-0.726839	0.024	0.125	1.26598e-20
ankhd1	5.35557e-25	-0.474096	0.036	0.144	1.27157e-20
dock7	5.50227e-25	-0.528136	0.025	0.127	1.30641e-20
rsrc1	5.71519e-25	-0.600199	0.021	0.119	1.35696e-20
stk39	6.4024e-25	-0.443761	0.025	0.126	1.52012e-20
ank2a	6.89645e-25	-0.585225	0.014	0.106	1.63742e-20
MAGI3	7.17851e-25	-0.626438	0.06	0.181	1.70439e-20
sptan1	7.54923e-25	-0.499022	0.05	0.165	1.79241e-20
gria3a	7.94859e-25	-0.679066	0.012	0.103	1.88723e-20
nlgn2b	8.02254e-25	-0.625981	0.011	0.1	1.90479e-20
tub	8.48626e-25	-0.621462	0.02	0.117	2.01489e-20
stag1a	9.06399e-25	-0.523298	0.019	0.114	2.15206e-20
hsp70.1	9.21611e-25	0.656861	0.509	0.42	2.18818e-20
kalrnb	9.44703e-25	-0.620472	0.023	0.121	2.24301e-20
babam2	9.98049e-25	-0.568339	0.023	0.121	2.36967e-20
micu3a	1.07175e-24	-0.584546	0.013	0.104	2.54466e-20
aff4	1.24815e-24	-0.563487	0.024	0.122	2.96349e-20
cdk16	1.27094e-24	-0.460795	0.108	0.252	3.01758e-20
pam	1.2754e-24	-0.489381	0.026	0.127	3.02819e-20
rbm33a	1.2877e-24	-0.569263	0.018	0.113	3.05738e-20
ulk2	1.40986e-24	-0.554053	0.033	0.138	3.34742e-20
gab1	1.49514e-24	-0.572758	0.057	0.175	3.54991e-20
trpm3	1.49726e-24	-0.629342	0.012	0.102	3.55495e-20
nptna	1.57194e-24	-0.455915	0.029	0.131	3.73226e-20
man1a1	1.59933e-24	-0.688078	0.033	0.137	3.79728e-20
map1ab	1.70733e-24	-0.573062	0.069	0.194	4.05371e-20
cspg5a	1.77857e-24	-0.566189	0.027	0.128	4.22286e-20
picalmb	2.11438e-24	-0.453918	0.021	0.118	5.02018e-20
mmp15b	2.18113e-24	-0.630701	0.026	0.125	5.17865e-20
phrf1	2.23407e-24	-0.529441	0.029	0.131	5.30435e-20
nol4lb	2.31139e-24	-0.759717	0.02	0.116	5.48794e-20
amfra	2.43127e-24	-0.635415	0.119	0.258	5.77255e-20
arrdc1b	2.53073e-24	-0.452931	0.044	0.156	6.0087e-20
tmem198b	2.67579e-24	-0.713668	0.018	0.111	6.35314e-20
si:ch211-13k12.2	2.80135e-24	-0.658125	0.038	0.143	6.65124e-20
RIMBP2	2.80946e-24	-0.565802	0.017	0.11	6.6705e-20
usp47	2.90786e-24	-0.51513	0.02	0.116	6.90412e-20
abhd17c	2.94464e-24	-0.593331	0.023	0.119	6.99145e-20
grin1b	2.98581e-24	-0.563757	0.019	0.113	7.0892e-20
chchd6a	3.35976e-24	-0.563144	0.02	0.114	7.97708e-20
ttl	3.44323e-24	-0.46729	0.058	0.175	8.17526e-20
ccdc85cb	3.51892e-24	-0.455689	0.025	0.124	8.35496e-20
ptprea	3.78991e-24	-0.612858	0.033	0.135	8.99839e-20
ldb2a	3.80599e-24	-0.584242	0.021	0.117	9.03657e-20
mta1	3.9087e-24	-0.534537	0.022	0.118	9.28043e-20
tet1	4.12566e-24	-0.454117	0.041	0.148	9.79556e-20
pcdh15a	4.49875e-24	-0.822651	0.02	0.114	1.06814e-19
pard6a	4.58377e-24	-0.6934	0.012	0.101	1.08833e-19
src	4.73318e-24	-0.67175	0.015	0.104	1.1238e-19
chd7	4.94306e-24	-0.490156	0.05	0.163	1.17363e-19
ttyh3b	4.95592e-24	-0.437085	0.03	0.132	1.17668e-19
pdzrn3b	5.7491e-24	-0.757602	0.077	0.199	1.36501e-19
ccdc9b	5.81701e-24	-0.422587	0.029	0.129	1.38113e-19
ubr4	6.28916e-24	-0.400238	0.028	0.127	1.49323e-19
CU468723.4	6.31371e-24	-0.607591	0.022	0.117	1.49907e-19
znf1035	6.83248e-24	-0.520865	0.023	0.119	1.62223e-19
snap91a	7.0571e-24	-0.522482	0.015	0.105	1.67557e-19
cux2b	7.26371e-24	-0.757285	0.016	0.107	1.72462e-19
limch1b	7.27017e-24	-0.758439	0.032	0.132	1.72616e-19
si:dkey-246g23.2	7.35872e-24	-0.754284	0.024	0.119	1.74718e-19
mgat5	7.3669e-24	-0.407605	0.033	0.135	1.74912e-19
dnmt3aa	7.53932e-24	-0.393522	0.025	0.123	1.79006e-19
ptprdb	8.32146e-24	-0.460749	0.02	0.113	1.97577e-19
FRMD4A	8.34702e-24	-0.623184	0.015	0.106	1.98183e-19
atp2b1a	8.54148e-24	-0.457182	0.049	0.161	2.028e-19
u2surp	8.85926e-24	-0.61053	0.019	0.111	2.10346e-19
thsd7aa	1.09235e-23	-0.666647	0.012	0.1	2.59357e-19
kcnh7	1.17035e-23	-0.573126	0.012	0.1	2.77877e-19
nav3	1.17483e-23	-0.579805	0.027	0.124	2.7894e-19
grin2ab	1.21849e-23	-0.680209	0.021	0.115	2.89306e-19
musk	1.31537e-23	-0.607335	0.077	0.2	3.12309e-19
tasor2	1.33077e-23	-0.449062	0.055	0.169	3.15965e-19
fam120a	1.339e-23	-0.484499	0.033	0.134	3.1792e-19
NAV1	1.41872e-23	-0.694014	0.018	0.109	3.36846e-19
ccser1	1.42754e-23	-0.620513	0.023	0.116	3.38941e-19
grb2b	1.70558e-23	-0.361973	0.08	0.209	4.04956e-19
add3a	1.75931e-23	-0.425474	0.076	0.2	4.17713e-19
CU638714.1	1.85544e-23	-0.57513	0.013	0.1	4.40538e-19
mef2ca	1.85853e-23	-0.771937	0.183	0.326	4.41271e-19
ppp3cca	1.91804e-23	-0.465913	0.033	0.135	4.554e-19
hint2	1.95198e-23	-0.481607	0.027	0.124	4.63458e-19
grin2aa	2.23051e-23	-0.617144	0.021	0.114	5.29591e-19
eya1	2.28105e-23	-0.833508	0.074	0.191	5.41589e-19
MAN1C1	2.38634e-23	-0.540583	0.022	0.115	5.66589e-19
hdac5	2.39143e-23	-0.443756	0.024	0.12	5.67796e-19
slit2	2.48381e-23	-0.603581	0.056	0.169	5.8973e-19
pcsk5b	2.61546e-23	-0.44171	0.063	0.18	6.20988e-19
ppp3ccb	2.89215e-23	-0.399636	0.025	0.121	6.86682e-19
cdc42bpab	3.00707e-23	-0.504186	0.02	0.113	7.13968e-19
ripor1	3.73437e-23	-0.750972	0.029	0.125	8.86651e-19
cobl	3.88722e-23	-0.509393	0.082	0.207	9.22942e-19
msh3	4.11043e-23	-0.517464	0.024	0.117	9.75938e-19
nr3c1	4.13947e-23	-0.3007	0.041	0.146	9.82835e-19
daam1b	4.27542e-23	-0.592728	0.02	0.11	1.01511e-18
mid2	4.78832e-23	-0.650253	0.024	0.117	1.13689e-18
ADGRL3	4.9709e-23	-0.492651	0.014	0.1	1.18024e-18
ppp2r5cb	5.00031e-23	-0.584678	0.026	0.121	1.18722e-18
chrm2a	5.06718e-23	-0.889885	0.02	0.111	1.2031e-18
atp2a1	5.47697e-23	1.12299	0.136	0.066	1.3004e-18
elmo1	5.53186e-23	-0.621959	0.041	0.144	1.31343e-18
pde4d	5.6002e-23	-0.49726	0.023	0.116	1.32966e-18
traf4a	5.65773e-23	-0.678099	0.014	0.1	1.34332e-18
lrmda	5.73688e-23	-0.64351	0.065	0.179	1.36211e-18
hpca	5.91783e-23	-0.632944	0.023	0.115	1.40507e-18
ca16b	5.93758e-23	-0.631693	0.02	0.111	1.40976e-18
necab2	6.21111e-23	-0.625444	0.029	0.126	1.4747e-18
lrch1	6.33492e-23	-0.56141	0.015	0.103	1.5041e-18
smurf1	6.43218e-23	-0.443017	0.023	0.116	1.52719e-18
nell2b	6.4628e-23	-0.591262	0.025	0.12	1.53446e-18
micu1	6.89333e-23	-0.400119	0.032	0.131	1.63668e-18
waca	6.92084e-23	-0.464634	0.025	0.119	1.64322e-18
chsy3	6.98393e-23	-0.643071	0.037	0.137	1.65819e-18
slc9a7	7.0047e-23	-0.541112	0.015	0.101	1.66312e-18
shc1	7.11706e-23	-0.619037	0.07	0.187	1.6898e-18
plecb	7.13234e-23	-0.425523	0.218	0.388	1.69343e-18
robo3	8.11954e-23	-0.644593	0.02	0.109	1.92782e-18
ptprt.1	8.36511e-23	-0.926031	0.015	0.102	1.98613e-18
rngtt	8.74799e-23	-0.357193	0.026	0.121	2.07704e-18
taf1	8.90302e-23	-0.539623	0.018	0.106	2.11384e-18
cacng6b	9.45224e-23	-0.713148	0.029	0.124	2.24424e-18
si:ch211-207i1.2	9.5086e-23	-0.548037	0.051	0.158	2.25763e-18
ptp4a2b	1.0626e-22	-0.598312	0.107	0.239	2.52294e-18
rasa1a	1.06393e-22	-0.335143	0.044	0.149	2.52609e-18
b3glcta	1.10576e-22	-0.543176	0.042	0.145	2.62541e-18
map7d2b	1.19846e-22	-0.478599	0.024	0.118	2.84551e-18
irs2a	1.23464e-22	-0.535369	0.024	0.116	2.93141e-18
dnm2a	1.29896e-22	-0.376322	0.048	0.156	3.08411e-18
cry3a	1.31002e-22	-0.508833	0.029	0.125	3.11038e-18
itpk1b	1.33918e-22	-0.530623	0.018	0.106	3.17962e-18
cicb	1.34134e-22	-0.536824	0.017	0.105	3.18475e-18
dgkg	1.4177e-22	-0.528666	0.02	0.11	3.36604e-18
fryl	1.42203e-22	-0.363952	0.05	0.158	3.37634e-18
dysf	1.45222e-22	-0.596514	0.048	0.154	3.44801e-18
mtor	1.45468e-22	-0.282833	0.051	0.162	3.45384e-18
SORCS3	1.47524e-22	-0.817392	0.015	0.1	3.50267e-18
sh3rf1	1.48977e-22	-0.551957	0.034	0.132	3.53716e-18
dedd1	1.62942e-22	-0.365117	0.051	0.161	3.86873e-18
furina	1.65984e-22	-0.458104	0.064	0.179	3.94096e-18
per3	1.69782e-22	-0.253595	0.069	0.189	4.03113e-18
si:ch73-280o22.2	1.79243e-22	-0.6901	0.015	0.101	4.25577e-18
abca2	1.79784e-22	-0.570015	0.015	0.101	4.26861e-18
crtc3	1.83528e-22	-0.551746	0.023	0.114	4.3575e-18
xpo1b	1.95416e-22	-0.324263	0.072	0.192	4.63976e-18
si:ch211-285f17.1	2.11032e-22	-0.545459	0.073	0.192	5.01053e-18
ptp4a3a	2.14042e-22	-0.309878	0.154	0.311	5.08199e-18
zgc:77650	2.23785e-22	1.11908	0.108	0.048	5.31334e-18
egln2	2.26424e-22	-0.446757	0.06	0.173	5.37599e-18
ap2m1b	2.35136e-22	-0.407105	0.015	0.101	5.58283e-18
spag9a	2.61975e-22	-0.471507	0.016	0.102	6.22006e-18
ctif	2.64805e-22	-0.433253	0.016	0.102	6.28726e-18
ppap2d	2.8923e-22	-0.831949	0.043	0.143	6.8672e-18
tead1b	2.97333e-22	-0.520463	0.043	0.146	7.05959e-18
sfmbt2	3.00183e-22	-0.4038	0.025	0.117	7.12723e-18
trit1	3.62873e-22	-0.520464	0.024	0.114	8.6157e-18
ythdc1	3.64669e-22	-0.429623	0.017	0.103	8.65834e-18
sik2b	3.76625e-22	-0.278818	0.121	0.265	8.94221e-18
schip1	3.78677e-22	-0.429569	0.051	0.158	8.99093e-18
slc12a2	3.89577e-22	-0.538601	0.02	0.109	9.24972e-18
atp8a2	4.01704e-22	-0.433057	0.029	0.124	9.53765e-18
RAMP1	4.39565e-22	-0.565831	0.028	0.12	1.04366e-17
ptpra	4.72374e-22	-0.479562	0.024	0.115	1.12156e-17
fras1	5.30174e-22	-0.614672	0.073	0.187	1.25879e-17
ctnnal1	5.57038e-22	-0.61894	0.031	0.124	1.32257e-17
nudt4a	6.07846e-22	-0.371006	0.075	0.193	1.44321e-17
ppp2r5eb	6.32874e-22	-0.398114	0.059	0.169	1.50263e-17
mapk14b	6.92943e-22	-0.33243	0.066	0.181	1.64526e-17
pcloa	7.60157e-22	-0.552025	0.02	0.108	1.80484e-17
zhx2a	8.38627e-22	-0.256383	0.06	0.172	1.99115e-17
npdc1b	8.73633e-22	-0.531591	0.021	0.109	2.07427e-17
adcy8	9.20143e-22	-0.535773	0.019	0.105	2.18469e-17
nfyc	9.30366e-22	-0.544524	0.02	0.107	2.20897e-17
phf14	9.84701e-22	-0.325876	0.024	0.113	2.33798e-17
sept7a	9.85495e-22	-0.441798	0.039	0.138	2.33986e-17
c2cd2l	9.88943e-22	-0.470046	0.019	0.104	2.34805e-17
herc2	1.13043e-21	-0.412079	0.029	0.122	2.68398e-17
adcy5	1.15196e-21	-0.559314	0.02	0.106	2.73511e-17
fmn2b	1.19583e-21	-0.520234	0.02	0.105	2.83926e-17
cdh11	1.22099e-21	-0.615002	0.022	0.109	2.899e-17
cdc14ab	1.26786e-21	-0.426727	0.042	0.143	3.01027e-17
fam102aa	1.27e-21	-0.619573	0.025	0.114	3.01535e-17
sh3gl2a	1.31236e-21	-0.443653	0.02	0.106	3.11595e-17
ror1	1.3165e-21	-1.2199	0.037	0.131	3.12577e-17
hspg2	1.53814e-21	-0.404359	0.133	0.273	3.652e-17
pax7a	1.60934e-21	-0.621717	0.042	0.14	3.82105e-17
rhbdd1	1.6403e-21	-0.521931	0.089	0.209	3.89456e-17
faf1	1.69906e-21	-0.387497	0.034	0.13	4.03409e-17
aak1b	1.89788e-21	-0.520294	0.019	0.103	4.50614e-17
mmp24	1.97592e-21	-0.418658	0.018	0.102	4.69142e-17
[truncated: 346 more rows]

## Sheet: Fast Muscle 3
gene	p_val	avg_log2FC	pct.1	pct.2	p_val_adj
[truncated: 1,610 more rows]

[truncated: 8 more sheets: Fast Muscle 4, Fast Muscle 5, Fast Muscle 6, Fast-Slow Muscle, Blood cells, Endothelial cells, Immune cells, Mural Cells]
