# Supplementary material for: Somites are a source of nephron progenitors in zebrafish
Source: Nat Commun. 2025 Jul 26;16:6914. doi: 10.1038/s41467-025-62259-y (PMC12297604; doi:10.1038/s41467-025-62259-y)
Supplement: Supplementary file 5 — Supplementary Data 2 [file 41467_2025_62259_MOESM5_ESM.xlsx]

## Sheet: Gluta 1
gene	p_val	avg_log2FC	pct.1	pct.2	p_val_adj
hs3st4	0	3.09425	0.631	0.078	0
grid1b	0	3.01474	0.743	0.161	0
nrxn2a	0	2.87812	0.943	0.178	0
asic2	0	2.84209	0.763	0.152	0
ncam2	0	2.7618	0.605	0.09	0
lrfn5a	0	2.74683	0.621	0.061	0
nlgn1	0	2.7278	0.81	0.154	0
TENM2	0	2.72117	0.693	0.123	0
csmd3a.1	0	2.70101	0.799	0.125	0
unc5da	0	2.69716	0.532	0.063	0
cdh4	0	2.69288	0.634	0.094	0
frmpd3	0	2.67895	0.649	0.056	0
tenm3	0	2.59822	0.564	0.103	0
GALNTL6	0	2.58347	0.583	0.087	0
nrg3b	0	2.52955	0.795	0.112	0
ctnnd2a	0	2.52887	0.718	0.107	0
ca10a	0	2.52037	0.598	0.075	0
tenm4	0	2.50532	0.729	0.102	0
gria3b	0	2.49764	0.785	0.093	0
cntnap2a	0	2.48507	0.676	0.147	0
nrxn3b	0	2.48404	0.729	0.1	0
pcdh7b	0	2.47574	0.732	0.175	0
olfm2a	0	2.47175	0.54	0.055	0
grip2b	0	2.42107	0.454	0.049	0
gfra4a	0	2.41051	0.453	0.064	0
clstn2	0	2.39064	0.643	0.113	0
grm8b	0	2.35143	0.459	0.046	0
dab1a	0	2.32704	0.689	0.098	0
adgrl1a	0	2.31164	0.865	0.174	0
csmd2	0	2.2962	0.805	0.165	0
znf385c	0	2.28921	0.424	0.064	0
neto1l	0	2.26359	0.351	0.041	0
rbfox1	0	2.2628	0.808	0.206	0
grik4	0	2.26259	0.516	0.071	0
BRSK2	0	2.26069	0.653	0.098	0
gria4b	0	2.25809	0.529	0.048	0
TMEM132C.1	0	2.25073	0.478	0.08	0
celf4	0	2.25	0.794	0.163	0
unc5a	0	2.2254	0.685	0.104	0
kirrel3a	0	2.21422	0.467	0.089	0
ptprua	0	2.20785	0.524	0.097	0
csmd3a	0	2.19944	0.611	0.083	0
tafa5a	0	2.19432	0.505	0.062	0
LRFN2	0	2.18737	0.542	0.061	0
ppfia2	0	2.18557	0.753	0.124	0
pcdh11.1	0	2.16665	0.597	0.125	0
myrip	0	2.15208	0.487	0.043	0
plxna1a	0	2.14455	0.68	0.159	0
dscamb	0	2.13523	0.523	0.073	0
nlgn4xa	0	2.12128	0.628	0.1	0
si:ch211-26b3.4	0	2.11019	0.575	0.06	0
brsk2b	0	2.08546	0.789	0.151	0
ntrk3b	0	2.08076	0.618	0.09	0
zfpm2a	0	2.07094	0.584	0.15	0
GRIK2	0	2.06291	0.575	0.1	0
pbx3b	0	2.05664	0.536	0.148	0
zgc:172282	0	2.04796	0.46	0.052	0
cacna2d2a	0	2.03564	0.682	0.116	0
opcml	0	2.02957	0.521	0.072	0
tenm1	0	2.01637	0.529	0.062	0
grin2aa	0	2.00696	0.438	0.048	0
pcdh17	0	2.00061	0.546	0.107	0
cacna1g	0	1.99828	0.566	0.111	0
lrp1bb	0	1.99485	0.51	0.076	0
TENM3	0	1.98994	0.457	0.06	0
ptprub	0	1.98481	0.533	0.126	0
si:ch211-186j3.6	0	1.98404	0.509	0.09	0
thsd7ba	0	1.9759	0.48	0.074	0
efna3a	0	1.96284	0.467	0.065	0
GRIK3	0	1.9627	0.424	0.056	0
chrm3a	0	1.95876	0.246	0.019	0
mgat4c	0	1.94975	0.426	0.054	0
grin2db	0	1.94415	0.47	0.056	0
nbeab	0	1.94387	0.504	0.072	0
fstl5	0	1.94062	0.434	0.058	0
mdga2a	0	1.93936	0.618	0.092	0
slc12a5b	0	1.93795	0.57	0.069	0
adgrb1a	0	1.92806	0.493	0.081	0
ralgps1	0	1.92495	0.511	0.062	0
bcl11ba	0	1.92362	0.339	0.044	0
pcdh1b	0	1.91406	0.685	0.18	0
cacna1bb	0	1.9109	0.372	0.036	0
SORCS3	0	1.90899	0.362	0.046	0
maptb	0	1.90335	0.804	0.162	0
cacna1ba	0	1.90245	0.496	0.054	0
syt7b	0	1.90119	0.559	0.094	0
cpne5a	0	1.89584	0.339	0.027	0
epha6	0	1.88765	0.412	0.063	0
aff2	0	1.88094	0.741	0.191	0
pcdh11	0	1.87862	0.407	0.069	0
ajap1	0	1.8727	0.507	0.065	0
shank3a	0	1.87131	0.536	0.095	0
pcdh15a	0	1.86338	0.392	0.057	0
cadpsb	0	1.85403	0.666	0.13	0
si:dkey-35m8.1	0	1.85301	0.429	0.062	0
ptprn2	0	1.84156	0.586	0.1	0
lrfn1	0	1.84143	0.489	0.056	0
elfn1b	0	1.8382	0.385	0.031	0
cacng2a	0	1.82636	0.66	0.112	0
cadm1a	0	1.82118	0.655	0.176	0
ncam1a	0	1.82045	0.739	0.152	0
dscama	0	1.819	0.424	0.051	0
cntn4	0	1.81866	0.388	0.052	0
ntm	0	1.81433	0.572	0.147	0
NPAS3	0	1.80778	0.525	0.141	0
ntng1a	0	1.80668	0.278	0.031	0
tmem178b	0	1.80575	0.55	0.083	0
ptprga	0	1.80359	0.681	0.198	0
grm4	0	1.80228	0.525	0.096	0
nrg2b	0	1.80181	0.565	0.081	0
csmd1a	0	1.79466	0.6	0.101	0
nhsb	0	1.78688	0.499	0.061	0
dscaml1	0	1.78657	0.566	0.111	0
CDH18	0	1.78415	0.41	0.056	0
lrrc75ba	0	1.78258	0.426	0.045	0
arrb1	0	1.78093	0.502	0.061	0
spega	0	1.77571	0.496	0.083	0
CT990561.1	0	1.77381	0.414	0.056	0
grid2	0	1.7727	0.802	0.225	0
TENM2.1	0	1.7652	0.659	0.169	0
rtn4r	0	1.76348	0.519	0.107	0
chrm2a	0	1.7631	0.36	0.059	0
celf5a	0	1.75278	0.843	0.21	0
gria4a	0	1.75124	0.564	0.117	0
slc44a5a	0	1.74861	0.415	0.071	0
adgrl3.1	0	1.7397	0.718	0.149	0
ptprt.1	0	1.73786	0.301	0.06	0
kcnd3	0	1.73555	0.488	0.095	0
unc5db	0	1.73284	0.295	0.032	0
zgc:171482	0	1.72647	0.324	0.051	0
sez6b	0	1.72309	0.5	0.104	0
dclk1a	0	1.71806	0.433	0.054	0
arvcfb	0	1.71641	0.547	0.096	0
FRMD5	0	1.71446	0.522	0.085	0
gria1a	0	1.71081	0.422	0.07	0
gabbr2	0	1.70716	0.819	0.194	0
cspg5a	0	1.70172	0.45	0.062	0
camta1b	0	1.69519	0.65	0.124	0
ldb2a	0	1.69278	0.406	0.057	0
TAFA3.1	0	1.68032	0.306	0.029	0
ablim1a	0	1.67704	0.403	0.055	0
ank1b	0	1.67572	0.72	0.15	0
adgrb3	0	1.67387	0.622	0.118	0
erbb4b	0	1.6731	0.363	0.085	0
gfra2a	0	1.6661	0.349	0.047	0
cacna1aa	0	1.66598	0.668	0.143	0
myt1la	0	1.66588	0.515	0.077	0
nyap2a	0	1.66293	0.449	0.058	0
nkain2	0	1.65996	0.593	0.119	0
nwd2	0	1.65623	0.398	0.034	0
cpne5b	0	1.65587	0.339	0.048	0
grin2bb	0	1.65559	0.522	0.088	0
scn1ba	0	1.65474	0.642	0.132	0
lef1	0	1.65392	0.285	0.038	0
ncanb	0	1.65109	0.337	0.036	0
TMEM8B	0	1.64802	0.473	0.086	0
gabrb4	0	1.64603	0.384	0.037	0
ppp3ca	0	1.64544	0.786	0.173	0
kcnb1	0	1.6395	0.371	0.035	0
nup93	0	1.63564	0.369	0.043	0
kirrel1b	0	1.63394	0.37	0.042	0
plxna3	0	1.63305	0.766	0.215	0
stxbp5a	0	1.63137	0.613	0.111	0
edil3a	0	1.63075	0.585	0.147	0
ntrk3a	0	1.62677	0.71	0.173	0
adgrl2a	0	1.62642	0.378	0.079	0
carmil3	0	1.62628	0.448	0.06	0
nectin1b	0	1.61802	0.72	0.191	0
TCERG1L	0	1.61275	0.419	0.078	0
grm5b	0	1.61078	0.399	0.048	0
cux2b	0	1.60993	0.343	0.058	0
astn1	0	1.60717	0.706	0.149	0
CR356242.1	0	1.60602	0.418	0.064	0
cdh18a	0	1.60556	0.311	0.026	0
dlgap1a	0	1.60469	0.457	0.066	0
tnr	0	1.59874	0.413	0.069	0
brinp1	0	1.59836	0.595	0.111	0
asic1c	0	1.59699	0.333	0.039	0
SYNPR	0	1.59685	0.302	0.038	0
camta1a	0	1.593	0.614	0.148	0
magi2b	0	1.58528	0.508	0.078	0
efna2a	0	1.58479	0.377	0.055	0
nlgn2b	0	1.5773	0.383	0.042	0
pcdh19	0	1.57639	0.469	0.089	0
lrrc4ba	0	1.57598	0.541	0.096	0
scn1lab	0	1.56779	0.731	0.178	0
IGLON5	0	1.56151	0.803	0.222	0
si:dkey-178k16.1	0	1.56105	0.711	0.16	0
ldb2b	0	1.55897	0.415	0.056	0
fxyd6	0	1.55588	0.289	0.031	0
igsf9bb	0	1.55563	0.325	0.031	0
C24H8orf34	0	1.5525	0.248	0.033	0
kcnk10a	0	1.54852	0.448	0.067	0
atp1b1b	0	1.5476	0.381	0.071	0
BX927333.1	0	1.54586	0.276	0.044	0
auts2a	0	1.54486	0.709	0.221	0
nrxn1a	0	1.5437	0.91	0.25	0
hcn1	0	1.54296	0.654	0.133	0
grid1a	0	1.5395	0.54	0.136	0
adarb2	0	1.53791	0.213	0.047	0
cacna1da	0	1.53791	0.541	0.092	0
khdrbs2	0	1.53719	0.278	0.023	0
spock1	0	1.53379	0.484	0.102	0
nxph3	0	1.53341	0.195	0.014	0
kcnq3	0	1.53193	0.465	0.072	0
dlgap2a	0	1.53095	0.448	0.078	0
xkr6b	0	1.53002	0.349	0.04	0
necab2	0	1.51759	0.408	0.067	0
adcy8	0	1.51632	0.381	0.048	0
gnao1a	0	1.51466	0.811	0.216	0
lrrc7	0	1.51461	0.601	0.123	0
pvrl2l	0	1.5138	0.46	0.095	0
gphnb	0	1.51113	0.404	0.054	0
LRRTM4.1	0	1.50238	0.575	0.132	0
zmat4a	0	1.50207	0.261	0.024	0
epb41a	0	1.49789	0.679	0.147	0
gphna	0	1.49188	0.506	0.099	0
RIMBP2	0	1.48763	0.399	0.051	0
BX942846.1	0	1.48461	0.264	0.029	0
robo1	0	1.48163	0.448	0.145	0
atp2b3b	0	1.47934	0.634	0.137	0
cntnap5b	0	1.47639	0.287	0.031	0
gfra1a	0	1.47628	0.182	0.022	0
gabbr1b	0	1.47129	0.607	0.129	0
stxbp5l	0	1.46906	0.612	0.138	0
lrfn4b	0	1.4677	0.348	0.047	0
igsf21a	0	1.46692	0.719	0.212	0
ctnnd2b	0	1.46679	0.385	0.046	0
nalcn	0	1.46628	0.383	0.047	0
si:dkey-22o22.2	0	1.46615	0.26	0.038	0
doc2d	0	1.4641	0.273	0.027	0
LO017650.1	0	1.4626	0.277	0.033	0
epha4b	0	1.4609	0.346	0.056	0
dpp6a	0	1.45773	0.457	0.098	0
cntn5	0	1.45423	0.37	0.059	0
cadm4	0	1.45367	0.668	0.193	0
lrrc4ca	0	1.4472	0.606	0.145	0
slc24a3	0	1.44687	0.39	0.059	0
hspa4l	0	1.44521	0.666	0.149	0
cnksr2b	0	1.44423	0.506	0.096	0
spon1a	0	1.44337	0.341	0.084	0
nrp1a	0	1.44283	0.333	0.043	0
nbeaa	0	1.44215	0.732	0.219	0
magi1b	0	1.43882	0.498	0.089	0
hs2st1b	0	1.43552	0.537	0.116	0
gria3a	0	1.43542	0.344	0.053	0
efna3b	0	1.43537	0.287	0.04	0
tub	0	1.43355	0.382	0.062	0
slc4a11	0	1.43111	0.333	0.038	0
caskin1	0	1.42857	0.553	0.11	0
lrp1ba.1	0	1.42741	0.26	0.037	0
dlgap2b	0	1.42311	0.437	0.068	0
dpf1	0	1.42284	0.346	0.043	0
ppfia4	0	1.42267	0.547	0.11	0
kaznb	0	1.42263	0.522	0.116	0
iqsec3a	0	1.41988	0.669	0.152	0
spon1b	0	1.41974	0.269	0.04	0
trhde.2.1	0	1.41925	0.299	0.038	0
slc12a5a	0	1.41839	0.444	0.078	0
grin1a	0	1.41617	0.454	0.075	0
ahdc1	0	1.41589	0.332	0.04	0
pcdh7a	0	1.41511	0.45	0.103	0
pcdh1a	0	1.40433	0.458	0.089	0
dock3	0	1.40012	0.637	0.149	0
sash1a	0	1.3988	0.504	0.131	0
cntnap5l	0	1.39851	0.243	0.027	0
adcy2b	0	1.39762	0.305	0.051	0
cib2	0	1.39685	0.66	0.175	0
CT583728.27	0	1.39588	0.253	0.032	0
nfasca	0	1.39557	0.525	0.096	0
mmp17a	0	1.39405	0.318	0.062	0
gria1b	0	1.39344	0.288	0.032	0
SRCIN1	0	1.39334	0.622	0.14	0
nlgn2a	0	1.39203	0.578	0.129	0
fam49al	0	1.39155	0.399	0.061	0
cpne9	0	1.39154	0.267	0.034	0
fgf12a	0	1.3907	0.327	0.034	0
galnt9	0	1.38921	0.42	0.071	0
tmeff2b	0	1.38903	0.264	0.03	0
mdga1	0	1.38875	0.308	0.068	0
CACNA2D1	0	1.38722	0.251	0.027	0
rbfox3b	0	1.38638	0.268	0.048	0
cadm2b	0	1.38636	0.356	0.068	0
phactr3a	0	1.38592	0.387	0.056	0
ca16b	0	1.385	0.369	0.058	0
pcdh9	0	1.38337	0.385	0.074	0
celsr3	0	1.38262	0.331	0.037	0
ptprnb	0	1.38211	0.383	0.061	0
slc8a1b	0	1.37738	0.403	0.071	0
GABRB2	0	1.37727	0.382	0.061	0
tafa1a	0	1.37563	0.181	0.025	0
grip1	0	1.37196	0.534	0.133	0
tafa5l	0	1.36795	0.636	0.19	0
galnt18b	0	1.3629	0.36	0.059	0
ptpn4b	0	1.36279	0.407	0.062	0
CR392045.1	0	1.35794	0.21	0.028	0
tmeff2a	0	1.35747	0.32	0.048	0
fgf13a	0	1.3561	0.805	0.238	0
gabra3	0	1.35483	0.256	0.028	0
ksr2	0	1.35321	0.466	0.081	0
kcnh3	0	1.35185	0.357	0.071	0
tns1a	0	1.35114	0.466	0.095	0
shank1	0	1.35066	0.552	0.118	0
sdk2b	0	1.34602	0.3	0.054	0
thsd7aa	0	1.3433	0.336	0.05	0
rims3	0	1.34257	0.458	0.088	0
blmh	0	1.34188	0.569	0.13	0
rgs6	0	1.3409	0.29	0.044	0
cacna1ha	0	1.34088	0.524	0.123	0
pcdh15b	0	1.33863	0.269	0.045	0
gabra1	0	1.33859	0.338	0.05	0
kcnh1a	0	1.33651	0.264	0.042	0
thsd7ab	0	1.33479	0.484	0.106	0
cdh22	0	1.33281	0.245	0.034	0
magi3b	0	1.33181	0.509	0.115	0
grin2ab	0	1.32962	0.356	0.065	0
megf11	0	1.32717	0.16	0.023	0
unc80	0	1.32321	0.372	0.054	0
si:ch73-60h1.1	0	1.32166	0.319	0.039	0
sdk1a	0	1.32079	0.25	0.053	0
fat3a	0	1.32037	0.453	0.111	0
ank2a	0	1.31946	0.365	0.052	0
ppp2r5b	0	1.31929	0.372	0.053	0
nexmifb	0	1.31902	0.558	0.138	0
ralgapa2	0	1.31884	0.647	0.172	0
apba2b	0	1.3187	0.561	0.128	0
CSRNP3	0	1.31772	0.312	0.038	0
adam22	0	1.31579	0.549	0.117	0
plxna4	0	1.31398	0.419	0.089	0
cdh13	0	1.31196	0.434	0.111	0
RYR2	0	1.31178	0.468	0.093	0
vav3b	0	1.30947	0.192	0.025	0
epha7	0	1.30588	0.471	0.137	0
trpm3	0	1.3054	0.334	0.054	0
ak5	0	1.30478	0.407	0.098	0
SGCZ	0	1.3036	0.369	0.07	0
fam155a	0	1.30243	0.273	0.034	0
nav1b	0	1.30165	0.441	0.078	0
micu3a	0	1.30159	0.362	0.051	0
dok6	0	1.30148	0.339	0.06	0
mapk10	0	1.29888	0.603	0.133	0
DOCK4	0	1.29739	0.499	0.099	0
gpr158b	0	1.296	0.324	0.048	0
plxna2	0	1.29592	0.552	0.166	0
cita	0	1.29414	0.39	0.061	0
fam184a	0	1.2907	0.613	0.143	0
map2	0	1.28868	0.566	0.142	0
gal3st3	0	1.28856	0.332	0.048	0
lrp8	0	1.28497	0.563	0.162	0
slc6a1a	0	1.28253	0.251	0.025	0
hs6st1a	0	1.28013	0.462	0.125	0
atp1a3a	0	1.27949	0.543	0.116	0
baiap2a	0	1.2792	0.56	0.125	0
nlgn3a	0	1.27771	0.692	0.187	0
sgip1b	0	1.27751	0.458	0.089	0
dbn1	0	1.27521	0.545	0.121	0
cntn3a.2	0	1.27286	0.278	0.032	0
TMEM132C.2	0	1.27052	0.189	0.03	0
kif1aa	0	1.26972	0.586	0.142	0
KIRREL3	0	1.26954	0.252	0.044	0
pcxb	0	1.26609	0.353	0.061	0
cdkl5	0	1.26292	0.544	0.123	0
gas7a	0	1.26073	0.552	0.138	0
slc4a8	0	1.25883	0.323	0.04	0
adgrb2	0	1.25698	0.301	0.044	0
cacnb3a	0	1.25413	0.435	0.08	0
map1aa	0	1.24644	0.558	0.127	0
fgf14	0	1.24389	0.29	0.035	0
pcbp4	0	1.24279	0.498	0.11	0
CR847844.1	0	1.24189	0.31	0.049	0
gabrg2	0	1.24135	0.352	0.056	0
nrg2a	0	1.23928	0.552	0.135	0
srrm4	0	1.23898	0.36	0.105	0
KCNT1	0	1.23874	0.381	0.066	0
klhdc8b	0	1.2385	0.26	0.045	0
plppr2b	0	1.23554	0.314	0.053	0
cadm2a	0	1.23308	0.362	0.068	0
spock3	0	1.23098	0.332	0.044	0
cntn3b	0	1.23057	0.266	0.039	0
aig1	0	1.22961	0.339	0.05	0
sntg2	0	1.22922	0.279	0.042	0
samd10b	0	1.22703	0.192	0.024	0
rims4	0	1.22547	0.406	0.091	0
ephb1	0	1.22489	0.333	0.061	0
syt1a	0	1.22374	0.68	0.199	0
scn8aa	0	1.2215	0.517	0.109	0
dnm1a	0	1.218	0.454	0.087	0
slc8a4a	0	1.21777	0.269	0.039	0
zmp:0000000924	0	1.21771	0.332	0.057	0
elavl4	0	1.21735	0.605	0.18	0
insyn1	0	1.21488	0.303	0.041	0
lrrc4cb	0	1.21392	0.28	0.039	0
il1rapl2	0	1.21312	0.388	0.106	0
myo10l1	0	1.21238	0.318	0.045	0
gria2b	0	1.21038	0.379	0.07	0
ntrk2b	0	1.20985	0.407	0.073	0
robo2.1	0	1.20953	0.346	0.071	0
tmem108	0	1.20844	0.297	0.045	0
syngap1b	0	1.20835	0.665	0.169	0
ctnna2	0	1.20758	0.907	0.468	0
negr1	0	1.20716	0.631	0.164	0
gpr158a	0	1.20679	0.284	0.042	0
cacna1c	0	1.20451	0.515	0.112	0
lhfpl4a	0	1.20398	0.268	0.03	0
pcdh2g28	0	1.2036	0.73	0.215	0
zfpm2b	0	1.2019	0.137	0.011	0
gria2a	0	1.19856	0.375	0.062	0
CABP7	0	1.19618	0.274	0.035	0
cdh24b	0	1.19447	0.309	0.063	0
kiaa1549la	0	1.19442	0.478	0.101	0
pex5la	0	1.19417	0.202	0.03	0
baiap3	0	1.19399	0.155	0.017	0
EML5	0	1.19124	0.387	0.078	0
rab6ba	0	1.19058	0.525	0.14	0
gabrb2a	0	1.18675	0.636	0.158	0
il1rapl1a	0	1.18613	0.546	0.163	0
kcnc3b	0	1.18517	0.368	0.057	0
cntn3a.1	0	1.18456	0.253	0.041	0
brinp2	0	1.18018	0.531	0.15	0
si:ch211-194c3.5	0	1.17931	0.34	0.056	0
kcnn1a	0	1.17907	0.3	0.042	0
gabrb3	0	1.17774	0.237	0.044	0
dlgap2b.1	0	1.1772	0.317	0.05	0
prkar1b	0	1.17352	0.416	0.077	0
dlg3	0	1.17191	0.552	0.143	0
cadm3	0	1.16803	0.444	0.095	0
tmem132e	0	1.16304	0.273	0.048	0
acap3b	0	1.16258	0.436	0.088	0
ppm1e	0	1.16007	0.326	0.073	0
tjp1a	0	1.15977	0.364	0.094	0
snphb	0	1.15974	0.264	0.027	0
glra4a	0	1.15923	0.176	0.021	0
trhde.2	0	1.15831	0.297	0.062	0
luzp2	0	1.15725	0.656	0.194	0
IQSEC1	0	1.1552	0.345	0.064	0
palm1a	0	1.15455	0.289	0.038	0
plekha6	0	1.15315	0.527	0.13	0
cadm1b	0	1.1522	0.296	0.058	0
syndig1l	0	1.15065	0.255	0.036	0
mmp24	0	1.15045	0.325	0.056	0
dlg4a	0	1.14939	0.357	0.062	0
tmem63c	0	1.14876	0.283	0.041	0
lnx1	0	1.14736	0.303	0.051	0
hspa8b	0	1.14527	0.575	0.204	0
scn8ab	0	1.14317	0.392	0.074	0
ptprdb	0	1.14134	0.343	0.065	0
fam189a1	0	1.14133	0.374	0.075	0
nsmfa	0	1.14035	0.225	0.021	0
dchs1b	0	1.13999	0.335	0.061	0
FQ377603.1	0	1.13934	0.298	0.054	0
asap1b	0	1.1388	0.529	0.136	0
nol4la	0	1.13858	0.254	0.039	0
frmd3	0	1.13846	0.267	0.034	0
kcnc1a	0	1.13823	0.408	0.078	0
mpp2a	0	1.13568	0.414	0.081	0
prkcba	0	1.13507	0.287	0.039	0
sema4c	0	1.13105	0.314	0.064	0
cnih3	0	1.13027	0.196	0.016	0
cntfr	0	1.12718	0.434	0.152	0
rai1	0	1.12358	0.292	0.041	0
si:dkey-174m14.3	0	1.12305	0.275	0.043	0
camk1a	0	1.12227	0.267	0.036	0
bicdl1	0	1.12113	0.306	0.047	0
kcnn2	0	1.11991	0.254	0.034	0
slc4a10a	0	1.11959	0.558	0.131	0
si:dkey-205h13.1	0	1.11622	0.778	0.292	0
tbkbp1	0	1.11595	0.259	0.034	0
KCNB2	0	1.1159	0.366	0.083	0
b4galnt4a	0	1.11563	0.502	0.128	0
tox2	0	1.11517	0.382	0.1	0
RAPGEF4	0	1.11359	0.257	0.03	0
fam131bb	0	1.11003	0.309	0.053	0
sdk1b	0	1.10963	0.284	0.082	0
ppp2r2bb	0	1.10899	0.35	0.065	0
dhrsx	0	1.10643	0.292	0.056	0
eml2	0	1.10592	0.307	0.049	0
nell2a	0	1.1059	0.22	0.021	0
ppfia3	0	1.10506	0.491	0.113	0
otofa	0	1.10461	0.183	0.023	0
shank2b	0	1.10346	0.338	0.069	0
kdm6ba	0	1.10269	0.756	0.27	0
lmo3	0	1.10159	0.167	0.02	0
pou2f2a	0	1.09957	0.232	0.033	0
zgc:165603	0	1.09837	0.331	0.059	0
dctn1b	0	1.0982	0.328	0.056	0
lrrfip1b	0	1.09705	0.405	0.088	0
lhfpl3	0	1.09619	0.291	0.043	0
ncam1b	0	1.09592	0.479	0.131	0
sema6ba	0	1.09554	0.285	0.039	0
ttyh3b	0	1.09504	0.395	0.077	0
agbl4.1	0	1.09359	0.448	0.107	0
nova2	0	1.09341	0.692	0.211	0
ttll7	0	1.09285	0.349	0.067	0
hcn4l	0	1.09222	0.214	0.017	0
znf804a	0	1.09079	0.355	0.096	0
snap91a	0	1.08998	0.334	0.056	0
sorcs3b	0	1.08892	0.124	0.013	0
pkib	0	1.08875	0.272	0.042	0
olfm1b	0	1.08874	0.396	0.09	0
efnb3b	0	1.08815	0.34	0.078	0
nrxn3a	0	1.08764	0.677	0.229	0
XKR4	0	1.0867	0.346	0.064	0
syt7a	0	1.08569	0.446	0.106	0
ARHGAP44	0	1.08509	0.371	0.075	0
cacng8b	0	1.08478	0.42	0.089	0
ank3b.1	0	1.07708	0.576	0.174	0
cep112	0	1.07676	0.286	0.06	0
CR388373.3	0	1.07412	0.228	0.035	0
ADGRL3	0	1.06913	0.315	0.055	0
NRXN2	0	1.06762	0.293	0.046	0
gfra2b	0	1.06724	0.208	0.028	0
prkcbb	0	1.06637	0.475	0.112	0
hivep3a	0	1.06591	0.451	0.095	0
chd5	0	1.06581	0.259	0.036	0
fgf11b	0	1.06515	0.151	0.011	0
add2	0	1.06401	0.296	0.044	0
CDK18	0	1.05899	0.307	0.055	0
vwc2l	0	1.05892	0.17	0.014	0
adam11	0	1.05571	0.275	0.04	0
ccdc85a	0	1.05476	0.283	0.056	0
cntnap3	0	1.05269	0.224	0.038	0
cadpsa	0	1.05229	0.268	0.058	0
ece2b	0	1.05182	0.456	0.111	0
kcnma1a	0	1.05014	0.906	0.485	0
cdh11	0	1.04789	0.294	0.07	0
caln1	0	1.04787	0.236	0.034	0
pbx1a	0	1.04652	0.485	0.196	0
cacna1ia	0	1.04479	0.479	0.119	0
asic1b	0	1.04185	0.208	0.029	0
stx1b	0	1.04145	0.569	0.142	0
rgs7a	0	1.0414	0.305	0.054	0
snap91b	0	1.04127	0.457	0.101	0
bcl11aa	0	1.04111	0.27	0.067	0
foxo6b	0	1.03998	0.204	0.028	0
pip5k1cb	0	1.03799	0.35	0.066	0
rnf126	0	1.03757	0.263	0.039	0
map7d2a	0	1.03487	0.323	0.058	0
myo16	0	1.03484	0.618	0.236	0
gpc3	0	1.03427	0.301	0.074	0
chmp6b	0	1.02742	0.291	0.06	0
pcsk1nl	0	1.02415	0.388	0.084	0
ppp3cb	0	1.02369	0.326	0.064	0
pclob	0	1.02266	0.495	0.118	0
srgap1b	0	1.02206	0.193	0.022	0
dagla	0	1.02199	0.456	0.119	0
kcnn3	0	1.02084	0.256	0.058	0
oprl1	0	1.01989	0.209	0.028	0
cacna1ea	0	1.01875	0.245	0.05	0
rtn1b	0	1.0159	0.423	0.09	0
arhgef9a	0	1.01514	0.279	0.045	0
cdc42bpab	0	1.00994	0.336	0.066	0
kcnab2a	0	1.00993	0.547	0.143	0
mapk8ip3	0	1.00982	0.358	0.072	0
plch2a	0	1.00782	0.329	0.098	0
ndst3	0	1.00713	0.229	0.042	0
map4l	0	1.00702	0.346	0.063	0
plrdgb	0	1.0054	0.216	0.03	0
gabbr1a	0	1.00483	0.261	0.046	0
dusp3a	0	1.0042	0.307	0.054	0
chrnb2	0	1.00198	0.241	0.036	0
tnfrsf21	0	0.999838	0.291	0.047	0
grin1b	0	0.999349	0.339	0.065	0
madd	0	0.998431	0.462	0.117	0
fibcd1	0	0.996751	0.201	0.028	0
ephb2b	0	0.996486	0.334	0.073	0
map1ab	0	0.995848	0.495	0.13	0
map6a	0	0.993788	0.32	0.061	0
b4galt2	0	0.991176	0.444	0.118	0
igdcc3	0	0.989547	0.226	0.038	0
dclk1b	0	0.989073	0.207	0.032	0
PLCB1	0	0.989071	0.384	0.079	0
PLXNA1	0	0.988611	0.311	0.075	0
anks1b	0	0.988504	0.544	0.151	0
DISP3	0	0.986986	0.199	0.027	0
ENSDARG00000113702	0	0.98685	0.497	0.121	0
mapk8ip2	0	0.98682	0.276	0.045	0
man1a1	0	0.986126	0.351	0.091	0
jupb	0	0.984062	0.284	0.055	0
atp2b2	0	0.983613	0.421	0.095	0
slc24a4a	0	0.983065	0.219	0.028	0
sncgb	0	0.979491	0.285	0.049	0
nsd1b	0	0.977942	0.258	0.041	0
znf385a	0	0.977762	0.404	0.125	0
dgkg	0	0.975711	0.328	0.064	0
srgap3	0	0.974502	0.541	0.15	0
dtnbp1b	0	0.974448	0.185	0.021	0
tusc3	0	0.973734	0.308	0.062	0
pitpnm3	0	0.973567	0.248	0.043	0
l1cama	0	0.973068	0.288	0.054	0
kank4	0	0.972001	0.276	0.05	0
grin2da	0	0.971911	0.247	0.038	0
elovl6	0	0.969602	0.397	0.091	0
map3k10	0	0.968581	0.281	0.049	0
alk	0	0.967702	0.201	0.028	0
syt14a	0	0.967515	0.312	0.065	0
kcnd2	0	0.967345	0.517	0.149	0
dlg2	0	0.966561	0.658	0.255	0
slc35f1	0	0.966288	0.361	0.094	0
pbx1b	0	0.963708	0.312	0.076	0
cdc42se2	0	0.960242	0.353	0.077	0
ek1	0	0.959534	0.203	0.028	0
RASSF5	0	0.959383	0.324	0.066	0
nos1apa.1	0	0.957918	0.302	0.084	0
TAFA3	0	0.956812	0.169	0.019	0
map7d2b	0	0.95671	0.337	0.071	0
dtnbb	0	0.954595	0.291	0.053	0
fam168a	0	0.952562	0.393	0.092	0
chrm4a	0	0.952252	0.163	0.017	0
kiaa1549lb	0	0.952191	0.242	0.039	0
adcy1a	0	0.950431	0.194	0.026	0
trpc5a	0	0.950008	0.192	0.024	0
fndc5b	0	0.948329	0.239	0.039	0
si:dkey-12h9.6	0	0.947201	0.222	0.033	0
syt3	0	0.945016	0.296	0.056	0
arhgap32a	0	0.944187	0.231	0.036	0
atcayb	0	0.94237	0.248	0.037	0
pacsin1a	0	0.94055	0.35	0.076	0
rgs16	0	0.937313	0.186	0.021	0
slc8a4b	0	0.936235	0.203	0.027	0
b4galnt4b	0	0.934701	0.227	0.048	0
CABZ01060891.1	0	0.933753	0.201	0.026	0
ccdc92	0	0.932226	0.222	0.028	0
iqsec2a	0	0.93088	0.403	0.097	0
nrxn1b	0	0.930353	0.188	0.021	0
eps8b	0	0.930276	0.146	0.014	0
tp53bp1	0	0.930232	0.339	0.079	0
FAM184A	0	0.929878	0.213	0.03	0
nptna	0	0.92916	0.361	0.082	0
whrna	0	0.928751	0.249	0.064	0
adam23a	0	0.928708	0.423	0.1	0
iqsec3b	0	0.92865	0.283	0.051	0
tmtc2a	0	0.928099	0.277	0.049	0
pcnx2	0	0.927612	0.293	0.055	0
sorcs2	0	0.922256	0.43	0.125	0
TANC2	0	0.921673	0.369	0.084	0
mcf2a	0	0.917965	0.191	0.021	0
si:dkey-70p6.1	0	0.917814	0.181	0.016	0
glrbb	0	0.917362	0.253	0.045	0
fgf12b	0	0.916211	0.348	0.086	0
adgra1a	0	0.916138	0.247	0.043	0
FAM135B	0	0.913343	0.24	0.037	0
FQ976914.1	0	0.912516	0.267	0.063	0
cntnap5a	0	0.912456	0.153	0.022	0
BX465198.2	0	0.912173	0.285	0.065	0
gpm6ba	0	0.910804	0.343	0.079	0
si:ch211-208k15.1	0	0.909395	0.45	0.122	0
si:ch211-242b18.1	0	0.908818	0.29	0.063	0
syt14b	0	0.90597	0.252	0.042	0
psd2	0	0.905078	0.292	0.063	0
calcr	0	0.90473	0.209	0.039	0
adarb1a	0	0.904392	0.191	0.034	0
ca10b	0	0.904194	0.163	0.016	0
ppp1r21	0	0.90365	0.316	0.078	0
MAN1C1	0	0.902996	0.314	0.073	0
cacnb4b	0	0.900974	0.334	0.072	0
sez6a	0	0.900201	0.132	0.017	0
iqsec1b	0	0.899836	0.68	0.346	0
nrxn2b	0	0.897011	0.254	0.041	0
nsg2	0	0.892374	0.198	0.027	0
nell2b	0	0.891039	0.318	0.077	0
phactr3b	0	0.889178	0.246	0.045	0
kif1ab	0	0.888667	0.283	0.054	0
sdk2a	0	0.885888	0.141	0.015	0
celf3a	0	0.885155	0.268	0.06	0
si:ch211-214p16.3	0	0.885128	0.16	0.022	0
lrch2	0	0.884565	0.255	0.046	0
BX901962.4	0	0.884398	0.255	0.053	0
eno2	0	0.883569	0.316	0.068	0
slc8a2b	0	0.883351	0.404	0.118	0
slc4a10b	0	0.882681	0.185	0.022	0
ttbk1a	0	0.881296	0.248	0.047	0
pam	0	0.880428	0.33	0.083	0
ccdc167	0	0.88034	0.289	0.061	0
yjefn3	0	0.878603	0.222	0.045	0
erc2	0	0.87772	0.35	0.079	0
AL935299.1	0	0.875179	0.221	0.038	0
pitpnab	0	0.873787	0.216	0.03	0
jakmip1	0	0.87272	0.188	0.021	0
alcama	0	0.871767	0.206	0.038	0
prkcg	0	0.87157	0.137	0.015	0
ptchd4	0	0.87079	0.176	0.018	0
def8	0	0.869211	0.459	0.141	0
rnf165a	0	0.865614	0.26	0.048	0
dip2ca	0	0.865278	0.662	0.253	0
ephb3a	0	0.864104	0.24	0.044	0
sema4ab	0	0.862664	0.227	0.047	0
ppp1r9bb	0	0.859072	0.249	0.046	0
glra3	0	0.85877	0.153	0.023	0
tnikb	0	0.857914	0.423	0.114	0
SLC24A2	0	0.856834	0.182	0.022	0
kcnh7	0	0.856461	0.269	0.063	0
dpp6b	0	0.856142	0.528	0.179	0
sv2a	0	0.855971	0.363	0.083	0
syt2a	0	0.855098	0.332	0.082	0
vgll4a	0	0.854086	0.17	0.022	0
VSTM2B	0	0.85343	0.189	0.031	0
st8sia5	0	0.852343	0.253	0.043	0
prkcz	0	0.852174	0.562	0.173	0
tmem145	0	0.850182	0.187	0.025	0
fmn2b	0	0.850025	0.299	0.064	0
grk3	0	0.849028	0.458	0.145	0
trpc5b	0	0.848346	0.157	0.017	0
ank3a	0	0.84805	0.677	0.294	0
trim66	0	0.847848	0.189	0.026	0
pcdh10b	0	0.846981	0.156	0.019	0
igsf9ba	0	0.84545	0.355	0.08	0
abcc8	0	0.844385	0.262	0.051	0
prkceb	0	0.843871	0.298	0.062	0
camk2b2	0	0.842303	0.2	0.033	0
grik5	0	0.84161	0.183	0.027	0
mink1	0	0.840576	0.412	0.126	0
ssbp2	0	0.840172	0.358	0.096	0
syt9a	0	0.840039	0.163	0.024	0
spns2	0	0.838791	0.415	0.117	0
syn2b	0	0.837235	0.251	0.052	0
necab3	0	0.836447	0.212	0.033	0
fam131ba	0	0.836345	0.225	0.046	0
kcnc3a	0	0.836161	0.53	0.144	0
plpp4	0	0.835051	0.129	0.011	0
si:ch73-280o22.2	0	0.835018	0.264	0.066	0
lhx9	0	0.833343	0.105	0.009	0
prom1a	0	0.832488	0.282	0.066	0
kalrnb	0	0.831264	0.332	0.076	0
GARNL3	0	0.828831	0.365	0.095	0
apc2	0	0.828827	0.246	0.046	0
tanc2a	0	0.828022	0.546	0.172	0
camk2d2	0	0.827447	0.414	0.113	0
arhgef9b	0	0.827061	0.248	0.046	0
INSYN2A	0	0.82473	0.136	0.011	0
si:ch73-215f7.1	0	0.824351	0.222	0.046	0
ywhag1	0	0.824104	0.287	0.063	0
mcf2l2	0	0.822878	0.525	0.16	0
specc1	0	0.82082	0.342	0.084	0
ATP9A	0	0.82034	0.262	0.054	0
si:ch73-290k24.5	0	0.819787	0.182	0.028	0
adcy6a	0	0.818619	0.389	0.112	0
gramd1ba	0	0.81828	0.329	0.08	0
MGAT5B	0	0.814284	0.145	0.015	0
sorbs2a	0	0.811422	0.211	0.036	0
rem2	0	0.810583	0.211	0.045	0
AL929217.1	0	0.809572	0.166	0.026	0
GRM7	0	0.806798	0.366	0.102	0
fam184b	0	0.806598	0.317	0.094	0
mtus1b	0	0.803961	0.342	0.097	0
rimbp2	0	0.803842	0.199	0.034	0
stxbp1a	0	0.802928	0.365	0.085	0
camk1da	0	0.802847	0.234	0.043	0
tmem121aa	0	0.80263	0.138	0.012	0
pid1	0	0.802472	0.217	0.041	0
rnf130	0	0.799723	0.342	0.107	0
pde4a	0	0.799001	0.314	0.09	0
KCNAB3	0	0.797276	0.171	0.022	0
bmpr2a	0	0.796843	0.436	0.126	0
stox2b	0	0.796525	0.251	0.051	0
si:ch211-113g11.6	0	0.793362	0.216	0.034	0
xkr6a	0	0.790912	0.167	0.021	0
spire1a	0	0.789681	0.367	0.093	0
asic1a	0	0.789015	0.216	0.042	0
ccdc85cb	0	0.789009	0.317	0.082	0
RAPH1	0	0.788739	0.382	0.096	0
grm8a	0	0.788508	0.443	0.141	0
adamtsl3	0	0.787927	0.345	0.102	0
cabp1a	0	0.787761	0.163	0.022	0
tlcd4a	0	0.787435	0.27	0.059	0
citb	0	0.787111	0.262	0.064	0
lingo2a	0	0.787076	0.18	0.029	0
rab11fip4a	0	0.787003	0.237	0.053	0
si:ch211-1e14.1	0	0.786904	0.22	0.046	0
rims2b	0	0.786141	0.324	0.089	0
caln2	0	0.785716	0.134	0.014	0
ENSDARG00000071353	0	0.785001	0.35	0.104	0
glra1	0	0.783621	0.174	0.028	0
atp2b3a	0	0.781948	0.395	0.101	0
enox1	0	0.781014	0.6	0.255	0
neo1b	0	0.78069	0.186	0.034	0
zgc:114120	0	0.780012	0.197	0.033	0
picalmb	0	0.779339	0.304	0.077	0
stmn2b	0	0.778317	0.192	0.029	0
adcy5	0	0.777445	0.287	0.067	0
si:dkey-206p8.1	0	0.776563	0.198	0.034	0
si:ch211-200p22.4.1	0	0.77583	0.235	0.047	0
ksr1a	0	0.775811	0.176	0.028	0
dnajc6	0	0.775631	0.248	0.047	0
UBE2O	0	0.773312	0.232	0.049	0
bcr	0	0.770708	0.352	0.095	0
phf24	0	0.770207	0.196	0.039	0
spag9a	0	0.767023	0.266	0.066	0
sppl3	0	0.766319	0.403	0.124	0
celf5b	0	0.766238	0.192	0.035	0
tnika	0	0.760144	0.393	0.115	0
CRACD	0	0.756939	0.212	0.037	0
apbb3	0	0.756123	0.179	0.028	0
spock2	0	0.755191	0.222	0.044	0
pak6a	0	0.754753	0.173	0.028	0
man2a2	0	0.753362	0.348	0.103	0
kidins220b	0	0.752987	0.334	0.088	0
nrcama	0	0.752025	0.203	0.036	0
hecw1b	0	0.750232	0.257	0.054	0
ankrd13d	0	0.749947	0.169	0.021	0
dvl3b	0	0.749001	0.256	0.058	0
brinp3a.1	0	0.748625	0.122	0.013	0
ptprna	0	0.747547	0.239	0.053	0
dapk1	0	0.746098	0.344	0.097	0
pde3a	0	0.745857	0.203	0.039	0
adarb1b	0	0.744642	0.797	0.407	0
cacna2d2b	0	0.744164	0.221	0.04	0
ubn1	0	0.743489	0.196	0.034	0
epb41l3a	0	0.743318	0.152	0.015	0
pik3cd	0	0.742662	0.267	0.058	0
st6galnac5a	0	0.742242	0.118	0.01	0
dcc	0	0.739403	0.179	0.026	0
si:dkeyp-9d4.3	0	0.739199	0.145	0.018	0
htr1fa	0	0.738965	0.127	0.015	0
map1b	0	0.738956	0.181	0.025	0
tiam1b	0	0.737964	0.244	0.053	0
stk25a	0	0.737739	0.172	0.021	0
zmp:0000001103	0	0.737516	0.161	0.023	0
pcdh10a	0	0.735743	0.274	0.07	0
arhgap33	0	0.73566	0.263	0.065	0
stambpl1	0	0.735219	0.177	0.029	0
sorl1	0	0.734213	0.331	0.092	0
mpp3a	0	0.732512	0.161	0.025	0
atp1a3b	0	0.732001	0.214	0.044	0
mxd1	0	0.731865	0.473	0.168	0
cacng3b	0	0.730963	0.154	0.022	0
si:dkeyp-77h1.4	0	0.729436	0.208	0.037	0
dgkh	0	0.728962	0.424	0.139	0
daam1b	0	0.728377	0.291	0.071	0
ABR	0	0.727426	0.343	0.099	0
syt11b	0	0.725896	0.211	0.038	0
aplp1	0	0.72573	0.691	0.215	0
zgc:194578	0	0.725689	0.212	0.044	0
fmnl2b	0	0.725227	0.169	0.029	0
agap3	0	0.724555	0.517	0.169	0
GK3P	0	0.723276	0.416	0.143	0
rapgefl1	0	0.721156	0.343	0.103	0
adcy2a	0	0.720943	0.265	0.069	0
ccdc102a	0	0.720352	0.278	0.065	0
itsn2a	0	0.71842	0.131	0.015	0
si:ch211-39a7.1	0	0.716176	0.127	0.014	0
traf4a	0	0.71558	0.268	0.064	0
dhx36	0	0.715553	0.565	0.238	0
cers6	0	0.71547	0.167	0.026	0
ndrg4	0	0.714988	0.377	0.108	0
pank2	0	0.714616	0.225	0.051	0
pard6a	0	0.714493	0.264	0.065	0
ccser2a	0	0.714104	0.365	0.111	0
mapta	0	0.712677	0.323	0.095	0
ampd2b	0	0.711608	0.175	0.029	0
bcl2b	0	0.711523	0.166	0.022	0
tmem163b	0	0.711422	0.127	0.013	0
atp8a2	0	0.710452	0.316	0.083	0
cacna1ab	0	0.7082	0.7	0.223	0
unc13a	0	0.707968	0.202	0.039	0
parp8	0	0.707914	0.244	0.051	0
akt3a	0	0.707841	0.481	0.175	0
amph	0	0.707774	0.209	0.041	0
march4l	0	0.707018	0.214	0.047	0
rab11fip3	0	0.707006	0.285	0.07	0
dok4	0	0.703704	0.183	0.035	0
erc1a	0	0.703125	0.216	0.041	0
slc24a4b	0	0.702179	0.127	0.013	0
si:ch211-158d24.2	0	0.69934	0.194	0.037	0
itpr1b	0	0.698627	0.286	0.074	0
fbxo41	0	0.697959	0.214	0.041	0
foxo6a	0	0.696977	0.118	0.012	0
si:ch211-117c9.5	0	0.695519	0.209	0.042	0
ptbp3	0	0.695424	0.382	0.131	0
lrrtm2	0	0.695176	0.172	0.03	0
ppip5k2	0	0.689314	0.204	0.041	0
tmem266	0	0.688842	0.26	0.061	0
gng2	0	0.688774	0.167	0.026	0
dvl1b	0	0.684261	0.153	0.021	0
arglu1a	0	0.684231	0.287	0.075	0
ACAP2	0	0.683331	0.181	0.03	0
mark4a	0	0.682356	0.175	0.03	0
rapgef2	0	0.681177	0.528	0.213	0
inpp4aa	0	0.680839	0.207	0.043	0
apba1a	0	0.678449	0.245	0.056	0
fam110b	0	0.67762	0.257	0.064	0
agrn	0	0.676998	0.552	0.219	0
aatkb	0	0.676856	0.378	0.098	0
rbfox3a	0	0.676299	0.669	0.258	0
nlgn3b	0	0.67454	0.154	0.023	0
syt11a	0	0.671196	0.244	0.058	0
chd6	0	0.670613	0.256	0.065	0
hpca	0	0.66664	0.289	0.077	0
anks1ab	0	0.663543	0.131	0.011	0
jakmip3	0	0.66332	0.161	0.026	0
jazf1b	0	0.659385	0.153	0.023	0
bsnb	0	0.658703	0.477	0.145	0
pcdhb	0	0.654483	0.217	0.047	0
akap6	0	0.651657	0.488	0.173	0
si:ch211-255p10.4	0	0.650023	0.159	0.025	0
EVI5L	0	0.649311	0.173	0.029	0
slc9a7	0	0.647925	0.261	0.066	0
pip4k2ab	0	0.647406	0.291	0.077	0
rgs9b	0	0.647389	0.141	0.019	0
elavl3	0	0.647194	0.272	0.069	0
ankrd10b	0	0.64562	0.439	0.15	0
igsf3	0	0.643883	0.484	0.169	0
mctp1a	0	0.641351	0.469	0.162	0
clip2	0	0.64081	0.205	0.042	0
ewsr1b.1	0	0.639007	0.201	0.04	0
pcloa	0	0.635852	0.277	0.071	0
abca2	0	0.634897	0.265	0.066	0
dtx4a	0	0.630755	0.231	0.054	0
clstn3	0	0.630295	0.259	0.065	0
atp6v0a1b	0	0.628888	0.18	0.032	0
rcan2	0	0.621252	0.42	0.142	0
pfkpa	0	0.616503	0.267	0.066	0
si:dkey-172j4.3	0	0.615659	0.379	0.114	0
rims1a	0	0.61201	0.405	0.115	0
runx1t1	0	0.609814	0.345	0.105	0
ptpn5	0	0.608971	0.304	0.081	0
mtus2a	0	0.594091	0.373	0.121	0
ptprfa	0	0.592947	0.447	0.154	0
macrod2	0	0.592065	0.773	0.399	0
lrp1ab	0	0.592001	0.503	0.185	0
magi2a	0	0.58723	0.603	0.188	0
tjp1b	0	0.58694	0.573	0.228	0
ano8a	0	0.570683	0.109	0.01	0
lrp1aa	0	0.553162	0.295	0.083	0
syne1b	0	0.551517	0.529	0.182	0
ank1a	0	0.54766	0.397	0.125	0
rims1b	0	0.546976	0.444	0.127	0
snap25a	0	0.447866	0.365	0.115	0
RASGRF1	0	0.403618	0.507	0.162	0
hspa4a	0	-1.81075	0.463	0.664	0
hsph1	0	-1.96046	0.65	0.818	0
hsp70.2	0	-2.1371	0.236	0.56	0
dnajb1b	0	-2.22995	0.242	0.543	0
hsp70.1	0	-2.2931	0.172	0.471	0
CABZ01080568.1	0	-2.40396	0.405	0.646	0
cacna2d1a	0	-2.43949	0.061	0.337	0
hsp70l	0	-2.46553	0.209	0.567	0
palld	0	-2.50535	0.026	0.305	0
sox6	0	-2.62037	0.097	0.416	0
ehbp1l1a	0	-2.71499	0.012	0.31	0
stip1	0	-2.71744	0.341	0.578	0
CABZ01061524.1	0	-2.72643	0.012	0.302	0
hspbp1	0	-2.75169	0.281	0.583	0
mettl11b	0	-2.84548	0.021	0.326	0
pdlim5a	0	-2.87993	0.011	0.301	0
igfn1.1	0	-2.88222	0.016	0.306	0
ldb3b	0	-2.88789	0.01	0.308	0
fkbp4	0	-2.91107	0.145	0.489	0
mybpc2b	0	-2.93092	0.008	0.289	0
slc4a7	0	-2.93386	0.058	0.369	0
ahsa1a	0	-2.93871	0.003	0.279	0
ccng1	0	-2.94716	0.029	0.345	0
hsp70.3	0	-3.05197	0.089	0.447	0
si:ch211-266g18.10	0	-3.08715	0.018	0.351	0
trdn	0	-3.09889	0.029	0.369	0
mef2ca	0	-3.15772	0.031	0.374	0
ryr3	0	-3.17045	0.103	0.441	0
pdlim7	0	-3.18287	0.009	0.355	0
mef2cb	0	-3.24398	0.104	0.484	0
mss51	0	-3.24676	0.009	0.339	0
atp2a1l	0	-3.25939	0.064	0.388	0
xirp2b	0	-3.40653	0.026	0.383	0
bag3	0	-3.40882	0.131	0.574	0
pvalb1	0	-3.4162	0.097	0.423	0
tpma	0	-3.45252	0.046	0.322	0
pvalb3	0	-3.51249	0.033	0.31	0
mylz3	0	-3.67918	0.056	0.411	0
zgc:158463	0	-3.71013	0.221	0.799	0
ampd3b	0	-3.88551	0.039	0.407	0
actc1b	0	-3.88842	0.13	0.555	0
ldb3a	0	-3.89168	0.03	0.464	0
nme2b.2	0	-3.90923	0.099	0.43	0
hspb1	0	-3.9359	0.002	0.397	0
tnnt3b	0	-4.19881	0.049	0.548	0
pvalb2	0	-4.27846	0.068	0.472	0
mylpfa	0	-4.33453	0.084	0.508	0
zgc:92429	0	-4.42968	0.027	0.468	0
si:ch211-131k2.3	0	-4.51955	0.005	0.42	0
hspb8	0	-4.63179	0.031	0.611	0
neb	0	-4.64762	0.031	0.561	0
smyd1b	0	-4.67164	0.022	0.513	0
myhc4	0	-4.80915	0.027	0.453	0
hsp90aa1.1	0	-4.98872	0.039	0.605	0
unc45b	0	-5.00299	0.036	0.575	0
ttn.1	0	-6.06608	0.012	0.576	0
ttn.2	0	-6.27702	0.011	0.592	0
si:dkey-280e21.3	4.57132e-308	0.654149	0.142	0.02	1.08537e-303
zgc:162879	6.99225e-308	0.721666	0.151	0.023	1.66017e-303
znf804b	3.78788e-307	0.81579	0.134	0.018	8.99356e-303
cpne4a	5.12633e-307	0.813614	0.126	0.015	1.21715e-302
mid2	8.27945e-307	0.794274	0.284	0.081	1.96579e-302
fap	4.534e-306	0.650758	0.126	0.015	1.07651e-301
carmil2	1.59605e-305	0.645599	0.199	0.042	3.78951e-301
btbd11a	2.1805e-305	0.638195	0.362	0.119	5.17716e-301
plch1	3.27727e-305	0.773568	0.241	0.06	7.78123e-301
sik2a	5.9124e-305	0.648043	0.144	0.021	1.40378e-300
hsc70	1.42046e-304	-2.58286	0.011	0.274	3.3726e-300
rims2a	2.49097e-304	0.532075	0.31	0.091	5.91431e-300
npdc1b	2.80821e-304	0.602863	0.271	0.073	6.66753e-300
map7d1b	4.44525e-304	0.669225	0.485	0.193	1.05544e-299
pdgfc	8.18787e-304	0.765974	0.424	0.158	1.94405e-299
smap2	1.02979e-303	0.626486	0.254	0.066	2.44504e-299
kcnq2b	1.04702e-303	0.61456	0.138	0.019	2.48595e-299
nxph1	1.11684e-303	0.964001	0.133	0.018	2.65172e-299
cntnap1	8.32609e-303	0.627848	0.144	0.021	1.97686e-298
MAP3K13	1.56569e-302	0.660707	0.233	0.056	3.71741e-298
camsap2a	2.45584e-302	0.525259	0.488	0.188	5.83089e-298
sh3gl3a	3.37081e-302	0.652111	0.238	0.059	8.00331e-298
zmynd8	6.6976e-302	0.696405	0.233	0.057	1.59021e-297
si:ch211-257p13.3	2.74547e-301	0.596047	0.112	0.011	6.51856e-297
fgf11a	9.92327e-301	0.672462	0.171	0.031	2.35608e-296
tanc1a	1.95925e-300	0.688842	0.245	0.063	4.65184e-296
RNF157	6.39909e-300	0.667575	0.196	0.041	1.51934e-295
tbcd	8.2392e-300	0.690473	0.244	0.062	1.95623e-295
actn3b	1.66011e-299	-2.4367	0.101	0.369	3.94161e-295
col14a1a	1.82416e-299	1.03817	0.21	0.048	4.3311e-295
VSTM2A	1.85239e-299	0.618596	0.125	0.015	4.39813e-295
fut8a	3.13016e-299	0.630386	0.482	0.192	7.43195e-295
si:ch211-194e18.2	3.33932e-299	0.673762	0.147	0.023	7.92855e-295
clasp1a	1.08424e-298	0.666391	0.264	0.072	2.57431e-294
dock11	1.64952e-298	0.590866	0.23	0.056	3.91645e-294
cdh24a	2.29078e-298	0.75098	0.168	0.03	5.43899e-294
atp8a1	3.93524e-298	0.696288	0.39	0.139	9.34343e-294
ttyh1	1.84833e-297	0.75182	0.193	0.04	4.3885e-293
CU570893.1	1.25675e-296	0.711057	0.184	0.037	2.9839e-292
camkk1a	1.56559e-296	0.679496	0.278	0.079	3.71717e-292
atp1b3a	4.45596e-296	0.619628	0.141	0.02	1.05798e-291
BX571768.1	1.38879e-295	0.784391	0.185	0.037	3.29739e-291
pacsin1b	2.88031e-295	0.697496	0.145	0.022	6.83872e-291
myom1b	5.17457e-295	-2.37806	0.01	0.266	1.2286e-290
abcc5	3.01142e-294	0.584692	0.317	0.098	7.15002e-290
nrap	3.39562e-294	-2.58627	0.008	0.264	8.06221e-290
si:dkey-79d12.6	5.15654e-294	0.682798	0.147	0.023	1.22432e-289
fnbp1a	1.8515e-293	0.635241	0.161	0.028	4.39602e-289
efr3ba	1.94569e-293	0.698071	0.157	0.027	4.61964e-289
lrrc61	4.20258e-293	0.64528	0.166	0.03	9.97818e-289
sntg1	2.77291e-292	0.602386	0.113	0.012	6.58372e-288
BX897729.1	2.88813e-292	0.626077	0.147	0.023	6.8573e-288
stmn4	4.03958e-292	0.620271	0.215	0.049	9.59117e-288
ckma	1.90812e-289	-3.04601	0.067	0.335	4.53045e-285
shisa7b	2.00581e-289	0.632904	0.153	0.025	4.7624e-285
flncb	4.30294e-289	-2.34922	0.027	0.287	1.02165e-284
prkcab	4.45623e-289	0.612278	0.377	0.131	1.05804e-284
rtn1a	9.37898e-289	0.383149	0.364	0.12	2.22685e-284
top1	1.74196e-287	0.564382	0.432	0.162	4.13593e-283
znf280d	3.31826e-287	0.631769	0.181	0.036	7.87856e-283
frmd5	6.48657e-287	0.542183	0.102	0.009	1.54011e-282
sh3glb2b	1.15045e-286	0.61521	0.15	0.025	2.73152e-282
GUCY1A2	1.32907e-286	0.62615	0.136	0.02	3.15561e-282
grm1a	2.95533e-286	0.62764	0.109	0.011	7.01684e-282
GGH	3.91304e-286	0.582455	0.139	0.021	9.29073e-282
unm-sa1261	5.89695e-286	0.608095	0.174	0.034	1.40011e-281
nfic	1.33324e-285	-1.9201	0.259	0.492	3.1655e-281
znf536	1.90747e-285	1.14793	0.379	0.143	4.5289e-281
NCAM2	3.98062e-285	0.608253	0.101	0.009	9.45118e-281
sirt6	4.75383e-285	0.691774	0.237	0.062	1.1287e-280
xirp2a	6.42925e-285	-2.83842	0.012	0.261	1.5265e-280
asap1a	3.5195e-284	0.637169	0.364	0.127	8.35634e-280
INSYN2A.1	4.7281e-284	0.821419	0.255	0.072	1.12259e-279
CR936457.1	1.91607e-283	0.685247	0.142	0.022	4.54933e-279
fam219ab	3.49339e-283	0.612781	0.189	0.04	8.29435e-279
slc38a3b	2.75794e-282	-2.33667	0.012	0.26	6.54818e-278
pvalb4	4.39937e-282	-3.20867	0.041	0.297	1.04454e-277
rapgef5b	1.9538e-281	0.554764	0.151	0.025	4.6389e-277
LO017711.1	3.02712e-281	0.638309	0.114	0.013	7.1873e-277
tmeff1b	6.0827e-281	0.66965	0.156	0.027	1.44422e-276
slc38a3a	8.76117e-281	0.724921	0.235	0.061	2.08016e-276
dmxl2	1.13132e-280	0.580052	0.367	0.128	2.68609e-276
oxr1b	5.94853e-280	0.605157	0.16	0.029	1.41236e-275
dnmt3ab	2.19298e-279	0.525217	0.37	0.129	5.2068e-275
rfx1a	2.22453e-279	0.64571	0.162	0.03	5.2817e-275
si:ch211-140m22.7	3.24018e-279	0.632268	0.181	0.038	7.69317e-275
sh3bp5b	3.75898e-279	0.548702	0.149	0.025	8.92495e-275
mboat2b	4.59778e-279	0.606027	0.189	0.041	1.09165e-274
jph3	4.92744e-279	0.528357	0.337	0.11	1.16992e-274
PDZD4	7.19428e-279	0.559639	0.111	0.013	1.70814e-274
hspg2	3.93126e-278	-2.1189	0.049	0.308	9.33398e-274
ebf3a.1	5.62938e-278	1.18826	0.313	0.105	1.33658e-273
OTUD7A	3.80797e-277	0.553249	0.167	0.032	9.04125e-273
sh3gl2a	8.17405e-277	0.534826	0.26	0.072	1.94077e-272
robo2	1.8872e-276	0.681779	0.125	0.017	4.48078e-272
mpp2b	1.89399e-276	0.616951	0.184	0.039	4.4969e-272
ppm1j	3.4111e-276	0.558068	0.155	0.028	8.09897e-272
rcan3	9.89027e-276	0.632099	0.168	0.033	2.34825e-271
rnf166	3.06922e-275	0.665762	0.198	0.046	7.28725e-271
usp54b	2.19073e-274	0.509801	0.409	0.151	5.20144e-270
myo5aa	8.63005e-274	0.589467	0.431	0.167	2.04903e-269
kcnab1a	7.80922e-273	0.866296	0.182	0.039	1.85414e-268
parp6b	1.06614e-272	0.63574	0.143	0.024	2.53133e-268
ndrg3a	1.62347e-272	0.536272	0.288	0.087	3.85461e-268
si:dkey-226m8.10	1.95866e-272	0.547593	0.105	0.011	4.65045e-268
scn2b	5.89591e-272	0.713043	0.141	0.023	1.39987e-267
atp6ap1a	9.0691e-272	0.599896	0.171	0.034	2.15328e-267
si:ch73-367p23.2	1.11729e-271	-2.86513	0.005	0.243	2.65279e-267
zfyve9b	5.00212e-271	0.50909	0.101	0.01	1.18765e-266
ap2m1b	8.17261e-271	0.579724	0.248	0.069	1.94042e-266
htr7c	1.23447e-270	0.838703	0.133	0.02	2.931e-266
BX546453.1	5.43844e-270	0.656665	0.165	0.032	1.29125e-265
fam20cb	4.60415e-269	0.623834	0.28	0.085	1.09316e-264
si:dkey-32e23.4	6.92595e-268	0.588352	0.155	0.029	1.64443e-263
ephb4a	7.51535e-268	0.645486	0.193	0.044	1.78437e-263
mogat2	9.92936e-268	0.628899	0.159	0.03	2.35753e-263
mybphb	1.10406e-267	-2.4452	0.069	0.319	2.62138e-263
ttyh2	6.63248e-267	0.73471	0.195	0.045	1.57475e-262
shisa9b	1.71708e-266	0.716593	0.154	0.029	4.07686e-262
slc44a5b	3.76319e-266	0.690427	0.176	0.037	8.93494e-262
gnal	5.18241e-266	0.581934	0.216	0.054	1.23046e-261
sgsm1a	5.8586e-266	0.623499	0.145	0.025	1.39101e-261
ar	9.58653e-266	-2.25529	0.036	0.281	2.27613e-261
SLC2A13	1.30197e-265	0.69799	0.18	0.039	3.09127e-261
foxo1a	2.99102e-265	-2.16599	0.09	0.342	7.10157e-261
mta3	3.67499e-265	0.611034	0.206	0.05	8.72554e-261
furinb	4.84203e-265	0.703361	0.343	0.121	1.14964e-260
tkta	5.16211e-265	0.730478	0.177	0.038	1.22564e-260
pspc1	7.55295e-265	0.638334	0.221	0.058	1.7933e-260
obscnb	9.01075e-265	-2.12576	0.013	0.249	2.13942e-260
pip5k1ca	1.14731e-264	0.585874	0.134	0.021	2.72407e-260
fam49bb	1.49312e-264	0.607625	0.273	0.082	3.54512e-260
vsnl1b	1.6665e-264	0.549276	0.167	0.033	3.95677e-260
grm1b	5.23663e-264	0.676022	0.261	0.076	1.24333e-259
lztfl1	4.47715e-263	0.606468	0.343	0.12	1.06301e-258
vangl1	4.49853e-263	0.570907	0.109	0.013	1.06808e-258
robo3	5.34174e-263	0.979135	0.257	0.077	1.26829e-258
galr2b	5.79432e-263	0.5602	0.103	0.011	1.37575e-258
gramd1bb	5.818e-263	0.511109	0.339	0.116	1.38137e-258
tfeb	8.05154e-263	-2.1157	0.012	0.246	1.91168e-258
srl	8.43237e-263	-2.20014	0.011	0.246	2.0021e-258
rph3ab	1.09573e-262	0.496753	0.105	0.012	2.6016e-258
ttc27	4.62239e-262	0.695798	0.215	0.056	1.09749e-257
cdh2	6.50519e-262	0.538726	0.273	0.082	1.54453e-257
ccdc120	2.17125e-261	0.581129	0.107	0.013	5.15521e-257
tox	2.41016e-261	0.696014	0.165	0.034	5.72245e-257
txnipb	2.68758e-261	-2.69731	0.001	0.229	6.38113e-257
cntnap2b	1.11057e-260	0.60617	0.168	0.035	2.63684e-256
pip5k1bb	6.17695e-260	0.584998	0.154	0.029	1.46659e-255
onecut2	9.15864e-260	0.597783	0.119	0.017	2.17454e-255
CABZ01086877.1	1.30893e-259	0.502288	0.168	0.035	3.10779e-255
si:ch211-189k9.2	1.77123e-259	0.531566	0.157	0.03	4.20544e-255
ubl7a	1.9396e-259	0.587427	0.142	0.025	4.60519e-255
ctnnb1	3.10621e-259	0.624507	0.195	0.046	7.37508e-255
ntrk2a	4.48765e-259	0.698157	0.17	0.036	1.0655e-254
lin7a	7.69553e-259	0.68952	0.333	0.118	1.82715e-254
ttc9b	8.78734e-259	0.597418	0.209	0.052	2.08638e-254
zgc:154058	3.32165e-258	0.599157	0.178	0.039	7.88659e-254
map1sb	8.05004e-258	0.59559	0.135	0.022	1.91132e-253
dab2ipb	2.35576e-257	0.50856	0.319	0.107	5.59328e-253
gpr153	3.04993e-257	0.561066	0.123	0.018	7.24144e-253
srgap2	2.32155e-256	0.423284	0.359	0.128	5.51206e-252
pde1a	2.11381e-255	0.478906	0.275	0.084	5.01881e-251
musk	9.13541e-255	-2.27651	0.005	0.23	2.16902e-250
mcf2lb	1.86331e-254	0.478128	0.12	0.017	4.42407e-250
shisa7a	1.36851e-253	0.615699	0.137	0.024	3.24926e-249
ephb2a	1.37866e-253	0.712036	0.18	0.041	3.27336e-249
LO018287.1	2.8225e-253	0.590513	0.131	0.021	6.70147e-249
znf644b	4.85277e-253	0.576515	0.191	0.045	1.15219e-248
znf365	8.48959e-253	0.56234	0.143	0.026	2.01568e-248
rsrp1	1.00169e-252	-1.50643	0.483	0.608	2.37831e-248
mgat4a	1.18462e-252	0.478896	0.398	0.152	2.81265e-248
grb2a	1.36097e-252	0.697167	0.164	0.034	3.23136e-248
arnt2	2.12067e-252	0.552912	0.392	0.15	5.0351e-248
wdr17	2.45144e-252	0.547083	0.116	0.016	5.82045e-248
tbc1d5	2.82198e-252	0.559228	0.223	0.06	6.70023e-248
agbl1	4.12059e-252	-3.39957	0.014	0.242	9.78351e-248
sybu	5.55199e-252	0.63865	0.166	0.035	1.31821e-247
osbpl10b	5.70437e-252	0.658046	0.204	0.052	1.35439e-247
ubb	5.80007e-252	-2.24466	0.031	0.265	1.37711e-247
zgc:91860	1.64572e-251	0.540771	0.181	0.041	3.90743e-247
abi1b	4.49521e-251	0.568816	0.142	0.026	1.0673e-246
sfxn5b	6.23216e-251	0.625611	0.128	0.021	1.4797e-246
EML6	9.99147e-251	0.575325	0.137	0.024	2.37227e-246
fto	1.26445e-250	0.613273	0.444	0.186	3.00218e-246
wscd2	1.54962e-250	0.621593	0.154	0.03	3.67925e-246
phyhiplb	2.02436e-250	0.487509	0.239	0.067	4.80643e-246
chsy1	3.45027e-250	0.461338	0.541	0.243	8.19196e-246
cabp1b	3.57917e-250	0.696953	0.153	0.03	8.49803e-246
klhl32	8.41582e-250	0.530341	0.142	0.026	1.99817e-245
cnksr2a	2.21026e-249	0.642109	0.324	0.113	5.24781e-245
stmn2a	7.2441e-249	0.42571	0.199	0.049	1.71997e-244
hid1a	1.08701e-248	0.590031	0.123	0.019	2.58088e-244
kif21b	1.23945e-248	0.559837	0.202	0.051	2.94282e-244
si:dkey-16p21.7	1.43997e-248	0.560155	0.166	0.035	3.41892e-244
scube3	2.53789e-248	0.658338	0.139	0.025	6.02572e-244
cnih2	3.1033e-248	0.562788	0.116	0.017	7.36816e-244
CR769778.1	3.16796e-248	0.570433	0.143	0.026	7.5217e-244
nsmfb	3.57045e-248	0.701323	0.141	0.026	8.47733e-244
hivep3b	6.27298e-248	0.535121	0.282	0.09	1.48939e-243
slitrk4	7.70928e-248	0.648637	0.119	0.018	1.83041e-243
lrrc24	3.03059e-247	0.517907	0.103	0.013	7.19552e-243
rasal1b	3.22883e-247	0.58501	0.135	0.024	7.6662e-243
dmd	7.37475e-247	-2.09379	0.169	0.395	1.75099e-242
myom2a	9.65012e-247	-2.31166	0.008	0.229	2.29123e-242
nudt14	1.38465e-246	0.566205	0.193	0.048	3.28758e-242
CR381531.2	1.62178e-246	0.601969	0.227	0.063	3.85059e-242
dzip1	2.92674e-246	0.604021	0.192	0.047	6.94895e-242
TMEM132C	3.13384e-246	0.839063	0.134	0.024	7.44067e-242
rarab	3.14944e-246	0.598499	0.292	0.097	7.4777e-242
frmpd1b	3.3212e-246	0.584106	0.174	0.039	7.88552e-242
arfgef1	3.65328e-246	0.598954	0.296	0.099	8.67399e-242
drp2	4.8859e-246	0.423931	0.405	0.157	1.16006e-241
klhl5	5.99081e-246	0.592495	0.148	0.028	1.4224e-241
rab11fip5a	1.04045e-245	0.534051	0.111	0.015	2.47033e-241
sergef	2.25565e-245	0.620155	0.15	0.029	5.35559e-241
camk1b	2.69388e-245	0.577708	0.242	0.07	6.39608e-241
kctd3	3.78678e-245	0.507653	0.286	0.093	8.99095e-241
trim13	7.10399e-245	0.585067	0.141	0.026	1.6867e-240
arhgap44	1.09861e-244	0.505357	0.122	0.019	2.60844e-240
nckap1	1.94079e-244	0.467512	0.356	0.13	4.60802e-240
jpt1b	5.83067e-244	0.534762	0.157	0.032	1.38438e-239
grm3	6.68846e-244	0.722327	0.158	0.033	1.58804e-239
calm2a	6.74983e-244	0.425656	0.19	0.045	1.60261e-239
sez6l	9.24141e-244	0.628738	0.144	0.027	2.19419e-239
st3gal3b	1.30413e-243	0.556409	0.307	0.105	3.09639e-239
mcl1a	1.70409e-243	-2.27272	0.044	0.278	4.04603e-239
camta1	2.44482e-243	0.580628	0.157	0.032	5.80475e-239
si:dkey-52j6.3	4.83263e-243	0.727911	0.117	0.018	1.14741e-238
SFMBT1	1.53141e-242	0.583559	0.156	0.032	3.63603e-238
si:ch211-130m23.3	2.12159e-242	0.605229	0.156	0.032	5.03729e-238
smarcc2	4.93586e-242	0.527538	0.214	0.057	1.17192e-237
ptprsa.1	5.91605e-242	0.700888	0.598	0.304	1.40465e-237
si:ch211-168d23.3	7.82084e-242	0.523766	0.111	0.016	1.8569e-237
dip2a	1.43847e-241	0.531793	0.127	0.021	3.41535e-237
CU638714.1	2.78138e-241	0.70866	0.237	0.07	6.60384e-237
tmem198a	7.80576e-241	0.587151	0.167	0.037	1.85332e-236
clvs2	8.23053e-241	0.489409	0.189	0.046	1.95417e-236
zgc:103755	2.30108e-240	0.604894	0.118	0.018	5.46346e-236
si:dkey-46i9.1	2.43563e-240	0.495282	0.104	0.013	5.78293e-236
mlf1	4.2723e-240	-1.80145	0.323	0.501	1.01437e-235
hip1rb	6.06907e-240	0.507808	0.171	0.038	1.44098e-235
si:ch211-51h4.2	1.79074e-239	0.587895	0.193	0.049	4.25175e-235
GNAZ	5.71483e-239	0.527933	0.19	0.047	1.35687e-234
nfatc3a	6.34029e-239	-2.02921	0.033	0.259	1.50537e-234
klhl29	8.91372e-239	0.579501	0.449	0.189	2.11639e-234
dhrs13a.3	2.8808e-238	0.603277	0.157	0.033	6.83989e-234
scml4	3.03856e-238	0.624493	0.184	0.045	7.21444e-234
pdik1l	4.66774e-238	0.587026	0.132	0.023	1.10826e-233
si:ch73-122g19.1	7.35079e-238	0.543609	0.107	0.014	1.7453e-233
si:dkey-151g10.3	8.86921e-238	0.521966	0.15	0.03	2.10582e-233
FO904844.1	1.31116e-237	0.505607	0.109	0.015	3.11309e-233
slc35f3b	1.76678e-237	0.516735	0.113	0.017	4.19486e-233
mef2aa	3.2842e-237	-2.1288	0.202	0.418	7.79767e-233
fut8b	5.66781e-237	0.586037	0.129	0.022	1.34571e-232
pds5b	1.92594e-236	0.564066	0.201	0.053	4.57276e-232
limch1b	4.52533e-236	0.368433	0.293	0.097	1.07445e-231
slc24a6a	9.323e-236	0.552794	0.111	0.016	2.21356e-231
amfra	9.5497e-236	-2.16443	0.06	0.288	2.26739e-231
hipk1a	6.35199e-235	0.524705	0.144	0.028	1.50815e-230
flrt1b	9.40162e-235	0.619519	0.216	0.06	2.23223e-230
nsfa	1.07716e-234	0.400765	0.188	0.046	2.55751e-230
rxfp2a	1.2188e-234	0.714916	0.125	0.021	2.8938e-230
rhbdd1	1.36863e-234	-2.20834	0.021	0.239	3.24954e-230
nfixb	1.90225e-234	-1.26295	0.307	0.533	4.51652e-230
adcyap1r1a.1	2.08608e-234	0.512251	0.126	0.021	4.95299e-230
osbp2	3.36442e-234	0.461813	0.107	0.015	7.98813e-230
dyrk1b	5.00256e-234	0.534979	0.519	0.238	1.18776e-229
cyfip2	7.10436e-234	0.57505	0.2	0.053	1.68679e-229
tomm20a.1	9.68646e-233	0.515824	0.301	0.104	2.29986e-228
iffo1b	2.16217e-232	0.527409	0.127	0.022	5.13365e-228
tlr7	5.51704e-232	0.517351	0.207	0.056	1.30991e-227
CABZ01029822.1	9.86615e-232	0.48232	0.118	0.019	2.34252e-227
cicb	1.32066e-231	0.619429	0.242	0.074	3.13563e-227
abat	1.56282e-231	0.513346	0.243	0.074	3.71059e-227
cntn2	1.72795e-231	0.523962	0.108	0.015	4.10267e-227
dachd	3.29477e-231	0.806778	0.245	0.076	7.82276e-227
phf2	1.11194e-230	0.554679	0.221	0.063	2.64008e-226
tcirg1a	2.93486e-230	0.516879	0.117	0.019	6.96823e-226
CELF6	6.30799e-230	0.550908	0.103	0.014	1.49771e-225
tnnc2	7.32126e-230	-2.95318	0.029	0.247	1.73829e-225
oxct1a	7.3642e-230	0.554876	0.216	0.061	1.74848e-225
tspan13b	1.27566e-229	0.500618	0.127	0.022	3.02879e-225
UBB	1.89022e-229	-2.14403	0.039	0.262	4.48794e-225
ppp1r9a	7.25562e-229	0.565559	0.145	0.029	1.7227e-224
sphkap	1.60025e-228	0.618884	0.124	0.021	3.79947e-224
uckl1b	2.2293e-228	-2.35779	0.022	0.236	5.29303e-224
sptbn2	3.99589e-228	0.570887	0.159	0.035	9.48745e-224
klc1a	5.26098e-228	0.473123	0.315	0.112	1.24911e-223
mroh1	7.15535e-228	0.525952	0.153	0.033	1.6989e-223
pcsk2	9.5872e-228	0.568517	0.142	0.028	2.27629e-223
MANEAL	2.72614e-227	0.496876	0.124	0.022	6.47267e-223
fam83b	2.96412e-227	0.703541	0.127	0.023	7.03771e-223
pcp4a	1.35687e-226	0.637437	0.126	0.022	3.22161e-222
SIPA1	1.54757e-226	0.46475	0.133	0.025	3.6744e-222
stau2	1.58748e-226	0.460891	0.534	0.247	3.76915e-222
nfia	2.75606e-226	-1.35311	0.281	0.505	6.54371e-222
glt8d2	2.79518e-226	0.581308	0.136	0.026	6.63659e-222
slc7a14a	4.79587e-226	0.49894	0.111	0.017	1.13868e-221
kdm1a	1.05007e-225	0.547988	0.21	0.058	2.49319e-221
them4	1.1307e-225	0.556859	0.154	0.034	2.68462e-221
zgc:153615	1.51011e-225	0.540207	0.161	0.036	3.58546e-221
slc6a17	2.05515e-225	0.532998	0.164	0.037	4.87955e-221
zdhhc14	3.51764e-225	0.52031	0.182	0.046	8.35194e-221
kcnj3b	5.59038e-225	0.583868	0.133	0.025	1.32732e-220
ATP8A1	8.36864e-225	0.599533	0.36	0.143	1.98697e-220
man1a2	9.81443e-225	0.479193	0.44	0.187	2.33024e-220
ube2ql1	1.16801e-224	0.507473	0.135	0.026	2.7732e-220
dnm1b	3.48371e-224	0.507261	0.141	0.028	8.27137e-220
itpk1b	4.41384e-224	0.520455	0.243	0.075	1.04798e-219
prr5a	5.98721e-224	0.541214	0.134	0.026	1.42154e-219
ttbk2a	9.05353e-224	0.480782	0.161	0.037	2.14958e-219
BX323461.1	1.91904e-223	0.605284	0.186	0.048	4.55637e-219
mapkapk2a	1.349e-222	-2.09165	0.11	0.331	3.20294e-218
cpeb2	3.07618e-222	0.530973	0.18	0.045	7.30377e-218
phf14	3.89717e-222	0.519748	0.253	0.082	9.25306e-218
fndc3bb	4.64762e-222	-1.88254	0.04	0.257	1.10348e-217
greb1l	7.15276e-222	0.578503	0.174	0.043	1.69828e-217
kcnab1b	9.58247e-222	0.641656	0.119	0.02	2.27517e-217
cobl	1.12189e-221	-1.88301	0.025	0.234	2.66371e-217
CHST8	1.27958e-221	-2.40611	0.136	0.353	3.03811e-217
cers1	1.31625e-221	0.496247	0.146	0.031	3.12518e-217
raly	4.25145e-221	0.739359	0.336	0.131	1.00942e-216
syngap1a	1.55343e-220	0.538721	0.138	0.028	3.6883e-216
farp1	1.9821e-220	0.495213	0.294	0.104	4.70611e-216
hmgn3	3.38421e-220	0.506885	0.141	0.029	8.03513e-216
MAGI3	1.17007e-219	0.358162	0.36	0.141	2.7781e-215
doc2b	1.30111e-219	0.664502	0.228	0.07	3.08923e-215
tnni2a.3	1.354e-219	-2.87739	0.045	0.26	3.21481e-215
plecb	1.57763e-219	-1.95868	0.211	0.413	3.74577e-215
ank2b	3.05909e-219	0.554516	0.799	0.489	7.26319e-215
ryr1b	3.14413e-219	-2.37082	0.389	0.511	7.46511e-215
col19a1.1	8.841e-219	-2.01749	0.036	0.25	2.09912e-214
grin3bb	2.52364e-218	0.532722	0.118	0.02	5.99188e-214
si:ch1073-440b2.1	6.4455e-218	0.482977	0.6	0.3	1.53035e-213
trpc1	1.01017e-217	0.492446	0.115	0.019	2.39844e-213
foxp2	1.18454e-217	0.829492	0.123	0.022	2.81246e-213
fryb	1.83898e-217	0.578611	0.399	0.169	4.36629e-213
samd4a	2.56792e-217	-1.96379	0.028	0.236	6.09702e-213
triob	5.61367e-217	0.505069	0.317	0.117	1.33285e-212
chst11	6.84381e-217	0.50743	0.201	0.056	1.62493e-212
dync1li1	1.50359e-216	0.469952	0.264	0.088	3.56997e-212
clu	2.53738e-216	0.485243	0.19	0.05	6.02451e-212
mtcl1	2.53943e-216	0.531583	0.181	0.047	6.02938e-212
pdia6	3.34848e-216	0.446117	0.256	0.083	7.95029e-212
nol4lb	3.36754e-216	0.4632	0.257	0.084	7.99555e-212
stox2a	3.41479e-216	0.588553	0.179	0.046	8.10775e-212
cdh7a	3.45363e-216	0.586553	0.114	0.019	8.19995e-212
pth2ra	4.14712e-216	0.743786	0.109	0.017	9.84651e-212
nf1b	5.54731e-216	0.472736	0.172	0.043	1.3171e-211
shisal1b	6.92305e-216	0.682079	0.137	0.028	1.64374e-211
ppp1r13bb	7.52863e-216	0.554184	0.203	0.057	1.78752e-211
vps8	1.11181e-215	0.484094	0.265	0.089	2.63976e-211
CR974456.1	2.53829e-215	0.587107	0.166	0.04	6.02666e-211
adcyap1r1a	4.89565e-215	0.305529	0.271	0.09	1.16237e-210
kcnip1b	8.31198e-215	0.554326	0.135	0.027	1.97351e-210
tshz3b	1.04226e-214	0.751919	0.186	0.05	2.47464e-210
si:dkey-222b8.1.1	1.13792e-214	0.55963	0.113	0.019	2.70176e-210
atxn2	1.15827e-214	0.464343	0.293	0.104	2.75009e-210
slc12a2	1.17105e-214	0.416803	0.246	0.078	2.78043e-210
hdac9b	1.17111e-214	0.618343	0.231	0.072	2.78056e-210
ndst2b	1.77876e-214	0.623334	0.29	0.105	4.22331e-210
atp11c	5.0879e-214	0.408533	0.296	0.105	1.20802e-209
mindy3	1.12119e-213	-1.37424	0.637	0.666	2.66205e-209
klhl21	1.16519e-213	-2.01222	0.01	0.209	2.76651e-209
fndc4b	1.41675e-213	0.541327	0.127	0.024	3.36378e-209
serpini1	2.37116e-213	0.473402	0.101	0.015	5.62985e-209
rbm33a	5.03221e-213	0.525818	0.25	0.082	1.1948e-208
si:dkey-71h2.2	1.21386e-212	0.57958	0.182	0.048	2.88206e-208
clstn1	1.43795e-212	0.377515	0.416	0.173	3.41413e-208
cpe	2.00941e-212	0.371584	0.244	0.076	4.77094e-208
pi4kab	2.68862e-212	0.565818	0.17	0.043	6.38359e-208
dpysl2b	4.36265e-212	0.511394	0.189	0.051	1.03582e-207
lmo1	5.04535e-212	0.727644	0.1	0.015	1.19792e-207
tln2b	7.12659e-212	0.503539	0.162	0.039	1.69207e-207
eya1	9.67039e-212	-2.32987	0.018	0.218	2.29604e-207
unc5b	9.99571e-212	0.67169	0.14	0.03	2.37328e-207
osbpl6	1.55184e-211	0.479503	0.109	0.018	3.68453e-207
exoc6	1.74346e-211	0.457276	0.357	0.142	4.13949e-207
ldb1a	1.91153e-211	0.544948	0.132	0.026	4.53856e-207
crip2l	3.1549e-211	0.470199	0.105	0.016	7.49069e-207
plppr2a	6.36457e-211	0.528192	0.175	0.045	1.51114e-206
ctbp2a	7.47888e-211	0.438639	0.269	0.092	1.77571e-206
hspa1b	7.83443e-211	-1.86502	0.002	0.193	1.86013e-206
magixa	9.46718e-211	0.409662	0.188	0.05	2.24779e-206
gad1b	1.11892e-210	0.611837	0.106	0.017	2.65665e-206
arrdc2	1.27108e-210	-2.12778	0.003	0.195	3.01793e-206
nrip2	2.2295e-210	0.436518	0.247	0.079	5.29349e-206
tmem117	6.2376e-210	0.501373	0.133	0.027	1.48099e-205
unm-sa1614	7.21116e-210	0.589408	0.144	0.032	1.71215e-205
ablim1b	1.5859e-209	0.271336	0.348	0.134	3.76539e-205
slc4a3	1.73976e-209	0.478591	0.116	0.021	4.13071e-205
xpr1b	3.48059e-209	0.464593	0.268	0.092	8.26396e-205
si:ch73-127m5.1	3.97273e-209	0.550857	0.116	0.021	9.43246e-205
si:dkey-33c12.4	4.67355e-209	0.505795	0.296	0.108	1.10964e-204
dennd1b	6.36018e-209	0.531527	0.317	0.121	1.5101e-204
zgc:109889	7.77512e-209	0.465227	0.147	0.033	1.84605e-204
pnisr	8.40916e-209	0.447024	0.217	0.065	1.99659e-204
tmsb2	1.35508e-208	0.460012	0.119	0.021	3.21736e-204
RAB26	1.40764e-208	0.528305	0.166	0.041	3.34216e-204
ckmb	3.26981e-208	-2.99288	0.047	0.254	7.76351e-204
cpne1	5.07659e-208	0.467769	0.182	0.048	1.20533e-203
rxrbb	7.69545e-208	0.499843	0.188	0.051	1.82713e-203
ptk2ab	1.77585e-207	0.477084	0.356	0.144	4.21641e-203
ppp1r9ba	1.9474e-207	0.445055	0.159	0.038	4.62372e-203
FRMD4A	4.95473e-207	0.487162	0.237	0.076	1.1764e-202
lrch1	1.07454e-206	0.502161	0.232	0.074	2.55129e-202
st6gal1	1.25818e-206	0.493792	0.116	0.021	2.98729e-202
dip2bb	1.84405e-206	0.461273	0.208	0.061	4.37833e-202
bicd1a	3.24321e-206	0.483314	0.104	0.016	7.70034e-202
aplp2	5.94031e-206	0.437361	0.435	0.192	1.41041e-201
CABZ01117752.1	8.11169e-206	0.509036	0.125	0.024	1.92596e-201
vamp4	1.82523e-205	0.485866	0.124	0.024	4.33365e-201
cdon	2.74142e-205	-1.87023	0.055	0.263	6.50896e-201
tafa5b	6.46413e-205	0.555968	0.104	0.016	1.53478e-200
mical2b	9.24703e-205	-1.88565	0.01	0.201	2.19552e-200
hdac11	1.14952e-204	0.517539	0.254	0.086	2.7293e-200
kif5ba.1	1.72434e-204	0.49194	0.163	0.04	4.0941e-200
nova1	2.06054e-204	0.402227	0.105	0.017	4.89235e-200
ypel2b	4.68762e-204	0.476821	0.131	0.027	1.11298e-199
si:ch211-288d18.1	2.44572e-203	0.56312	0.165	0.041	5.80687e-199
golga7bb	2.65589e-203	0.290179	0.288	0.101	6.30588e-199
xirp1	4.1834e-203	-2.86796	0.008	0.196	9.93265e-199
si:dkey-151g10.6	4.59565e-203	-3.09996	0.045	0.248	1.09114e-198
nos1	7.67933e-203	0.655091	0.121	0.023	1.8233e-198
sfxn1	3.38714e-202	0.483467	0.122	0.024	8.04209e-198
nav3	3.53842e-202	0.478338	0.265	0.092	8.40126e-198
sema6bb	1.30193e-201	0.432018	0.259	0.089	3.09118e-197
crtc1b	1.76679e-201	0.489098	0.12	0.023	4.19488e-197
b3glctb	2.41457e-201	0.463272	0.119	0.022	5.73292e-197
rab30	2.52595e-201	0.502073	0.133	0.028	5.99735e-197
zbtb41	4.09758e-201	0.522373	0.212	0.065	9.72888e-197
klhl4	6.20343e-201	0.525218	0.116	0.021	1.47288e-196
magixb	6.23992e-201	0.663406	0.115	0.021	1.48154e-196
ppp6r2b	2.55098e-200	0.517892	0.152	0.036	6.0568e-196
CR749775.3	3.09412e-200	0.48669	0.102	0.016	7.34638e-196
stard13a	2.49124e-199	0.48039	0.263	0.092	5.91496e-195
nat8l	3.07221e-199	0.457329	0.176	0.047	7.29435e-195
hacd3	2.26897e-198	0.47459	0.218	0.068	5.3872e-194
arhgap39	2.51249e-198	0.448946	0.107	0.018	5.96542e-194
slc20a1b	3.17308e-198	-1.98659	0.066	0.269	7.53385e-194
abraa	6.69296e-198	-2.25134	0.003	0.184	1.58911e-193
cpne7	7.05568e-198	0.573776	0.112	0.02	1.67523e-193
zeb2b	8.93193e-198	1.0301	0.248	0.089	2.12071e-193
thsd7bb	9.14791e-198	0.575191	0.104	0.017	2.17199e-193
mgat5	1.10087e-197	0.449857	0.282	0.102	2.61379e-193
braf	1.19341e-197	0.471342	0.117	0.022	2.83351e-193
gnai2b	2.28745e-197	0.360983	0.31	0.118	5.4311e-193
kctd8	4.21686e-197	0.568139	0.158	0.039	1.00121e-192
sgsm2	8.45235e-197	0.560562	0.167	0.044	2.00684e-192
shoc2	2.50255e-196	0.468021	0.22	0.07	5.9418e-192
slc25a25a	2.59285e-196	-2.05294	0.006	0.188	6.15621e-192
snx25	4.4001e-196	0.519359	0.207	0.063	1.04471e-191
kdm2aa	4.84184e-196	0.437446	0.129	0.027	1.1496e-191
arhgef10lb	5.21796e-196	0.427886	0.161	0.041	1.2389e-191
gng7	6.93346e-196	0.479621	0.26	0.091	1.64621e-191
RAP1GAP	1.27347e-195	0.51915	0.129	0.027	3.02361e-191
gapdh	2.07677e-195	-2.61891	0.035	0.228	4.93088e-191
fam133b	4.96514e-195	0.432195	0.193	0.056	1.17887e-190
inpp4b	5.89028e-195	0.44528	0.253	0.087	1.39853e-190
pacsin3	9.04512e-195	-1.95843	0.055	0.253	2.14758e-190
osbpl3b	1.12786e-194	0.547787	0.209	0.065	2.67787e-190
dpy19l3	2.05986e-194	0.494673	0.173	0.047	4.89071e-190
kif5aa	2.57931e-194	0.439631	0.12	0.023	6.12405e-190
ankhb	8.90075e-194	0.439472	0.137	0.031	2.11331e-189
clta	9.74111e-194	0.421965	0.166	0.043	2.31283e-189
abhd8a	2.7753e-193	0.471658	0.101	0.017	6.58939e-189
zfand5b	2.80473e-193	-2.11679	0.012	0.194	6.65927e-189
map3k9	7.62036e-193	0.457506	0.103	0.017	1.8093e-188
htr2cl1	8.41307e-193	0.823521	0.192	0.057	1.99752e-188
MARK4	3.07061e-192	0.465951	0.256	0.09	7.29054e-188
mbd3b	3.7631e-192	0.552407	0.178	0.05	8.93473e-188
kalrna	6.34793e-192	0.387329	0.237	0.078	1.50719e-187
rufy2	8.65354e-192	0.492923	0.128	0.027	2.05461e-187
r3hdm1	8.7123e-192	0.484198	0.31	0.12	2.06856e-187
rpn2	1.61812e-191	0.445266	0.294	0.112	3.84189e-187
b3glcta	2.50739e-191	0.623767	0.29	0.112	5.95329e-187
napba	5.07205e-191	0.433031	0.109	0.02	1.20426e-186
CSDC2	5.45022e-191	0.485565	0.119	0.024	1.29405e-186
mllt3	6.72112e-191	0.508289	0.195	0.058	1.5958e-186
lypd6b	1.13374e-190	0.420694	0.105	0.018	2.69183e-186
si:ch211-106h4.9	1.13851e-190	0.444831	0.102	0.017	2.70316e-186
rbfox1l	1.65567e-190	-1.78738	0.002	0.176	3.93105e-186
pak1	1.90931e-190	0.41681	0.177	0.049	4.53326e-186
scn3b	2.48285e-190	0.542256	0.13	0.028	5.89504e-186
ehbp1	2.50346e-190	0.457877	0.295	0.113	5.94397e-186
kdm2bb	2.87615e-190	0.470162	0.15	0.037	6.82885e-186
agap1	3.31347e-190	0.378349	0.655	0.353	7.86718e-186
AP3B2	4.9399e-190	0.398586	0.112	0.021	1.17288e-185
scn4ab	7.12133e-190	-1.85978	0.007	0.184	1.69082e-185
camsap3	1.38667e-189	0.502211	0.129	0.028	3.29238e-185
nptnb	1.72124e-189	0.446421	0.162	0.042	4.08673e-185
ANKFN1	2.87402e-189	0.58754	0.134	0.03	6.82379e-185
dcun1d4	4.4451e-189	0.459806	0.131	0.028	1.0554e-184
camkva	5.69446e-189	0.63442	0.103	0.018	1.35204e-184
ccdc171	6.30732e-189	0.48061	0.137	0.031	1.49755e-184
ly6pge	1.75998e-188	0.584903	0.166	0.045	4.17872e-184
si:dkey-97l20.6	3.98706e-188	0.449178	0.118	0.023	9.46649e-184
fam171a1	4.38417e-188	0.394912	0.123	0.026	1.04093e-183
kirrel3l	6.94386e-188	0.515117	0.136	0.031	1.64868e-183
bin1a	7.47593e-188	0.448181	0.124	0.026	1.77501e-183
sipa1l1	7.82452e-188	0.527407	0.29	0.112	1.85778e-183
BSN	1.04619e-187	0.410809	0.108	0.02	2.48397e-183
tex2	1.17958e-187	0.505638	0.157	0.041	2.80068e-183
ap3d1	4.68643e-187	0.447201	0.221	0.072	1.1127e-182
TTC28	6.09745e-187	0.446916	0.241	0.083	1.44772e-182
pfkla	8.58336e-187	0.459614	0.157	0.041	2.03795e-182
si:dkeyp-44a8.4	1.25218e-186	-1.84837	0.008	0.183	2.97305e-182
znf1035	3.35428e-186	0.381943	0.253	0.088	7.96408e-182
tspan17	4.27026e-186	0.386708	0.268	0.097	1.01389e-181
pik3c2b	8.69565e-186	0.422903	0.157	0.041	2.06461e-181
soga1	1.61525e-185	0.443032	0.333	0.137	3.83509e-181
plekha5	3.01916e-185	0.489156	0.497	0.246	7.16839e-181
lrp1ba	3.92176e-185	0.536407	0.109	0.021	9.31145e-181
fstl4	7.09615e-185	0.584056	0.18	0.053	1.68484e-180
phka2	7.4404e-185	0.472408	0.177	0.051	1.76657e-180
aglb	1.29931e-184	-1.96294	0.015	0.193	3.08496e-180
rfx3	1.59611e-184	0.428096	0.113	0.022	3.78965e-180
mapkbp1	1.93831e-184	0.37581	0.221	0.072	4.60212e-180
tbc1d32	2.01813e-184	0.46867	0.132	0.03	4.79164e-180
mapre3a	2.65511e-184	0.465743	0.119	0.025	6.30403e-180
dennd5b	3.15621e-184	0.437121	0.185	0.054	7.49379e-180
PRKAR2B	7.0713e-184	0.460741	0.103	0.018	1.67894e-179
kcnj19a	1.89709e-183	0.608532	0.11	0.021	4.50425e-179
fam102bb	3.01204e-183	0.462867	0.202	0.063	7.1515e-179
ttbk1b	3.23086e-183	0.441933	0.118	0.024	7.67102e-179
tnpo1	4.7201e-183	0.472361	0.223	0.075	1.12069e-178
BX323459.2	5.19232e-183	0.457926	0.139	0.033	1.23281e-178
ube2e2	5.89169e-183	0.483496	0.151	0.038	1.39886e-178
ncoa1	6.46295e-183	0.412421	0.391	0.173	1.5345e-178
si:dkey-71b5.7	1.06807e-182	0.519356	0.152	0.039	2.53592e-178
si:ch211-207i1.2	1.21887e-182	-1.77105	0.008	0.181	2.89396e-178
rtn4a	7.66911e-182	-1.89156	0.063	0.254	1.82088e-177
tapt1a	1.56582e-181	0.449165	0.131	0.03	3.71773e-177
cemip	2.155e-181	0.565963	0.119	0.025	5.11661e-177
myom1a	2.16739e-181	-1.84519	0.007	0.178	5.14603e-177
vav2	2.33172e-181	0.478139	0.257	0.094	5.5362e-177
scai	2.83071e-181	0.430986	0.126	0.027	6.72094e-177
kidins220a	2.91796e-181	-1.76147	0.056	0.246	6.92811e-177
hspa8	3.13502e-181	-2.0281	0.022	0.202	7.44347e-177
trim9	3.41542e-181	0.431103	0.139	0.033	8.10923e-177
rap1gap	5.16458e-181	0.50037	0.3	0.119	1.22623e-176
si:ch211-255i3.4	7.53118e-181	0.443603	0.124	0.027	1.78813e-176
iqsec2b	1.01226e-180	0.510855	0.323	0.131	2.4034e-176
fsd1	1.33959e-180	0.44649	0.113	0.022	3.1806e-176
ano3	1.55888e-180	0.391088	0.147	0.037	3.70126e-176
tuba2	2.12503e-180	0.390982	0.128	0.028	5.04547e-176
SGMS1	3.28176e-180	-2.25268	0.165	0.351	7.79189e-176
BX511028.2	8.64473e-180	0.545941	0.158	0.043	2.05252e-175
jph1b	1.15562e-179	-1.82319	0.069	0.259	2.74379e-175
trioa	3.57496e-179	0.433048	0.548	0.279	8.48803e-175
klhl17	8.17486e-179	0.401671	0.108	0.02	1.94096e-174
cyth3a	1.79695e-178	0.536576	0.113	0.023	4.26649e-174
zgc:152774	2.33135e-178	0.433185	0.121	0.026	5.53532e-174
CU929544.1	2.62777e-178	0.457298	0.286	0.111	6.23911e-174
top2b	5.82437e-178	0.42259	0.408	0.186	1.38288e-173
pdzrn3b	6.03596e-178	-2.00084	0.039	0.222	1.43312e-173
pou6f2	7.04221e-178	1.20255	0.19	0.061	1.67203e-173
nkain4	1.81805e-177	0.624034	0.161	0.045	4.31661e-173
camsap1a	1.92542e-177	0.349648	0.194	0.06	4.57153e-173
rnf44	2.09675e-177	0.450453	0.297	0.118	4.97832e-173
tiam2a	2.27975e-177	-1.83645	0.152	0.338	5.4128e-173
angptl2b	2.79247e-177	0.418984	0.101	0.018	6.63015e-173
plppr4a	3.18638e-177	0.471818	0.1	0.018	7.56543e-173
sesn1	3.86963e-177	0.40759	0.352	0.151	9.18767e-173
pkdcca	5.52082e-177	0.453189	0.135	0.032	1.31081e-172
si:ch211-236l14.4	6.27922e-177	-1.77842	0.004	0.17	1.49088e-172
ccser2b	1.45413e-176	0.459451	0.168	0.048	3.45254e-172
snap25b	2.16e-176	0.311163	0.282	0.106	5.1285e-172
flot2a	3.49934e-176	0.433583	0.149	0.039	8.30848e-172
gpr107	3.5786e-176	0.453808	0.153	0.04	8.49667e-172
ahi1	4.72881e-176	0.441781	0.135	0.032	1.12276e-171
clint1b	8.22616e-176	0.414191	0.173	0.05	1.95314e-171
taok3a	1.92612e-175	0.439145	0.263	0.098	4.57319e-171
hcn4	2.33704e-175	0.453022	0.121	0.026	5.54883e-171
larp7	2.96965e-175	0.42717	0.121	0.026	7.05085e-171
hivep1	5.57377e-175	0.289665	0.407	0.183	1.32338e-170
lnx2a	5.90389e-175	0.44187	0.102	0.019	1.40176e-170
slco5a1a.1	8.01598e-175	0.554146	0.147	0.038	1.90323e-170
ELAPOR2	9.72845e-175	0.410157	0.106	0.021	2.30983e-170
socs7	1.10628e-174	0.419471	0.122	0.027	2.62665e-170
plekha7a	2.7149e-174	0.577187	0.283	0.112	6.44598e-170
sh3bgr	2.98532e-174	-1.89176	0.007	0.171	7.08805e-170
galnt14	3.90646e-174	0.686906	0.158	0.044	9.2751e-170
rgs17	4.12401e-174	0.413149	0.117	0.025	9.79163e-170
pou2f1b	4.21847e-174	0.431379	0.124	0.028	1.00159e-169
rbm14b	5.93867e-174	0.405003	0.156	0.042	1.41002e-169
pank1b	9.57696e-174	0.387566	0.14	0.035	2.27386e-169
kctd17	4.86986e-173	0.454102	0.127	0.03	1.15625e-168
sema7a	5.29496e-173	0.406223	0.117	0.025	1.25718e-168
grid2ipb	6.21324e-173	0.617955	0.148	0.04	1.47521e-168
oprm1	8.50633e-173	0.423968	0.124	0.028	2.01966e-168
jph2	1.68221e-172	-1.71834	0.013	0.181	3.99407e-168
mark3a	2.22272e-172	0.408016	0.333	0.141	5.27741e-168
ythdf1	2.30016e-172	0.406913	0.124	0.028	5.46126e-168
bbx	2.40931e-172	0.473956	0.112	0.023	5.72042e-168
fbxl6	2.44439e-172	0.524955	0.144	0.037	5.80371e-168
hnrpkl	2.88245e-172	0.388575	0.369	0.162	6.8438e-168
whrnb	5.81491e-172	0.512398	0.122	0.027	1.38063e-167
mycbp2	1.11767e-171	0.376141	0.538	0.275	2.65369e-167
si:ch73-389b16.2	1.5467e-171	0.378582	0.16	0.044	3.67233e-167
bean1	1.61575e-171	0.455046	0.191	0.06	3.83628e-167
grk4	2.16208e-171	0.32615	0.173	0.051	5.13343e-167
dlgap4a	2.61951e-171	0.459206	0.122	0.028	6.2195e-167
cpne8	2.68496e-171	0.477245	0.134	0.033	6.3749e-167
nedd4l	3.3402e-171	-1.83379	0.269	0.429	7.93064e-167
si:ch211-210g13.5	4.42945e-171	0.398868	0.335	0.142	1.05168e-166
vegfba	4.44849e-171	0.402155	0.131	0.031	1.05621e-166
eif4e2	6.38632e-171	0.406431	0.15	0.04	1.5163e-166
sirt3	1.15878e-170	0.434954	0.101	0.019	2.75129e-166
jakmip2	1.39544e-170	0.405875	0.112	0.023	3.3132e-166
wdr19	3.74054e-170	0.417907	0.123	0.028	8.88117e-166
myo9ab	4.29653e-170	0.406082	0.128	0.03	1.02013e-165
zgc:77784	9.74231e-170	0.495168	0.219	0.076	2.31312e-165
tpst1	1.27665e-169	0.367286	0.205	0.067	3.03115e-165
mtss1lb	1.31182e-169	0.340571	0.548	0.282	3.11464e-165
plekhj1	3.03073e-169	0.375058	0.183	0.057	7.19586e-165
esyt1b	5.32244e-169	0.334063	0.136	0.034	1.26371e-164
sipa1l3	6.67581e-169	0.377207	0.324	0.136	1.58504e-164
mtmr11	9.21534e-169	0.43111	0.2	0.065	2.188e-164
phka1b	1.0477e-168	-1.61639	0.004	0.163	2.48755e-164
nmrk2	1.17976e-168	-2.00615	0.001	0.157	2.80111e-164
fign	1.6872e-168	0.968534	0.153	0.042	4.00591e-164
gramd4a	2.44784e-168	0.518723	0.294	0.121	5.81191e-164
rorc	3.11637e-168	0.398429	0.101	0.02	7.39919e-164
rgs20	3.2765e-168	0.442279	0.114	0.024	7.77939e-164
capn5b	3.37622e-168	0.428549	0.113	0.024	8.01615e-164
tle5	9.49835e-168	0.480244	0.131	0.032	2.25519e-163
ankib1a	1.16302e-167	0.398904	0.174	0.052	2.76136e-163
stard8	1.3533e-167	-1.69622	0.013	0.177	3.21315e-163
SEMA4F	4.37366e-167	0.471728	0.246	0.091	1.03844e-162
tax1bp1a	1.02916e-166	0.446438	0.135	0.034	2.44353e-162
calr	2.02408e-166	0.350247	0.139	0.035	4.80577e-162
tbc1d23	3.03718e-166	0.415924	0.156	0.044	7.21119e-162
asxl1	4.08224e-166	0.409488	0.117	0.026	9.69247e-162
C11H3orf14	4.2503e-166	0.518665	0.122	0.028	1.00915e-161
ampd1	9.66099e-166	-1.8219	0.003	0.159	2.29381e-161
ppap2d	1.24015e-165	-1.88382	0.006	0.164	2.94448e-161
calcoco1a	1.41807e-165	0.405926	0.112	0.024	3.36692e-161
ralgapa1	1.53934e-165	0.374335	0.428	0.203	3.65486e-161
ntng2a	3.12312e-165	0.607837	0.232	0.084	7.41522e-161
mark3b	3.20617e-165	0.426941	0.385	0.178	7.6124e-161
epn3a	3.86996e-165	0.404069	0.131	0.032	9.18845e-161
fyna	6.07547e-165	0.38875	0.13	0.032	1.4425e-160
asb10	6.20008e-165	-1.75614	0.007	0.165	1.47209e-160
yap1	6.53258e-165	-1.66432	0.014	0.177	1.55103e-160
ppp1r15a	2.91133e-164	-1.66289	0.061	0.239	6.91236e-160
kirrel1a	4.75877e-164	0.340717	0.183	0.057	1.12987e-159
ints8	1.16477e-163	0.359004	0.408	0.191	2.7655e-159
rbm24a	4.97291e-163	-1.75884	0.007	0.163	1.18072e-158
si:dkey-40m6.8	5.21237e-163	0.424701	0.115	0.026	1.23757e-158
DGKI	5.60283e-163	0.418793	0.162	0.048	1.33028e-158
KHDRBS3	6.02945e-163	0.564735	0.109	0.024	1.43157e-158
nphp3	8.21972e-163	0.346325	0.176	0.054	1.95161e-158
wasf1	9.79073e-163	0.371708	0.132	0.033	2.32461e-158
ahcyl2b	1.145e-162	0.337567	0.294	0.12	2.71857e-158
lrrtm1	1.40692e-162	0.484179	0.112	0.024	3.34044e-158
hdac4	1.78105e-162	0.34343	0.682	0.391	4.22874e-158
tacc1	2.14725e-162	0.410171	0.109	0.023	5.09822e-158
myha	2.93494e-162	-2.92456	0.011	0.17	6.96842e-158
apc	4.52721e-162	0.381118	0.183	0.058	1.0749e-157
zcchc24	4.86102e-162	-1.76063	0.005	0.158	1.15415e-157
mak	4.96388e-162	0.489333	0.132	0.033	1.17857e-157
TRIM67	5.2864e-162	0.445588	0.105	0.022	1.25515e-157
PPP2CA	7.34778e-162	-1.76991	0.102	0.281	1.74458e-157
smarcd3b	1.22378e-161	0.461862	0.141	0.038	2.90561e-157
slc6a6a	2.41848e-161	0.402555	0.173	0.053	5.7422e-157
creb1b	2.92402e-161	0.426196	0.109	0.023	6.94249e-157
lrrtm4l1	4.7074e-161	0.5344	0.107	0.023	1.11768e-156
casz1	5.64028e-161	-1.59085	0.019	0.181	1.33917e-156
grm2b	6.9567e-161	0.576853	0.101	0.02	1.65173e-156
ehd3	2.37792e-160	0.409413	0.2	0.067	5.64589e-156
ip6k2b	3.63162e-160	-1.75009	0.024	0.188	8.62255e-156
nudc	4.51966e-160	0.315153	0.343	0.15	1.0731e-155
myot	3.82746e-159	-1.58314	0.014	0.171	9.08754e-155
myl1	5.68674e-159	-2.38645	0.014	0.171	1.3502e-154
usp2a	7.78835e-159	-1.32561	0.427	0.526	1.84919e-154
kif5c	1.52827e-158	0.333079	0.126	0.031	3.62856e-154
arid1b	1.97922e-158	0.357926	0.475	0.237	4.69927e-154
ttc39c	3.43903e-158	0.343503	0.136	0.035	8.16529e-154
slc17a6b	4.25235e-158	0.392728	0.105	0.022	1.00964e-153
ical1	4.34898e-158	0.402512	0.128	0.032	1.03258e-153
bcam	1.31637e-157	-1.83065	0.143	0.319	3.12545e-153
gulp1b	2.79618e-157	0.612811	0.128	0.032	6.63897e-153
fbxl16	5.80849e-157	0.413786	0.123	0.03	1.37911e-152
cacng7b	7.34725e-157	0.400354	0.118	0.027	1.74446e-152
pptc7a	8.81013e-157	-1.87012	0.082	0.256	2.09179e-152
si:ch211-169p10.1	1.60054e-156	0.40063	0.15	0.043	3.80017e-152
manf	1.98564e-156	0.291937	0.122	0.029	4.7145e-152
2023-03-08	3.23642e-156	0.460257	0.502	0.265	7.68424e-152
serpinh1b	3.6118e-156	-2.73835	0.006	0.156	8.5755e-152
tp53i11b	4.13484e-156	0.507598	0.183	0.06	9.81735e-152
brd1a	5.02655e-156	0.430534	0.123	0.03	1.19345e-151
rbfox2	9.35411e-156	0.372592	0.191	0.064	2.22095e-151
upf3a	1.01361e-155	0.418321	0.103	0.022	2.40661e-151
efr3a	1.6831e-155	0.366091	0.144	0.04	3.99618e-151
sptbn4a	3.07413e-155	0.368424	0.115	0.027	7.29891e-151
sfpq	5.03599e-155	0.340821	0.68	0.387	1.19569e-150
gnai1	8.28495e-155	0.368602	0.143	0.039	1.96709e-150
CU929391.2	1.00726e-154	0.443092	0.119	0.029	2.39155e-150
brd9	1.87478e-154	0.407696	0.185	0.061	4.4513e-150
syne1a	3.6832e-154	0.430818	0.368	0.17	8.74503e-150
ralgps2	5.50921e-154	0.278955	0.281	0.114	1.30805e-149
fzd3b	6.15037e-154	0.404288	0.143	0.04	1.46028e-149
tdp1	7.24398e-154	0.40889	0.162	0.049	1.71994e-149
spen	7.81463e-154	0.27967	0.579	0.306	1.85543e-149
col1a2	1.90665e-153	-2.51604	0.006	0.153	4.52696e-149
cnot6a	2.35277e-153	0.408203	0.179	0.058	5.58617e-149
lrba	2.64802e-153	0.263604	0.426	0.205	6.28719e-149
chn1	3.21158e-153	0.416958	0.172	0.055	7.62526e-149
suco	3.84092e-153	0.262364	0.495	0.251	9.11951e-149
lcor	6.1756e-153	0.374086	0.154	0.045	1.46627e-148
usp22	1.69525e-152	0.397011	0.142	0.039	4.02504e-148
stt3b	2.44226e-152	0.330657	0.333	0.147	5.79865e-148
timp4.3	3.10218e-152	0.429861	0.106	0.023	7.3655e-148
chl1b	3.4239e-152	0.397345	0.167	0.052	8.12937e-148
slc27a4	3.64555e-152	0.354433	0.104	0.023	8.65564e-148
oaz1a	1.02588e-151	-1.73012	0.011	0.162	2.43575e-147
CABZ01076737.1	1.6842e-151	0.374637	0.103	0.022	3.9988e-147
NAV1	1.93062e-151	0.358392	0.224	0.082	4.58387e-147
ccdc50	4.15302e-151	0.330099	0.137	0.037	9.86052e-147
pld1a	5.34567e-151	-1.88812	0.009	0.156	1.26922e-146
pde4d	6.03209e-151	0.426514	0.233	0.089	1.4322e-146
gas2l1	8.52341e-151	0.382685	0.118	0.029	2.02371e-146
zdhhc9	1.23096e-150	0.370501	0.122	0.03	2.92266e-146
gad2	1.70062e-150	0.541139	0.109	0.025	4.03779e-146
BRD8	2.71574e-150	0.391854	0.114	0.027	6.44799e-146
actn3a	3.31545e-150	-1.92444	0.006	0.15	7.87187e-146
tmem59l	6.8152e-150	0.308052	0.105	0.023	1.61813e-145
slc36a1	8.38796e-150	0.394155	0.164	0.051	1.99155e-145
ebf1b	8.40504e-150	0.814673	0.226	0.087	1.99561e-145
rab40b	1.26645e-149	0.339544	0.17	0.054	3.00692e-145
zmynd11	1.52927e-149	0.381495	0.176	0.057	3.63095e-145
ldah	1.53488e-149	0.370782	0.123	0.031	3.64427e-145
kdm7ab	1.60686e-149	0.425333	0.197	0.068	3.81516e-145
gna11a	2.63951e-149	0.370823	0.192	0.066	6.26699e-145
tbc1d19	3.28616e-149	0.367019	0.11	0.026	7.80234e-145
tp53bp2b	4.50503e-149	0.431266	0.239	0.093	1.06963e-144
ptprea	5.38293e-149	0.298876	0.263	0.105	1.27807e-144
zgc:153426	5.67368e-149	0.348908	0.124	0.031	1.3471e-144
tada2a	5.93151e-149	0.435012	0.127	0.033	1.40832e-144
mbd1a	6.33883e-149	0.397777	0.119	0.029	1.50503e-144
vps52	1.18608e-148	0.365153	0.129	0.034	2.81612e-144
RAP1GDS1	1.2563e-148	0.360977	0.11	0.025	2.98283e-144
cacng7a	1.26794e-148	0.400883	0.103	0.023	3.01046e-144
myh14	1.84614e-148	0.368506	0.255	0.102	4.38329e-144
txlnba	2.90756e-148	-1.58927	0.01	0.156	6.90343e-144
tnrc6c1	4.43862e-148	0.340452	0.424	0.21	1.05386e-143
ahsa1b	7.46137e-148	-1.52275	0.277	0.418	1.77155e-143
ephb6	1.12893e-147	0.493297	0.105	0.024	2.68042e-143
ppp4r4	1.14961e-147	0.396717	0.103	0.023	2.72951e-143
usp20	1.37566e-147	0.365049	0.201	0.071	3.26622e-143
slc6a1b	1.40759e-147	0.498227	0.142	0.04	3.34205e-143
ZNF423	1.61582e-147	0.472446	0.339	0.157	3.83644e-143
r3hdm2	1.80916e-147	0.390263	0.161	0.05	4.29549e-143
chsy3	2.07301e-147	0.460868	0.262	0.108	4.92194e-143
ppdpfa	2.42556e-147	-1.65663	0.009	0.154	5.759e-143
kmt2a	4.33643e-147	0.349378	0.262	0.107	1.0296e-142
erbb4a	4.55614e-147	0.503503	0.142	0.041	1.08176e-142
lpin1	4.74132e-147	-1.5932	0.009	0.154	1.12573e-142
rictorb	1.21737e-146	0.376827	0.112	0.027	2.89039e-142
ep300b	1.2482e-146	0.339385	0.258	0.104	2.9636e-142
unkl	1.2807e-146	0.402019	0.135	0.037	3.04076e-142
gucy1b1	1.50422e-146	0.343581	0.123	0.032	3.57146e-142
senp7b	2.33164e-146	0.395732	0.164	0.052	5.53601e-142
usp6nl	2.95009e-146	0.526058	0.197	0.07	7.00439e-142
calm1b	4.20212e-146	0.367714	0.137	0.038	9.97708e-142
cachd1	5.78752e-146	0.47305	0.182	0.062	1.37413e-141
pabpn1	1.25326e-145	0.311954	0.227	0.086	2.97563e-141
stk24b	1.43793e-145	0.347705	0.177	0.059	3.41408e-141
plcl2	2.46937e-145	0.339196	0.191	0.066	5.86302e-141
nrbp2b	2.74845e-145	0.350529	0.124	0.032	6.52565e-141
cntn1a	3.20745e-145	0.36796	0.102	0.023	7.61546e-141
tead3b	4.06239e-145	-1.47847	0.013	0.159	9.64532e-141
lrmda	5.47822e-145	-1.99006	0.042	0.198	1.30069e-140
gnb2	1.28675e-144	0.37117	0.101	0.022	3.05512e-140
trim37	1.38187e-144	0.345584	0.102	0.023	3.28096e-140
cadps2	1.91532e-144	0.580177	0.156	0.048	4.54755e-140
col1a1b	2.01357e-144	-2.41011	0.004	0.143	4.78083e-140
fam219aa	2.42786e-144	0.306296	0.215	0.079	5.76447e-140
dnajb4	2.89302e-144	-1.74176	0.001	0.137	6.86891e-140
myh10	5.76122e-144	0.267921	0.237	0.092	1.36789e-139
nol11	6.7199e-144	0.403173	0.156	0.048	1.59551e-139
plpp3	1.00803e-143	-1.71908	0.007	0.148	2.39337e-139
cdh23	1.82996e-143	0.848721	0.117	0.03	4.34486e-139
lrrc4.1	1.91208e-143	0.419669	0.131	0.036	4.53985e-139
src	2.17031e-143	0.413237	0.212	0.079	5.15296e-139
ptpreb	3.53388e-143	0.394167	0.108	0.026	8.39048e-139
lrrk1	6.07658e-143	0.326391	0.159	0.05	1.44276e-138
tmem178	8.91557e-143	0.414464	0.1	0.022	2.11682e-138
camkvb	1.20378e-142	0.486198	0.128	0.035	2.85814e-138
myo1cb	4.17144e-142	-1.65137	0.015	0.159	9.90424e-138
rbm28	4.89049e-142	0.405219	0.124	0.033	1.16115e-137
letm1	1.13439e-141	0.359816	0.213	0.08	2.69337e-137
sun1	1.1347e-141	0.33173	0.29	0.125	2.69411e-137
ahcyl1	1.3735e-141	0.394963	0.142	0.042	3.2611e-137
rplp2	1.52819e-141	-2.49548	0.026	0.174	3.62838e-137
cast	2.38617e-141	-1.54245	0.028	0.178	5.66548e-137
chd2	2.43177e-141	0.354704	0.485	0.254	5.77375e-137
hip1	2.69269e-141	0.366715	0.366	0.174	6.39324e-137
slit3	8.04844e-141	0.554522	0.128	0.035	1.91094e-136
zfhx3	8.87409e-141	0.811416	0.378	0.199	2.10697e-136
kcnh5a	1.48264e-140	0.538899	0.116	0.03	3.52023e-136
elp2	1.86157e-140	0.379754	0.134	0.038	4.41993e-136
gripap1	2.03286e-140	0.389048	0.184	0.064	4.82662e-136
gse1	6.23704e-140	-1.58393	0.24	0.39	1.48086e-135
obsl1b	1.10151e-139	-1.35946	0.002	0.135	2.61532e-135
chd3	1.30055e-139	0.403382	0.212	0.08	3.0879e-135
tgfb2	1.81952e-139	-1.63429	0.028	0.176	4.32008e-135
phf21aa	1.91404e-139	0.396642	0.131	0.037	4.5445e-135
zgc:92140	2.33508e-139	0.437131	0.152	0.047	5.54417e-135
casq1a	2.9374e-139	-2.0529	0.007	0.144	6.97426e-135
igf1ra	5.43887e-139	0.293067	0.436	0.219	1.29135e-134
slco5a1a	6.44122e-139	0.317158	0.117	0.03	1.52934e-134
fgfrl1a	1.24318e-138	-1.54041	0.01	0.149	2.95168e-134
atp1a2a	2.29324e-138	-1.48536	0.004	0.138	5.44485e-134
cbx1a	2.41568e-138	0.273217	0.146	0.044	5.73556e-134
rprd2b	3.47712e-138	0.379456	0.101	0.023	8.25572e-134
2023-09-03	4.58253e-138	0.286787	0.119	0.031	1.08803e-133
sec62	5.65289e-138	0.334768	0.126	0.034	1.34217e-133
ctdsp2	6.17014e-138	0.360942	0.173	0.058	1.46498e-133
sypa	6.82985e-138	0.31612	0.125	0.034	1.62161e-133
slc36a4	1.45212e-137	0.318951	0.192	0.069	3.44776e-133
zfand4	3.11817e-137	0.359271	0.117	0.031	7.40348e-133
tomm34	5.1768e-137	-1.48361	0.009	0.146	1.22913e-132
ptbp2b	7.05981e-137	0.412315	0.108	0.026	1.67621e-132
polq	7.67341e-137	0.363085	0.147	0.045	1.8219e-132
epb41l4a	7.71373e-137	0.38117	0.119	0.031	1.83147e-132
BX284638.2	8.90509e-137	0.259313	0.208	0.077	2.11433e-132
ebf3a	1.16515e-136	0.472438	0.283	0.125	2.76641e-132
kmt5c	3.54161e-136	0.32852	0.221	0.086	8.40885e-132
nckap5l	4.66852e-136	0.388293	0.118	0.031	1.10845e-131
tcf25	5.95013e-136	0.320127	0.218	0.084	1.41274e-131
PTPRD	7.42532e-136	0.361485	0.174	0.059	1.76299e-131
srpk1b	9.1794e-136	0.377534	0.112	0.029	2.17947e-131
leng8	1.16638e-135	0.391404	0.221	0.085	2.76934e-131
lcmt1	1.19441e-135	0.358372	0.12	0.032	2.8359e-131
laptm4b	1.56394e-135	-1.43397	0.38	0.488	3.71326e-131
abr	2.51199e-135	0.429726	0.143	0.044	5.96421e-131
tmem131l	2.87418e-135	0.295004	0.292	0.129	6.82416e-131
celf2	3.00356e-135	0.419337	0.61	0.358	7.13136e-131
wnk4b	3.7115e-135	-1.57931	0.047	0.199	8.81223e-131
flnca	4.84877e-135	-1.98616	0.009	0.143	1.15124e-130
sgce	1.02576e-134	0.310864	0.101	0.023	2.43547e-130
dgke	1.1126e-134	0.328835	0.114	0.029	2.64164e-130
lim2.3	2.11192e-134	0.443394	0.119	0.032	5.01434e-130
map2k4a	7.59238e-134	0.340343	0.132	0.038	1.80266e-129
pip4p2	9.62696e-134	0.344411	0.117	0.031	2.28573e-129
atp1b3b	1.12213e-133	0.293179	0.283	0.123	2.66428e-129
cep170aa	1.30159e-133	0.396775	0.153	0.049	3.09037e-129
kdm2ba	1.43853e-133	0.37383	0.121	0.033	3.41549e-129
cd99l2	1.85396e-133	0.266802	0.124	0.034	4.40185e-129
acss2	1.88453e-133	0.347568	0.153	0.049	4.47444e-129
st13	3.49938e-133	0.341765	0.202	0.076	8.30857e-129
ptprz1b	3.5088e-133	0.343439	0.115	0.03	8.33094e-129
wdfy3	4.39689e-133	0.269927	0.258	0.109	1.04395e-128
bahd1	6.86797e-133	0.278795	0.283	0.124	1.63066e-128
nfixa	1.04214e-132	-1.14501	0.24	0.409	2.47434e-128
znf292a	2.06139e-132	0.360883	0.126	0.036	4.89436e-128
tcf20	2.35194e-132	0.356866	0.137	0.041	5.58421e-128
hnrnpm	2.61293e-132	0.333704	0.186	0.067	6.20387e-128
znf618	2.96914e-132	0.358476	0.114	0.03	7.04964e-128
rnf144aa	4.02102e-132	0.370538	0.134	0.04	9.5471e-128
ulk1b	6.19861e-132	0.361262	0.1	0.024	1.47174e-127
kif3a	6.30433e-132	0.328944	0.101	0.024	1.49684e-127
ror1	9.43194e-132	-2.18642	0.014	0.148	2.23943e-127
coq6	1.07813e-131	0.346021	0.116	0.031	2.5598e-127
pias1a	1.5338e-131	0.270016	0.395	0.195	3.6417e-127
CABZ01076667.1	1.67334e-131	0.360546	0.154	0.05	3.97302e-127
relch	3.48744e-131	0.27195	0.322	0.148	8.28023e-127
si:ch211-199i15.5	4.96038e-131	-1.35031	0.001	0.126	1.17774e-126
clcn2a	5.53472e-131	0.365646	0.198	0.075	1.31411e-126
zgc:113208	7.23901e-131	0.420433	0.138	0.042	1.71876e-126
tbc1d22b	1.00033e-130	0.34309	0.18	0.064	2.37507e-126
srpk3	1.20813e-130	0.359131	0.172	0.06	2.86847e-126
eef1a1l1	3.15489e-130	-2.33551	0.015	0.148	7.49067e-126
chico	3.40943e-130	0.359141	0.126	0.036	8.09502e-126
sytl5	3.97914e-130	0.337973	0.101	0.024	9.44767e-126
crema	4.87444e-130	-1.58015	0.057	0.207	1.15734e-125
ttyh3a	1.13374e-129	0.261669	0.228	0.091	2.69185e-125
lrp5	1.34949e-129	-1.4123	0.025	0.163	3.20408e-125
egln1b	1.66831e-129	-1.67328	0.088	0.243	3.96106e-125
atp9b	3.04973e-129	0.331705	0.184	0.067	7.24098e-125
hsd17b12a	4.10623e-129	0.370703	0.108	0.028	9.74943e-125
eps15l1a	4.78157e-129	0.38573	0.138	0.043	1.13529e-124
sgcd	5.27934e-129	-1.68361	0.307	0.429	1.25347e-124
ddhd1b	5.75632e-129	0.277058	0.126	0.036	1.36672e-124
tbxas1	1.371e-128	0.331447	0.212	0.083	3.25516e-124
rapgef1a	4.36412e-128	0.263664	0.17	0.059	1.03617e-123
CR931802.4	6.33131e-128	0.422133	0.129	0.038	1.50324e-123
usta	6.34123e-128	-1.7232	0.022	0.157	1.5056e-123
apln	7.63813e-128	0.3749	0.117	0.032	1.81352e-123
abi2b	7.74337e-128	0.313185	0.161	0.055	1.83851e-123
eef1a1a	1.05003e-127	0.322522	0.111	0.029	2.4931e-123
paxbp1	1.19504e-127	0.325444	0.214	0.084	2.83738e-123
prx	1.66977e-127	-1.41891	0.011	0.141	3.96453e-123
ppp1r14c	1.98295e-127	0.442323	0.11	0.029	4.70812e-123
tent5ba	1.11614e-126	-1.61891	0.028	0.166	2.65006e-122
tp63	1.28461e-126	-1.56438	0.01	0.138	3.05005e-122
piezo1	1.43265e-126	-1.48191	0.008	0.134	3.40153e-122
galnt11	1.64717e-126	0.355289	0.116	0.032	3.91088e-122
pcnx1	6.46092e-126	0.360946	0.163	0.056	1.53402e-121
hipk3b	6.83402e-126	-1.59532	0.228	0.366	1.6226e-121
SGK3	9.53154e-126	0.323118	0.103	0.026	2.26307e-121
lmbr1	1.04983e-125	0.342971	0.147	0.048	2.49261e-121
kdm6bb	1.29235e-125	0.409834	0.174	0.063	3.06842e-121
si:dkey-20i20.15	1.65486e-125	0.295537	0.186	0.068	3.92913e-121
ablim2	3.40165e-125	0.266517	0.496	0.268	8.07654e-121
sh3glb1b	3.68545e-125	0.331726	0.113	0.031	8.75037e-121
myhz1.1.1	6.04251e-125	-2.3563	0.006	0.13	1.43467e-120
kif26ab	7.47601e-125	0.542936	0.183	0.068	1.77503e-120
tbc1d2b	7.96167e-125	0.335866	0.111	0.03	1.89034e-120
strn4	8.74621e-125	0.332355	0.188	0.071	2.07661e-120
zgc:55733	9.22274e-125	0.283201	0.179	0.065	2.18975e-120
kif21a	9.71751e-125	0.301663	0.134	0.041	2.30723e-120
pnpla6	1.00658e-124	0.305669	0.163	0.056	2.38992e-120
fez1	1.5986e-124	0.332946	0.148	0.048	3.79555e-120
CABZ01075572.1	1.62894e-124	0.340193	0.114	0.031	3.86758e-120
lamc1	1.76858e-124	-1.47411	0.014	0.142	4.19915e-120
svila	2.23214e-124	-1.49739	0.034	0.172	5.29976e-120
ubtd2	2.36808e-124	0.34722	0.125	0.037	5.62254e-120
dpysl3	3.22558e-124	0.291355	0.108	0.028	7.65849e-120
txndc12	3.55929e-124	0.310906	0.101	0.025	8.45081e-120
ing5a	4.07764e-124	0.39806	0.112	0.031	9.68153e-120
fam222a	5.68324e-124	0.360877	0.126	0.037	1.34937e-119
atrn	6.8008e-124	0.277356	0.372	0.186	1.61471e-119
ahnak	9.92226e-124	-1.92746	0.006	0.128	2.35584e-119
smurf1	9.97132e-124	0.304783	0.222	0.091	2.36749e-119
evla	1.39573e-123	0.292117	0.141	0.045	3.31389e-119
ipmkb	2.32451e-123	0.277639	0.139	0.044	5.51909e-119
ivns1abpa	2.84883e-123	0.343567	0.133	0.041	6.76397e-119
ptp4a2b	5.48944e-123	-1.63829	0.106	0.257	1.30336e-118
gulp1a	6.49752e-123	0.517609	0.16	0.056	1.54271e-118
dot1l	1.05951e-122	0.304705	0.239	0.101	2.51559e-118
zfand2a	1.47274e-122	-1.36854	0.387	0.478	3.49673e-118
srek1	1.66702e-122	0.363077	0.108	0.029	3.95799e-118
hsp90ab1	1.7628e-122	-1.69639	0.091	0.241	4.18542e-118
phip	1.9234e-122	0.364879	0.15	0.05	4.56673e-118
zgc:113176	5.95391e-122	0.375393	0.111	0.031	1.41364e-117
klf7a	9.16267e-122	0.331249	0.247	0.106	2.17549e-117
fam13a	1.35933e-121	-1.78871	0.096	0.245	3.22745e-117
gab1	1.60683e-121	-1.45494	0.05	0.192	3.81511e-117
cry3a	3.6975e-121	0.340747	0.235	0.099	8.77898e-117
sema3aa	5.38964e-121	-1.50416	0.041	0.177	1.27966e-116
chchd6a	8.36307e-121	0.305953	0.218	0.089	1.98564e-116
lpgat1	9.72851e-121	0.261273	0.217	0.088	2.30984e-116
atp2a3	9.75708e-121	0.250866	0.169	0.061	2.31662e-116
snx27b	1.05626e-120	0.320143	0.134	0.042	2.50789e-116
rps6ka3b	1.07803e-120	0.261014	0.217	0.088	2.55957e-116
si:ch73-335l21.1	1.38714e-120	-1.47367	0.065	0.21	3.29348e-116
zbtb4	2.33553e-120	0.304747	0.131	0.041	5.54524e-116
reep1	2.78226e-120	0.33067	0.117	0.033	6.60592e-116
cacna1sb	2.79258e-120	-1.27741	0.004	0.122	6.63043e-116
fubp1	3.33811e-120	0.337559	0.193	0.074	7.92568e-116
mtss1la	4.1813e-120	0.273713	0.145	0.047	9.92767e-116
agpat2	4.69095e-120	0.266795	0.226	0.094	1.11377e-115
cspg4	5.58924e-120	-1.79915	0.031	0.162	1.32705e-115
limk1a	6.7786e-120	0.259507	0.115	0.032	1.60944e-115
camsap2b	7.03516e-120	0.259119	0.128	0.039	1.67036e-115
fam193b	7.89302e-120	0.295521	0.114	0.032	1.87404e-115
epha4a	7.91264e-120	0.278067	0.178	0.066	1.8787e-115
tnk2b	1.21446e-119	0.30124	0.195	0.076	2.8835e-115
ccser1	1.3103e-119	0.295373	0.222	0.092	3.11105e-115
plxnb3	1.3324e-119	0.486813	0.132	0.042	3.16351e-115
megf8	1.94031e-119	0.339708	0.11	0.03	4.60688e-115
tbl1xr1a	2.83288e-119	0.304389	0.307	0.145	6.7261e-115
mef2d	3.55705e-119	-1.23286	0.42	0.498	8.44551e-115
col5a1	5.02858e-119	-2.05319	0.032	0.164	1.19394e-114
unc119b	1.32328e-118	0.299597	0.125	0.038	3.14186e-114
skia	2.45192e-118	-1.35888	0.305	0.429	5.8216e-114
vldlr	2.49082e-118	0.363844	0.114	0.032	5.91396e-114
g3bp2	2.88391e-118	0.269219	0.102	0.027	6.84727e-114
ppp2r5d	3.87863e-118	0.300213	0.207	0.084	9.20903e-114
camk2a	4.3589e-118	0.276972	0.147	0.049	1.03493e-113
pbxip1b	5.44036e-118	-1.61816	0.004	0.121	1.2917e-113
rab4b	7.62323e-118	0.317651	0.143	0.048	1.80998e-113
mta1	3.97425e-117	0.362844	0.222	0.094	9.43607e-113
si:ch211-213a13.1	4.39105e-117	0.273461	0.11	0.031	1.04257e-112
nfatc1	5.79851e-117	-1.54387	0.041	0.174	1.37674e-112
dhx9	6.61355e-117	0.304992	0.101	0.027	1.57026e-112
cdc14b	7.87316e-117	0.339864	0.146	0.049	1.86933e-112
cc2d1b	8.65236e-117	0.308205	0.106	0.029	2.05433e-112
slc25a36b	9.75496e-117	-1.5178	0.073	0.215	2.31612e-112
trim62.1	1.18684e-116	0.312907	0.13	0.041	2.81791e-112
ythdc1	1.45314e-116	0.319756	0.2	0.08	3.4502e-112
pou2f2a.1	2.26054e-116	0.470325	0.138	0.045	5.36719e-112
pawr	3.0782e-116	0.354051	0.222	0.093	7.30857e-112
zfpl1	3.69575e-116	0.29213	0.116	0.034	8.77482e-112
becn1	5.95302e-116	0.263136	0.279	0.128	1.41343e-111
acsl3b	7.05195e-116	0.277728	0.105	0.028	1.67434e-111
sgta	1.10088e-115	0.330713	0.211	0.086	2.61381e-111
tapt1b	1.42888e-115	0.325568	0.115	0.034	3.39259e-111
col4a2	2.03621e-115	-1.59592	0.01	0.127	4.83458e-111
ghra	2.26125e-115	-1.41624	0.053	0.19	5.36888e-111
snn	3.90745e-115	0.302493	0.416	0.221	9.27747e-111
dlgap1b	3.96468e-115	0.329239	0.277	0.128	9.41334e-111
rabgap1	4.17384e-115	0.260107	0.305	0.145	9.90994e-111
vegfaa	6.31443e-115	-1.29385	0.011	0.13	1.49924e-110
rerea	6.87764e-115	0.268512	0.317	0.154	1.63296e-110
eml1	7.63205e-115	0.329348	0.179	0.069	1.81208e-110
trak2	8.04287e-115	0.297592	0.113	0.032	1.90962e-110
si:ch73-21k16.1	8.79627e-115	-1.30182	0.023	0.149	2.0885e-110
tspan5a	1.88136e-114	0.298705	0.164	0.06	4.46691e-110
TMEM164	3.77573e-114	0.287137	0.147	0.051	8.96473e-110
znrf1	6.00309e-114	0.354688	0.199	0.081	1.42531e-109
atp2c1	6.46296e-114	0.29613	0.156	0.056	1.5345e-109
si:ch211-220f16.2	7.03983e-114	0.267334	0.199	0.08	1.67147e-109
trappc13	7.23944e-114	0.339434	0.119	0.036	1.71886e-109
mmp15b	7.27575e-114	-1.1858	0.018	0.14	1.72748e-109
zgc:194659	1.2544e-113	0.272817	0.158	0.056	2.97833e-109
dysf	2.61338e-113	-1.42264	0.039	0.17	6.20495e-109
stxbp5b	7.947e-113	0.256137	0.244	0.107	1.88686e-108
CABZ01092982.2	1.20518e-112	0.290061	0.101	0.027	2.86147e-108
P4HTM	1.38317e-112	0.336981	0.124	0.039	3.28405e-108
[truncated: 507 more rows]

## Sheet: Gluta 2
gene	p_val	avg_log2FC	pct.1	pct.2	p_val_adj
il1rapl2	0	3.70351	0.87	0.133	0
si:ch211-186j3.6	0	3.18319	0.835	0.14	0
cadps2	0	2.98138	0.579	0.053	0
ano2b	0	2.71748	0.533	0.038	0
znf385c	0	2.70649	0.835	0.103	0
grid2	0	2.68516	0.936	0.301	0
baiap2a	0	2.56733	0.881	0.177	0
kcnd1	0	2.5178	0.579	0.046	0
galnt18b	0	2.51193	0.669	0.093	0
ajap1	0	2.49425	0.788	0.119	0
iqsec2b	0	2.394	0.73	0.147	0
TCERG1L	0	2.37763	0.687	0.119	0
TMEM132C.1	0	2.36869	0.701	0.129	0
GRIK2	0	2.34463	0.821	0.16	0
nrxn3b	0	2.31402	0.872	0.183	0
cacna1ea	0	2.26074	0.566	0.069	0
kcnd3	0	2.23804	0.759	0.143	0
cacna2d2a	0	2.21347	0.858	0.19	0
gria3b	0	2.21328	0.885	0.186	0
grid2ipb	0	2.2016	0.542	0.045	0
dlgap1a	0	2.17143	0.666	0.115	0
lrfn4b	0	2.16012	0.597	0.082	0
fgf14	0	2.13534	0.487	0.065	0
pcxb	0	2.12458	0.603	0.095	0
LRRTM4.1	0	2.07702	0.779	0.188	0
ntrk3a	0	2.07045	0.882	0.243	0
pde4a	0	2.05108	0.65	0.113	0
kcnh3	0	2.02037	0.6	0.104	0
grip2b	0	1.99962	0.62	0.101	0
plxdc1	0	1.9988	0.35	0.014	0
rasa4	0	1.9657	0.484	0.063	0
GRM7	0	1.9539	0.664	0.131	0
grin2ab	0	1.93144	0.592	0.099	0
grip1	0	1.92622	0.769	0.182	0
LRFN2	0	1.92537	0.65	0.124	0
nrxn2a	0	1.925	0.957	0.283	0
KIRREL3	0	1.91864	0.472	0.067	0
gria2b	0	1.90196	0.606	0.107	0
grin2bb	0	1.90001	0.704	0.143	0
grin1a	0	1.89445	0.647	0.122	0
gria1b	0	1.89357	0.487	0.062	0
slc12a5b	0	1.88235	0.693	0.135	0
csmd3a	0	1.87741	0.73	0.153	0
cacng2a	0	1.87629	0.774	0.185	0
grm4	0	1.87367	0.707	0.15	0
dgkzb	0	1.87297	0.376	0.027	0
syngap1b	0	1.85732	0.87	0.233	0
gal3st3	0	1.85542	0.534	0.082	0
ntrk3b	0	1.85466	0.768	0.159	0
ppfia2	0	1.84801	0.84	0.209	0
camk2d1	0	1.8277	0.386	0.042	0
dscama	0	1.77444	0.571	0.099	0
fam163ba	0	1.71764	0.336	0.028	0
npr1a	0	1.58029	0.411	0.048	0
doc2a	0	1.40546	0.272	0.023	0
gabrz	0	1.39696	0.282	0.023	0
spa17	0	1.23786	0.231	0.012	0
grm8b	8.24504e-307	2.06089	0.563	0.1	1.95762e-302
cdh4	7.87769e-305	1.70288	0.747	0.166	1.8704e-300
mdga2a	2.77475e-303	1.69867	0.727	0.162	6.58809e-299
clstn2	2.03326e-302	2.02302	0.753	0.184	4.82757e-298
asic1a	3.29207e-302	1.55874	0.432	0.06	7.81637e-298
gabrb3	3.34349e-302	1.70512	0.45	0.065	7.93846e-298
nrg3b	4.50737e-301	1.75826	0.82	0.206	1.07019e-296
tub	1.43319e-300	1.85254	0.563	0.102	3.40283e-296
cacna1eb	1.00974e-299	1.48217	0.321	0.033	2.39742e-295
dock3	2.2851e-299	1.84978	0.806	0.212	5.4255e-295
opcml	4.23171e-294	1.89816	0.637	0.131	1.00474e-289
ppp3ca	4.26252e-293	1.775	0.879	0.255	1.01205e-288
ca10a	8.3494e-291	1.87017	0.672	0.145	1.9824e-286
gfra4a	1.05181e-286	2.17573	0.585	0.114	2.4973e-282
nyap2a	4.35953e-284	1.95352	0.568	0.109	1.03508e-279
cntn3a.1	1.45672e-283	1.78063	0.438	0.065	3.45868e-279
rbfox1	1.23003e-282	2.14873	0.853	0.288	2.92046e-278
map2	4.59842e-281	1.76907	0.766	0.195	1.0918e-276
tnr	4.7502e-277	2.1709	0.565	0.113	1.12784e-272
cpne7	1.10388e-276	1.40204	0.285	0.029	2.62093e-272
lrrtm4l1	1.64748e-276	1.41893	0.29	0.03	3.91161e-272
shank2b	8.51294e-275	1.80484	0.537	0.101	2.02123e-270
dlg2	2.71327e-271	1.84606	0.893	0.304	6.44211e-267
celf5a	4.793e-271	1.66908	0.919	0.295	1.138e-266
prkcbb	8.68009e-271	1.79277	0.675	0.157	2.06091e-266
hs2st1b	1.29103e-269	1.82073	0.696	0.17	3.06529e-265
sipa1l1	3.11317e-269	1.752	0.605	0.129	7.39161e-265
cadm4	9.00749e-269	1.90154	0.827	0.254	2.13865e-264
ANKFN1	3.58181e-267	1.69979	0.328	0.039	8.50428e-263
bcl11ba	2.98038e-263	1.78187	0.478	0.081	7.07631e-259
GALNTL6	3.71099e-263	1.82347	0.666	0.153	8.811e-259
dhrsx	8.07485e-261	1.85711	0.478	0.084	1.91721e-256
kirrel3a	1.62502e-260	2.31309	0.605	0.137	3.85828e-256
adcy1a	4.45063e-260	1.41808	0.35	0.045	1.05671e-255
thsd7ba	1.19876e-259	1.9239	0.597	0.127	2.84623e-255
lrch1	9.39905e-259	1.67179	0.493	0.089	2.23162e-254
adgrb3	3.53684e-258	1.63902	0.73	0.185	8.39752e-254
CT990561.1	8.90874e-257	1.54431	0.534	0.102	2.1152e-252
dscamb	3.0184e-255	1.49584	0.623	0.132	7.16659e-251
gabbr2	1.0046e-254	1.63062	0.887	0.278	2.38522e-250
necab2	1.51255e-253	1.75207	0.553	0.111	3.59125e-249
camk2b2	1.46671e-252	1.5008	0.366	0.052	3.48241e-248
dab1a	5.98338e-252	1.55652	0.719	0.179	1.42063e-247
asap1b	5.7636e-249	1.60816	0.718	0.186	1.36845e-244
si:ch211-26b3.4	4.29352e-248	1.61591	0.602	0.131	1.01941e-243
cpne5b	1.71948e-247	2.36933	0.47	0.085	4.08255e-243
cacna1g	1.25158e-246	1.70094	0.687	0.171	2.97163e-242
stxbp5a	1.94078e-240	1.55013	0.701	0.178	4.60799e-236
satb1b	4.63761e-240	1.62509	0.339	0.046	1.10111e-235
GABRB2	3.51786e-239	1.5281	0.516	0.102	8.35245e-235
gfra2a	1.37161e-238	1.6004	0.472	0.086	3.25662e-234
syt14a	1.69405e-234	1.56567	0.49	0.094	4.02219e-230
tenm4	2.8459e-234	1.55541	0.722	0.189	6.75703e-230
TENM2.1	3.47359e-234	1.79476	0.771	0.234	8.24734e-230
caskin1	1.2279e-233	1.55234	0.669	0.169	2.91541e-229
dclk1a	2.32975e-232	1.66502	0.513	0.104	5.53151e-228
zfpm2a	9.52322e-232	1.51218	0.745	0.206	2.2611e-227
thsd7ab	1.23291e-231	1.53624	0.64	0.154	2.92731e-227
cadpsb	1.26812e-231	1.49115	0.744	0.202	3.01091e-227
gulp1b	2.18377e-230	1.60158	0.313	0.041	5.18492e-226
slc12a5a	5.00836e-230	1.48422	0.568	0.125	1.18913e-225
CR388373.3	7.56263e-230	1.36299	0.377	0.058	1.7956e-225
fndc4a	4.24113e-229	1.08392	0.195	0.016	1.00697e-224
trhde.2.1	4.7081e-229	1.74489	0.415	0.071	1.11784e-224
aifm3	2.53753e-228	1.47488	0.391	0.063	6.02486e-224
nrxn3a	9.55604e-228	1.24144	0.899	0.285	2.26889e-223
grm5b	5.26132e-227	1.52982	0.482	0.094	1.24919e-222
PLCB1	1.14004e-226	1.55824	0.542	0.117	2.70679e-222
gria1a	4.43719e-225	1.46559	0.544	0.115	1.05352e-220
dlg4a	1.56074e-224	1.52716	0.493	0.099	3.70567e-220
CR974456.1	8.96544e-224	1.32612	0.354	0.053	2.12866e-219
necab1	1.41288e-223	1.30073	0.246	0.026	3.3546e-219
syt7b	6.29975e-223	1.42409	0.641	0.156	1.49575e-218
cacna1ha	2.08532e-222	1.43744	0.679	0.174	4.95119e-218
adgrl3.1	2.80468e-222	1.52018	0.774	0.226	6.65916e-218
nectin1b	8.87158e-222	1.59937	0.812	0.261	2.10638e-217
csmd1a	1.37727e-221	1.46903	0.666	0.168	3.27004e-217
celf4	1.4704e-220	1.50432	0.814	0.249	3.49116e-216
epb41a	4.67241e-220	1.44957	0.757	0.219	1.10937e-215
specc1	7.55551e-220	1.5493	0.53	0.115	1.7939e-215
TANC2	9.58018e-219	1.44013	0.544	0.119	2.27462e-214
astn1	4.7105e-217	1.40708	0.777	0.224	1.11841e-212
camk2a	9.88103e-217	1.22576	0.366	0.057	2.34605e-212
kcnc1a	1.52403e-215	1.39143	0.544	0.12	3.61852e-211
mink1	4.6357e-215	1.49739	0.627	0.16	1.10066e-210
nlgn3a	4.89413e-215	1.36553	0.824	0.254	1.16201e-210
spega	6.7424e-214	1.83839	0.576	0.138	1.60085e-209
nfasca	1.08201e-212	1.40944	0.621	0.153	2.56902e-208
cnksr2b	5.88291e-212	1.43747	0.608	0.15	1.39678e-207
cacna1c	2.45797e-211	1.3342	0.647	0.164	5.83596e-207
csmd2	4.79183e-211	1.32989	0.831	0.253	1.13772e-206
cacng3b	8.82006e-211	1.30911	0.284	0.037	2.09415e-206
acap3b	2.93398e-209	1.29749	0.573	0.133	6.96615e-205
fam184a	5.75975e-209	1.4743	0.716	0.205	1.36754e-204
cntn3b	6.82686e-209	1.4087	0.391	0.068	1.6209e-204
cacna1da	7.98901e-209	1.39438	0.609	0.152	1.89683e-204
lrrc7	1.04913e-208	1.51029	0.681	0.187	2.49096e-204
zgc:165603	7.49682e-208	1.38957	0.466	0.094	1.77997e-203
mast3b	3.36987e-207	1.19322	0.261	0.032	8.00109e-203
nlgn2b	5.09482e-207	1.42382	0.446	0.087	1.20966e-202
stxbp5l	1.40019e-206	1.5346	0.711	0.201	3.32448e-202
RYR2	3.23869e-205	1.51851	0.577	0.142	7.68961e-201
fam107b	5.25516e-205	1.3552	0.508	0.109	1.24773e-200
nrxn1a	5.41764e-205	1.34196	0.931	0.34	1.28631e-200
kcnb1	1.18232e-203	1.43649	0.421	0.08	2.80717e-199
myrip	1.20305e-203	1.42579	0.492	0.104	2.85639e-199
plppr2b	4.46749e-203	1.41488	0.441	0.086	1.06072e-198
olfm1b	1.25826e-201	1.38559	0.551	0.129	2.98748e-197
tafa5l	2.58622e-201	1.27209	0.791	0.247	6.14045e-197
dgkg	1.97607e-200	1.49674	0.464	0.097	4.69177e-196
magi2a	1.28448e-199	1.1507	0.779	0.241	3.04974e-195
si:dkey-174m14.3	8.5562e-199	1.3499	0.395	0.072	2.0315e-194
myt1la	2.01283e-198	1.31134	0.568	0.136	4.77906e-194
csmd3a.1	8.78345e-198	1.27346	0.753	0.219	2.08546e-193
ppp2r5b	1.71188e-197	1.38905	0.455	0.095	4.06453e-193
ccdc136b.1	3.21712e-197	1.40562	0.415	0.079	7.63841e-193
VSTM2B	1.13165e-196	1.3728	0.321	0.049	2.68687e-192
dlgap2b	1.8528e-196	1.50953	0.511	0.117	4.3991e-192
tex2l	2.81081e-196	1.28037	0.215	0.023	6.6737e-192
ptprga	4.37786e-196	1.34767	0.789	0.262	1.03944e-191
grm3	4.58616e-196	1.43579	0.31	0.046	1.08889e-191
gphnb	5.4046e-196	1.36543	0.473	0.101	1.28321e-191
EML5	1.75542e-194	1.41895	0.515	0.117	4.16791e-190
dlgap2b.1	2.65076e-194	1.35637	0.426	0.084	6.29371e-190
dgkh	2.73376e-194	2.02022	0.621	0.174	6.49076e-190
lrrc4ba	4.48613e-194	1.3383	0.606	0.156	1.06514e-189
dnm1a	4.9669e-194	1.30038	0.559	0.135	1.17929e-189
itpr1b	1.70721e-193	2.68092	0.458	0.099	4.05343e-189
si:dkey-178k16.1	3.37125e-192	1.32623	0.766	0.235	8.00436e-188
ncam1a	1.43039e-191	1.34138	0.748	0.232	3.39616e-187
adcy8	1.47385e-191	1.3525	0.446	0.092	3.49936e-187
ncs1b	4.15186e-191	1.24152	0.278	0.038	9.85776e-187
brsk2b	4.47544e-191	1.40508	0.759	0.24	1.0626e-186
trpm3	4.65551e-191	1.39166	0.44	0.09	1.10536e-186
gabrb2a	4.80353e-191	1.36345	0.728	0.221	1.1405e-186
chrm2a	9.74739e-191	1.52049	0.463	0.098	2.31432e-186
cdkl5	3.03438e-190	1.31379	0.647	0.179	7.20453e-186
ndrg4	1.20182e-189	1.47566	0.559	0.141	2.85347e-185
SYNDIG1	1.18127e-188	1.15665	0.235	0.028	2.80469e-184
SYNPR	1.59749e-187	1.42984	0.388	0.072	3.79291e-183
cpne9	5.21638e-186	1.36468	0.362	0.064	1.23852e-181
hdac9b	6.64438e-186	1.36132	0.434	0.089	1.57758e-181
RIMBP2	9.78051e-186	1.31061	0.455	0.097	2.32219e-181
bcl11aa	1.48746e-185	1.24388	0.441	0.091	3.53167e-181
grm8a	4.23813e-185	1.50005	0.629	0.179	1.00626e-180
tanc2a	4.944e-185	1.36054	0.713	0.219	1.17385e-180
dbn1	6.84482e-185	1.34891	0.638	0.178	1.62517e-180
ptprua	8.86707e-184	1.51855	0.586	0.154	2.10531e-179
asic2	2.77765e-183	1.51692	0.737	0.237	6.59498e-179
kcnn2	5.29747e-183	1.32425	0.35	0.062	1.25778e-178
sorcs2	1.3517e-182	1.23565	0.608	0.162	3.20934e-178
prkcda	3.133e-182	0.834216	0.118	0.007	7.43868e-178
prickle2b	1.72964e-181	1.43468	0.392	0.076	4.10668e-177
zgc:172282	7.11028e-181	1.49985	0.476	0.108	1.68819e-176
tbkbp1	5.82926e-180	1.27531	0.351	0.063	1.38404e-175
rgs7a	6.888e-180	1.36406	0.418	0.086	1.63542e-175
pvrl2l	9.12084e-180	1.36382	0.559	0.143	2.16556e-175
map1ab	5.13337e-179	1.35995	0.634	0.177	1.21882e-174
tafa5a	1.54394e-178	1.39897	0.519	0.123	3.66578e-174
nkain2	2.05568e-178	1.25296	0.647	0.183	4.8808e-174
cdc42se2	2.3307e-178	1.19844	0.487	0.112	5.53378e-174
ntm	8.31509e-178	1.31687	0.684	0.203	1.97425e-173
kaznb	1.17046e-176	1.50534	0.608	0.17	2.77903e-172
shisa7a	1.34949e-176	1.12267	0.26	0.036	3.20408e-172
cacnb3a	1.38135e-176	1.23913	0.521	0.127	3.27974e-172
znf804b	8.85232e-176	1.09378	0.24	0.031	2.10181e-171
fgf12a	9.66896e-176	1.28676	0.377	0.073	2.2957e-171
trhde.2	2.53481e-175	1.6513	0.427	0.091	6.0184e-171
ngef	4.30753e-175	1.16186	0.285	0.043	1.02274e-170
nhsb	2.3755e-174	1.38469	0.498	0.121	5.64015e-170
IGLON5	1.69838e-173	1.20425	0.849	0.301	4.03248e-169
si:ch211-153l6.6	1.06806e-172	0.939112	0.176	0.017	2.53589e-168
arrb1	2.73839e-172	1.32044	0.501	0.122	6.50177e-168
stac	6.50297e-172	1.08097	0.25	0.034	1.544e-167
ralgps1	1.80316e-171	1.37388	0.504	0.125	4.28124e-167
fam169aa	4.14453e-171	0.905063	0.202	0.023	9.84036e-167
lrfn5a	7.66825e-171	1.34337	0.548	0.14	1.82067e-166
rasgrf2b	1.84223e-170	1.18546	0.234	0.03	4.37401e-166
zgc:158463	1.91815e-169	-3.97632	0.224	0.719	4.55426e-165
fgf13a	2.08871e-168	1.22857	0.835	0.315	4.95923e-164
fibcd1	2.51098e-168	1.27514	0.299	0.05	5.96183e-164
camkk1a	1.44576e-167	1.42795	0.444	0.102	3.43267e-163
dagla	4.05252e-167	1.30131	0.58	0.163	9.6219e-163
camta1b	6.33696e-167	1.27778	0.658	0.196	1.50458e-162
citb	8.04038e-167	1.23181	0.411	0.087	1.90903e-162
si:dkey-172j4.3	8.57734e-167	1.29849	0.55	0.146	2.03652e-162
grid1b	1.16579e-166	1.20558	0.722	0.242	2.76794e-162
atp2b2	3.04354e-166	1.26575	0.53	0.138	7.22627e-162
iqsec3a	3.98771e-166	1.15273	0.718	0.222	9.46801e-162
mctp1a	9.76832e-166	1.21474	0.66	0.2	2.31929e-161
pcdh1a	1.37634e-165	1.20584	0.536	0.138	3.26785e-161
magi2b	1.60264e-164	1.21123	0.527	0.137	3.80515e-160
kcnip1b	3.72047e-164	1.05465	0.263	0.039	8.83351e-160
rims4	4.5301e-164	1.55352	0.51	0.132	1.07558e-159
kirrel1b	1.23589e-163	1.25592	0.405	0.087	2.93437e-159
nrg2b	2.66463e-163	1.342	0.547	0.149	6.32662e-159
nav1b	5.18369e-163	1.13396	0.507	0.127	1.23076e-158
tns1a	5.66828e-163	1.24641	0.539	0.144	1.34582e-158
eno2	2.49363e-162	1.17107	0.438	0.099	5.92062e-158
lmo1	3.29268e-162	1.02483	0.202	0.024	7.81781e-158
nptna	3.59976e-162	1.19383	0.485	0.118	8.54691e-158
nbeaa	7.59858e-162	1.24179	0.786	0.289	1.80413e-157
maptb	8.00051e-162	1.12703	0.766	0.252	1.89956e-157
kcnq3	6.30251e-161	1.27303	0.493	0.125	1.49641e-156
lrp1bb	9.01914e-161	1.42279	0.521	0.136	2.14141e-156
add3b	2.36371e-160	0.841666	0.169	0.017	5.61215e-156
pcdh15b	5.12372e-160	1.40236	0.363	0.073	1.21653e-155
tmem178b	5.52727e-160	1.31177	0.545	0.148	1.31234e-155
fstl5	6.21831e-160	1.22008	0.461	0.109	1.47641e-155
cib2	9.89887e-160	1.29266	0.718	0.24	2.35029e-155
dlgap2a	1.74457e-159	1.44578	0.495	0.128	4.14212e-155
ncam2	2.31387e-159	1.59275	0.569	0.162	5.49383e-155
dclk2a	3.39219e-159	1.56178	0.406	0.09	8.05408e-155
brinp2	9.26038e-159	1.17988	0.655	0.2	2.19869e-154
gabra4	1.5046e-158	0.938709	0.269	0.041	3.57237e-154
cacna1aa	5.414e-158	1.21245	0.678	0.215	1.28545e-153
BX465198.2	2.72947e-157	1.2075	0.412	0.092	6.48059e-153
gpm6ba	1.07562e-156	1.23475	0.463	0.112	2.55385e-152
cntnap3	1.83864e-156	1.18985	0.327	0.061	4.36548e-152
GRIK3	4.70047e-156	1.4584	0.444	0.106	1.11603e-151
olfm2a	8.58013e-156	1.2302	0.49	0.123	2.03718e-151
gabbr1b	1.25355e-155	1.18246	0.637	0.195	2.97631e-151
nlgn2a	1.49545e-155	1.0834	0.637	0.189	3.55065e-151
sox5	1.58873e-155	1.13343	0.273	0.044	3.77211e-151
tmem108	3.43056e-155	1.36986	0.371	0.078	8.14519e-151
apba2b	5.71977e-155	1.16123	0.624	0.186	1.35805e-150
gnao1a	8.2716e-155	1.154	0.826	0.298	1.96393e-150
tafa1a	1.90367e-154	1.55976	0.27	0.044	4.51988e-150
vav2	3.13179e-154	1.15005	0.461	0.111	7.43581e-150
grb2a	9.13418e-154	1.08526	0.289	0.049	2.16873e-149
ppfia3	1.28032e-153	1.03649	0.583	0.163	3.03987e-149
ak5	3.48726e-153	1.33154	0.516	0.138	8.2798e-149
ntrk2b	5.92897e-153	1.12198	0.473	0.118	1.40771e-148
ralgapa2	7.21836e-153	1.13285	0.701	0.236	1.71386e-148
grin2aa	7.61307e-153	1.3093	0.435	0.102	1.80757e-148
epha6	8.30981e-153	1.2307	0.456	0.11	1.973e-148
syndig1l	1.94237e-152	1.22313	0.33	0.064	4.61178e-148
gabra1	3.48368e-152	1.28823	0.397	0.088	8.27129e-148
rbfox3b	5.95728e-152	1.18242	0.366	0.076	1.41444e-147
cep112	6.31072e-152	1.49748	0.392	0.088	1.49835e-147
anks1b	3.62983e-151	1.06298	0.652	0.202	8.6183e-147
celf2	7.4711e-150	1.34547	0.847	0.387	1.77386e-145
igsf3	8.27622e-150	1.21166	0.655	0.208	1.96502e-145
clcn2a	1.08946e-149	1.21866	0.392	0.087	2.58671e-145
rapgefl1	3.19042e-149	1.18975	0.496	0.133	7.57501e-145
daam1b	5.96126e-149	1.46561	0.415	0.099	1.41538e-144
mgat4c	8.24476e-149	1.275	0.437	0.105	1.95755e-144
iqsec2a	3.16508e-148	1.17149	0.507	0.136	7.51486e-144
nlgn1	4.21242e-148	1.10598	0.733	0.247	1.00015e-143
drp2	4.39395e-148	1.1569	0.611	0.186	1.04326e-143
nalcn	4.44808e-148	1.24898	0.402	0.093	1.05611e-143
TAFA3	7.39774e-148	1.0447	0.246	0.038	1.75645e-143
fat3a	9.01553e-148	1.27921	0.542	0.156	2.14056e-143
ldb2a	1.63935e-147	1.13496	0.435	0.104	3.89231e-143
grin2db	5.51229e-147	1.19265	0.455	0.113	1.30878e-142
DOCK4	1.44432e-146	1.14598	0.542	0.153	3.42924e-142
lhfpl4a	2.31345e-146	1.17329	0.316	0.061	5.49283e-142
slc35f1	9.59068e-146	1.16195	0.487	0.128	2.27711e-141
scn1ba	9.85685e-146	1.16384	0.644	0.202	2.34031e-141
brinp1	2.15886e-145	1.14935	0.595	0.177	5.12579e-141
ppm1e	2.86257e-145	1.75149	0.424	0.105	6.79659e-141
lrrc4ca	5.67464e-145	1.06254	0.66	0.207	1.34733e-140
kiaa1549la	4.24506e-144	1.09893	0.539	0.151	1.0079e-139
adgrl1a	5.72193e-144	1.09237	0.766	0.272	1.35856e-139
atp2b3b	7.55075e-144	1.04742	0.655	0.205	1.79277e-139
tmeff2b	1.55907e-143	1.23278	0.315	0.061	3.70169e-139
RASSF5	9.23686e-143	1.03648	0.42	0.099	2.19311e-138
gramd4a	1.92124e-142	1.15486	0.505	0.139	4.56161e-138
cnksr2a	2.48436e-142	1.1523	0.504	0.138	5.89861e-138
glipr1b	4.22025e-142	0.749274	0.124	0.01	1.00201e-137
dlg3	5.26887e-142	1.17679	0.621	0.198	1.25099e-137
CDH18	8.7401e-142	1.16106	0.427	0.104	2.07516e-137
ksr2	2.64058e-141	1.09168	0.495	0.134	6.26952e-137
agap3	4.80565e-141	1.13511	0.647	0.213	1.141e-136
pdgfc	5.28883e-141	1.22244	0.605	0.19	1.25573e-136
phactr4b	5.59425e-141	1.18518	0.311	0.061	1.32824e-136
gad2	1.98077e-140	0.997401	0.227	0.034	4.70295e-136
cacna1ab	2.81218e-140	0.937118	0.791	0.287	6.67696e-136
lef1	3.44778e-140	1.00042	0.344	0.071	8.18607e-136
KCNT1	4.10637e-140	1.1288	0.434	0.108	9.74975e-136
kcnab1b	1.12902e-139	1.01223	0.217	0.031	2.68063e-135
BX323461.1	1.1507e-139	1.09226	0.321	0.064	2.7321e-135
homer1b	2.37409e-139	1.18626	0.356	0.077	5.63681e-135
necab3	4.89706e-139	1.12631	0.293	0.055	1.16271e-134
chn1	5.22562e-139	1.15877	0.327	0.067	1.24072e-134
igsf21a	5.60102e-139	1.12474	0.754	0.281	1.32985e-134
rbfox3a	9.37243e-139	1.21095	0.769	0.312	2.2253e-134
sybu	3.96084e-138	1.0262	0.279	0.05	9.40421e-134
unc5da	4.8934e-138	1.23397	0.479	0.129	1.16184e-133
magi1b	5.76238e-138	1.08915	0.515	0.145	1.36816e-133
nrg2a	1.65911e-137	1.13819	0.603	0.191	3.93922e-133
si:dkey-205h13.1	2.29944e-137	1.01057	0.861	0.357	5.45956e-133
kcnab2a	3.64309e-137	1.02318	0.624	0.197	8.6498e-133
cacna1ia	9.51349e-137	0.991885	0.565	0.167	2.25879e-132
BRSK2	1.09758e-136	1.25534	0.576	0.177	2.60598e-132
camk1db	2.25284e-136	0.830033	0.163	0.019	5.34893e-132
ptprn2	2.40873e-136	1.08713	0.565	0.167	5.71905e-132
kcnh5a	2.41173e-136	1.11378	0.24	0.039	5.72618e-132
lrp8	2.91967e-136	1.1088	0.653	0.215	6.93217e-132
stxbp4	7.10121e-136	0.61137	0.118	0.01	1.68604e-131
zeb2a	7.3276e-136	1.26376	0.444	0.115	1.73979e-131
syt9a	1.44451e-135	1.07165	0.247	0.041	3.4297e-131
pcdh17	2.45337e-135	1.35504	0.55	0.167	5.82504e-131
efnb3b	4.79831e-135	1.36448	0.431	0.112	1.13926e-130
arvcfb	6.05219e-135	1.18116	0.536	0.159	1.43697e-130
pcdh7b	8.13779e-135	1.09662	0.708	0.253	1.93216e-130
tenm1	2.13296e-134	1.19478	0.47	0.127	5.06428e-130
si:ch211-39a7.1	3.74384e-134	1.02992	0.198	0.028	8.88901e-130
slc8a1b	4.36324e-134	1.20711	0.441	0.116	1.03596e-129
plxna3	4.40037e-134	1.26426	0.748	0.291	1.04478e-129
gad1b	2.09869e-133	1.00438	0.195	0.027	4.98293e-129
ARHGAP44	2.83169e-133	1.09885	0.44	0.114	6.72327e-129
dapk1	7.84199e-133	1.09477	0.469	0.128	1.86192e-128
hspb8	1.84706e-132	-4.82768	0.008	0.531	4.38547e-128
NRXN2	3.71948e-132	1.00563	0.353	0.078	8.83117e-128
adgrb1a	9.4879e-132	1.118	0.492	0.138	2.25271e-127
syt2a	1.03344e-131	0.947178	0.444	0.114	2.45371e-127
grm5a	1.13004e-131	0.930164	0.202	0.029	2.68305e-127
prickle2a	2.59043e-131	0.772059	0.156	0.018	6.15046e-127
hsp90aa1.1	4.57259e-131	-5.4527	0.008	0.528	1.08567e-126
plch1	4.74694e-131	1.09892	0.36	0.082	1.12707e-126
cita	5.20465e-131	1.16432	0.415	0.106	1.23574e-126
snap91b	1.98232e-130	0.961245	0.518	0.149	4.70663e-126
slc4a10a	2.16505e-130	0.923069	0.603	0.189	5.14048e-126
map1aa	4.06221e-130	1.08557	0.586	0.186	9.64491e-126
slc8a4a	5.03975e-130	1.12786	0.325	0.07	1.19659e-125
adgra1a	7.48589e-130	1.01318	0.324	0.069	1.77738e-125
rims3	2.46795e-129	1.09541	0.489	0.138	5.85964e-125
slc4a8	3.61031e-129	1.14693	0.348	0.079	8.57196e-125
pik3cd	1.8813e-128	0.983022	0.363	0.084	4.46677e-124
grm6a	9.69031e-128	1.09118	0.163	0.02	2.30077e-123
nwd2	1.42616e-127	2.16067	0.359	0.085	3.38613e-123
ttn.2	5.79639e-127	-7.33234	0	0.512	1.37624e-122
trim66	3.89822e-126	0.949876	0.258	0.047	9.25554e-122
BX571768.1	4.3258e-126	1.07347	0.282	0.055	1.02707e-121
frmd3	9.61615e-126	1.02685	0.31	0.065	2.28316e-121
gabra5	1.25102e-125	0.810262	0.189	0.027	2.97029e-121
adgrb2	1.47849e-125	1.2311	0.344	0.078	3.51038e-121
cntnap5a	5.82919e-125	0.935561	0.229	0.038	1.38402e-120
syt7a	1.77274e-124	1.09334	0.51	0.152	4.20901e-120
camk1b	4.93745e-124	1.00398	0.376	0.091	1.1723e-119
ampd2b	5.23467e-124	1.05759	0.256	0.047	1.24287e-119
gas7a	9.76483e-124	1.10059	0.588	0.194	2.31846e-119
gabrg2	1.21159e-123	1.04994	0.385	0.096	2.87668e-119
chmp6b	1.28618e-123	1.4763	0.368	0.09	3.05378e-119
scn1lab	2.29164e-123	1.02498	0.702	0.255	5.44103e-119
mpp2a	2.82709e-123	0.936048	0.458	0.126	6.71236e-119
ttn.1	7.18458e-122	-7.02952	0	0.498	1.70584e-117
kif1aa	8.43312e-122	0.977926	0.617	0.202	2.00228e-117
INSYN2A.1	3.43138e-121	1.18466	0.374	0.094	8.14713e-117
gfra2b	3.82191e-121	0.989689	0.267	0.051	9.07437e-117
aopep	6.3761e-121	0.993191	0.394	0.1	1.51388e-116
smap2	8.97305e-121	0.991412	0.365	0.089	2.13047e-116
si:dkey-22o22.2	8.98466e-121	1.475	0.307	0.067	2.13323e-116
hspa4l	9.17455e-121	0.956019	0.647	0.221	2.17831e-116
camk2d2	1.33106e-120	1.06852	0.505	0.152	3.16034e-116
unm-sa1261	1.74196e-120	1.03193	0.264	0.051	4.13593e-116
nsmfb	1.99704e-120	1.112	0.229	0.04	4.74156e-116
syn2b	2.49512e-120	1.00172	0.336	0.077	5.92416e-116
cntnap2a	3.87257e-120	1.21665	0.624	0.221	9.19465e-116
camta1a	4.44949e-120	1.01514	0.623	0.212	1.05644e-115
xkr6b	5.87003e-120	1.15958	0.347	0.082	1.39372e-115
ahdc1	1.70839e-119	1.14652	0.339	0.08	4.05623e-115
pitpnm3	8.4253e-119	0.981252	0.315	0.069	2.00042e-114
kcnt1	1.10449e-118	0.742807	0.145	0.017	2.6224e-114
pkig	1.26085e-118	1.07218	0.293	0.061	2.99363e-114
ksr1a	2.58507e-118	0.893779	0.249	0.046	6.13773e-114
gng13b	3.6827e-118	0.707261	0.14	0.016	8.74383e-114
unc45b	6.66263e-118	-5.19506	0.015	0.501	1.58191e-113
si:ch73-60h1.1	1.83611e-117	1.00029	0.331	0.077	4.35947e-113
prkcz	2.32125e-117	0.941405	0.637	0.225	5.51134e-113
rasl10a	3.4998e-117	0.531871	0.113	0.01	8.30957e-113
dgkza	4.82747e-117	1.2293	0.64	0.241	1.14619e-112
ank1b	1.13691e-116	1.00614	0.65	0.23	2.69936e-112
kcnj3b	2.09721e-116	0.964399	0.221	0.038	4.97942e-112
kcnk9	3.96767e-116	0.902477	0.186	0.028	9.42043e-112
neb	4.53044e-116	-4.91761	0.008	0.488	1.07566e-111
actc1b	9.25732e-116	-5.64962	0.021	0.499	2.19797e-111
whrnb	1.48851e-115	1.11889	0.22	0.038	3.53418e-111
spns2	3.13925e-115	0.999479	0.505	0.156	7.45352e-111
mapk8ip3	3.188e-115	0.996325	0.408	0.11	7.56927e-111
gria2a	5.83169e-115	1.03768	0.394	0.104	1.38462e-110
tnnt3b	1.858e-114	-4.80968	0.003	0.481	4.41144e-110
fam102bb	1.91014e-114	0.941369	0.334	0.079	4.53524e-110
adam22	2.72517e-114	0.925824	0.551	0.177	6.47037e-110
doc2d	4.10804e-114	1.07082	0.284	0.06	9.75373e-110
alk	4.16966e-114	1.03981	0.256	0.051	9.90003e-110
rorb	4.3796e-114	0.933611	0.185	0.028	1.03985e-109
ttyh3b	4.49213e-114	0.935311	0.429	0.12	1.06657e-109
npr2	4.90573e-114	0.90485	0.194	0.03	1.16477e-109
gabrb4	5.04079e-114	1.03992	0.348	0.086	1.19683e-109
stx1b	5.11818e-114	0.922367	0.595	0.2	1.21521e-109
ece2b	8.81897e-114	0.97678	0.508	0.158	2.09389e-109
kcnc3a	9.37968e-114	0.955504	0.582	0.196	2.22702e-109
nos1apa.1	1.42299e-113	1.20471	0.406	0.111	3.37861e-109
ppp3cb	2.85097e-113	0.96789	0.382	0.099	6.76905e-109
sgip1b	4.83631e-113	0.981646	0.47	0.139	1.14828e-108
si:dkey-35m8.1	5.05945e-113	1.00886	0.412	0.113	1.20126e-108
cplx2.1	8.58809e-113	0.724986	0.157	0.021	2.03907e-108
gria3a	2.04026e-112	1.10971	0.362	0.092	4.84419e-108
ca16b	2.64428e-112	1.01921	0.382	0.1	6.27831e-108
si:ch73-305o9.3	5.84038e-112	0.827291	0.22	0.038	1.38668e-107
clasp1a	1.13779e-111	0.92846	0.373	0.095	2.70146e-107
madd	2.76342e-111	0.982372	0.511	0.163	6.5612e-107
pcdh2g28	3.75319e-111	0.846541	0.748	0.286	8.91119e-107
ablim1a	7.52062e-111	0.938961	0.392	0.104	1.78562e-106
galnt9	9.57135e-111	0.956321	0.423	0.119	2.27253e-106
mgat4a	9.58611e-111	0.921413	0.548	0.182	2.27603e-106
klhdc8b	9.68804e-111	1.04029	0.316	0.074	2.30023e-106
spock3	1.0063e-110	1.01695	0.34	0.084	2.38927e-106
pcdh1b	1.16202e-110	0.97264	0.66	0.251	2.75899e-106
gphna	1.28663e-110	1.06398	0.49	0.155	3.05485e-106
si:dkeyp-72h1.1	1.54236e-110	0.89205	0.14	0.017	3.66203e-106
camk1a	1.64911e-110	0.985953	0.298	0.067	3.91548e-106
iqsec3b	2.40607e-110	0.974133	0.336	0.082	5.71273e-106
pcbp4	2.69509e-110	1.06318	0.508	0.163	6.39895e-106
si:dkey-206p8.1	4.01549e-110	0.967274	0.266	0.055	9.53397e-106
shank1	9.33039e-110	1.25621	0.533	0.178	2.21531e-105
myo10l1	9.41398e-110	0.986999	0.334	0.082	2.23516e-105
kdm6ba	9.9596e-110	0.994131	0.777	0.337	2.36471e-105
atp1a3a	1.22753e-109	0.919539	0.544	0.175	2.91452e-105
CR392045.1	1.4599e-109	1.20942	0.255	0.052	3.46624e-105
pclob	1.77404e-109	0.962024	0.525	0.169	4.21209e-105
otofa	2.44673e-109	1.05019	0.234	0.044	5.80928e-105
hsp70l	3.20489e-109	-3.53545	0.067	0.521	7.60937e-105
FRMD5	4.71937e-109	1.2851	0.472	0.146	1.12052e-104
syt1a	9.92798e-109	0.839141	0.707	0.265	2.3572e-104
b4galt2	1.96398e-108	0.906254	0.511	0.161	4.66308e-104
slc4a10b	2.34991e-108	0.918724	0.231	0.044	5.5794e-104
prkar1b	1.51188e-107	0.990341	0.427	0.124	3.58965e-103
chsy1	1.55172e-107	1.17394	0.676	0.281	3.68425e-103
carmil3	2.4142e-107	1.0814	0.405	0.115	5.73203e-103
blmh	2.67532e-107	0.880083	0.565	0.19	6.352e-103
mmel1	4.97047e-107	0.862615	0.157	0.022	1.18014e-102
trim9	5.10504e-107	0.942456	0.237	0.045	1.21209e-102
hacd3	7.46139e-107	0.917518	0.342	0.086	1.77156e-102
rims1a	1.08632e-106	0.967591	0.49	0.153	2.57924e-102
hsph1	1.48336e-106	-2.10847	0.594	0.796	3.52193e-102
glra3	1.50037e-106	0.869787	0.218	0.04	3.56232e-102
adcy2b	1.91949e-106	1.14111	0.339	0.085	4.55746e-102
tkta	2.56411e-106	0.854106	0.264	0.055	6.08797e-102
TMEM8B	1.87439e-105	0.888224	0.463	0.14	4.45037e-101
TENM2	2.28089e-105	0.972322	0.577	0.205	5.41552e-101
DGKI	2.69958e-105	0.93574	0.276	0.061	6.40961e-101
pcp4a	3.05561e-105	0.910387	0.202	0.035	7.25494e-101
slc38a3a	3.72091e-105	1.00074	0.333	0.082	8.83456e-101
chrnb2	5.19579e-105	0.989989	0.282	0.064	1.23364e-100
gpr158b	8.93539e-105	1.07524	0.336	0.086	2.12153e-100
cdh11	1.24783e-104	0.984413	0.369	0.099	2.96272e-100
AL929217.1	2.85651e-104	0.898334	0.229	0.044	6.78222e-100
unc80	4.35245e-104	0.921123	0.366	0.098	1.0334e-99
fam155a	6.41993e-104	0.937835	0.29	0.066	1.52429e-99
ptpn4b	8.70943e-104	0.943263	0.392	0.11	2.06788e-99
pth2ra	1.12728e-103	0.95343	0.179	0.028	2.6765e-99
bicdl1	1.25039e-103	0.930854	0.328	0.082	2.96881e-99
nexmifb	1.49607e-103	0.986249	0.559	0.196	3.55212e-99
cadm1a	1.70775e-103	0.996793	0.641	0.243	4.0547e-99
cabp1a	2.41132e-103	0.903392	0.217	0.04	5.72519e-99
ncanb	3.7816e-103	1.15693	0.316	0.078	8.97866e-99
smyd1b	7.12523e-103	-5.00563	0.002	0.446	1.69174e-98
ptprnb	9.82404e-103	1.00422	0.382	0.106	2.33252e-98
mc5ra	2.97395e-102	0.962203	0.159	0.023	7.06104e-98
cacng8b	3.67413e-102	0.920463	0.443	0.134	8.72348e-98
syngap1a	3.79017e-102	0.746604	0.218	0.041	8.99901e-98
dock4b	3.84402e-102	0.828879	0.369	0.099	9.12686e-98
bsnb	5.54202e-102	0.753057	0.562	0.189	1.31584e-97
sdk2b	3.74192e-101	1.02837	0.337	0.087	8.88443e-97
slc44a5a	5.36156e-101	0.948842	0.411	0.119	1.27299e-96
plxna1a	5.62978e-101	0.914426	0.618	0.233	1.33668e-96
TMEM132C.2	5.75589e-101	1.09955	0.244	0.051	1.36662e-96
kcnk10a	7.43185e-101	0.948312	0.412	0.121	1.76454e-96
ENSDARG00000113702	8.14713e-101	0.809846	0.525	0.172	1.93437e-96
phactr3b	8.77388e-101	0.899199	0.299	0.071	2.08318e-96
shisa9b	9.63145e-101	1.08725	0.226	0.044	2.28679e-96
camsap2a	1.21094e-100	0.816466	0.615	0.226	2.87512e-96
nlgn3b	1.53506e-100	0.829601	0.214	0.04	3.64468e-96
mylpfa	2.62352e-100	-5.27645	0.015	0.451	6.22902e-96
lrrc4cb	3.22573e-100	0.98723	0.299	0.072	7.65884e-96
agrn	4.53911e-100	0.906776	0.675	0.262	1.07772e-95
pcsk1nl	8.48445e-100	0.961196	0.42	0.125	2.01446e-95
epha3	1.83794e-99	0.988075	0.446	0.139	4.36382e-95
ptprub	4.85348e-99	0.966922	0.53	0.182	1.15236e-94
nbeab	8.10984e-99	0.948449	0.437	0.133	1.92552e-94
snap91a	9.50213e-99	0.890652	0.351	0.094	2.25609e-94
abr	1.10624e-98	0.706961	0.256	0.055	2.62656e-94
scn8aa	1.81764e-98	0.873236	0.502	0.166	4.31561e-94
TENM3	1.97124e-98	1.21488	0.395	0.116	4.68031e-94
sptbn2	8.9387e-98	0.808879	0.241	0.05	2.12231e-93
nup93	9.04611e-98	0.965471	0.337	0.089	2.14782e-93
bag3	2.52543e-97	-3.29976	0.11	0.514	5.99614e-93
tnikb	2.63489e-97	0.85715	0.479	0.155	6.25602e-93
tenm3	6.88381e-97	1.15312	0.49	0.169	1.63442e-92
bean1	7.56026e-97	0.828987	0.307	0.075	1.79503e-92
magi3b	1.22372e-96	0.909281	0.502	0.169	2.90549e-92
spon1b	1.5011e-96	1.0027	0.295	0.071	3.56406e-92
adcy5	1.64307e-96	0.823859	0.351	0.096	3.90113e-92
unc5a	2.76682e-96	0.736836	0.542	0.188	6.56927e-92
ablim1b	3.4639e-96	0.721716	0.489	0.16	8.22435e-92
arhgef9a	3.49701e-96	0.845792	0.307	0.077	8.30294e-92
camkvb	6.24612e-96	0.802109	0.226	0.045	1.48302e-91
hs3st4	1.13973e-95	0.974294	0.482	0.158	2.70606e-91
ptpreb	1.91618e-95	0.75301	0.194	0.035	4.54958e-91
SEMA4F	2.56687e-95	0.881283	0.383	0.109	6.09452e-91
kcnma1a	6.29327e-95	0.834185	0.934	0.542	1.49421e-90
nova2	7.19146e-95	0.732507	0.702	0.277	1.70747e-90
hsp70.2	1.26163e-94	-3.07835	0.108	0.518	2.99549e-90
adcy6a	1.52848e-94	0.84939	0.458	0.148	3.62907e-90
ccdc167	2.23908e-94	0.824306	0.34	0.091	5.31625e-90
ptchd4	2.99194e-94	0.960159	0.203	0.039	7.10375e-90
rims2b	3.37672e-94	0.840885	0.402	0.12	8.01735e-90
syt3	8.50318e-94	0.819741	0.333	0.088	2.01891e-89
zmat4a	8.99623e-94	0.935355	0.255	0.057	2.13597e-89
lrp1ab	9.3145e-94	0.794081	0.598	0.227	2.21154e-89
map6a	9.66225e-94	0.840964	0.35	0.096	2.29411e-89
slitrk4	1.17501e-93	0.78945	0.177	0.03	2.78984e-89
si:ch211-1e14.1	2.07264e-93	0.879197	0.284	0.068	4.92108e-89
limch1b	2.27338e-93	1.00377	0.398	0.121	5.39769e-89
tmem132e	2.81082e-93	1.01031	0.307	0.079	6.67373e-89
dpp6a	3.17222e-93	0.898778	0.458	0.148	7.5318e-89
ppp2r2bb	1.06782e-92	0.919122	0.362	0.104	2.53532e-88
tmeff2a	1.24659e-92	1.08652	0.319	0.085	2.95977e-88
znf365	1.61443e-92	0.717954	0.208	0.04	3.83314e-88
htr7c	1.63013e-92	1.00061	0.189	0.035	3.87041e-88
tusc3	1.73368e-92	0.806338	0.347	0.095	4.11627e-88
rab11fip4a	1.87416e-92	0.885605	0.301	0.077	4.44982e-88
ncam1b	3.34999e-92	0.815858	0.518	0.178	7.95389e-88
sh3gl2a	3.73383e-92	0.861158	0.348	0.096	8.86523e-88
scn8ab	8.18454e-92	0.787111	0.395	0.117	1.94326e-87
snap25b	1.04934e-91	0.634739	0.424	0.127	2.49146e-87
rgs16	1.0926e-91	0.870494	0.214	0.043	2.59416e-87
jupb	1.48751e-91	0.934559	0.322	0.086	3.5318e-87
ppp4r4	2.71952e-91	0.82434	0.18	0.032	6.45697e-87
prkcab	3.88171e-91	0.87914	0.479	0.162	9.21634e-87
calcr	5.28304e-91	0.884596	0.263	0.061	1.25435e-86
RASGRF1	5.78944e-91	0.504545	0.58	0.207	1.37459e-86
mapk10	7.7654e-91	0.77238	0.559	0.199	1.84374e-86
LO018287.1	1.01995e-90	0.829255	0.189	0.035	2.42167e-86
il1rapl1a	1.06915e-90	0.95474	0.568	0.215	2.53848e-86
ENSDARG00000105209	2.1374e-90	0.799166	0.394	0.118	5.07482e-86
pvalb2	2.19581e-90	-5.1356	0.012	0.418	5.2135e-86
galnt17	4.19445e-90	0.567997	0.127	0.017	9.95888e-86
SGCZ	4.88487e-90	1.02699	0.373	0.111	1.15982e-85
insyn1	5.61981e-90	0.885004	0.299	0.077	1.33431e-85
zgc:92429	6.26282e-90	-4.73937	0.003	0.408	1.48698e-85
ldb3a	6.68097e-90	-4.11767	0	0.405	1.58626e-85
gpr158a	9.29891e-90	0.969216	0.293	0.075	2.20784e-85
caln1	1.53663e-89	0.928052	0.261	0.062	3.64843e-85
negr1	2.08182e-89	0.856424	0.594	0.229	4.94287e-85
rai1	4.46986e-89	0.82605	0.295	0.075	1.06128e-84
si:ch73-383g2.1	9.82144e-89	0.762274	0.296	0.075	2.3319e-84
si:dkey-31f5.11	1.95761e-88	0.650681	0.134	0.019	4.64796e-84
CR769778.1	2.73564e-88	0.784101	0.205	0.041	6.49524e-84
plppr4a	2.76809e-88	0.778111	0.165	0.028	6.57227e-84
RNF157	3.56749e-88	0.816647	0.258	0.061	8.4703e-84
efna3a	3.9247e-88	1.03185	0.394	0.122	9.31841e-84
fam49al	5.64273e-88	0.926569	0.366	0.109	1.33975e-83
igsf9bb	5.99491e-88	0.960589	0.285	0.073	1.42337e-83
kcnn1a	6.32877e-88	0.894929	0.298	0.077	1.50264e-83
ctnnd2b	8.26133e-88	0.847268	0.336	0.094	1.96149e-83
akt3a	1.24181e-87	0.788759	0.568	0.215	2.94842e-83
aig1	1.339e-87	0.794275	0.328	0.09	3.1792e-83
myo16	1.7096e-87	0.969931	0.66	0.288	4.0591e-83
phactr2	2.26039e-87	0.76724	0.148	0.023	5.36684e-83
tjp1b	2.55191e-87	0.717793	0.663	0.273	6.05899e-83
dctn1b	3.26251e-87	0.825563	0.334	0.094	7.74617e-83
r3hdm1	1.44157e-86	0.760195	0.44	0.143	3.42272e-82
nlgn4xa	1.54966e-86	0.788062	0.504	0.176	3.67937e-82
si:ch211-113g11.6	2.63353e-86	0.7291	0.25	0.058	6.25278e-82
osbpl3b	6.8694e-86	0.87166	0.307	0.082	1.631e-81
pkib	7.78258e-86	0.866953	0.285	0.074	1.84782e-81
camkva	8.1254e-86	0.847468	0.163	0.028	1.92921e-81
rab11fip3	1.11647e-85	0.757363	0.344	0.098	2.65084e-81
lrrc75ba	1.12297e-85	1.03433	0.342	0.1	2.66628e-81
mmp24	1.37473e-85	0.828284	0.33	0.093	3.26401e-81
jph3	3.06208e-85	0.890036	0.426	0.139	7.27028e-81
aatkb	6.40608e-85	0.709624	0.42	0.136	1.521e-80
dnajb1b	1.53775e-84	-2.90214	0.144	0.504	3.65109e-80
cyth1a	1.63508e-84	0.68414	0.163	0.028	3.88218e-80
hsp70.3	1.76125e-84	-4.13792	0.012	0.4	4.18174e-80
myhc4	2.11437e-84	-5.70001	0.006	0.395	5.02015e-80
sv2a	3.66841e-84	0.716596	0.391	0.121	8.7099e-80
lrrfip1b	3.70481e-84	0.887823	0.406	0.131	8.79634e-80
nell2a	4.03031e-84	0.794516	0.221	0.049	9.56916e-80
ldb2b	4.93321e-84	0.878465	0.357	0.107	1.17129e-79
snphb	6.13665e-84	0.848924	0.25	0.06	1.45702e-79
whrna	1.45478e-83	1.04794	0.315	0.088	3.45408e-79
unc13a	1.47543e-83	0.809854	0.25	0.06	3.50311e-79
syne1b	1.86778e-83	0.594595	0.603	0.228	4.43467e-79
ctnnd2a	1.90764e-83	0.877945	0.533	0.196	4.5293e-79
gfra1a	4.06392e-83	0.954516	0.208	0.044	9.64896e-79
prom1a	8.74217e-83	0.870879	0.328	0.094	2.07565e-78
mapk8ip2	3.42965e-82	0.815483	0.287	0.076	8.14301e-78
adam23a	4.06816e-82	0.742619	0.434	0.144	9.65903e-78
clstn3	4.83461e-82	0.620016	0.324	0.09	1.14788e-77
dtnbb	6.24855e-82	0.819576	0.307	0.085	1.48359e-77
kif26aa	7.6623e-82	0.769343	0.147	0.024	1.81926e-77
gabra3	1.26524e-81	0.966406	0.247	0.06	3.00405e-77
hcn1	2.02826e-81	0.721928	0.556	0.208	4.81569e-77
gramd1ba	2.27188e-81	0.84789	0.368	0.113	5.39413e-77
ptprdb	2.67723e-81	0.836021	0.345	0.103	6.35655e-77
chrm4a	2.81374e-81	0.835466	0.185	0.036	6.68065e-77
kalrnb	5.17653e-81	0.757061	0.363	0.111	1.22906e-76
pid1	6.22142e-81	0.798095	0.258	0.065	1.47715e-76
ppp1r9bb	9.89309e-81	0.840094	0.279	0.074	2.34892e-76
eml2	1.10362e-80	0.89939	0.304	0.085	2.62034e-76
prkceb	1.28272e-80	0.736982	0.325	0.094	3.04557e-76
ripor2	1.51029e-80	0.869893	0.388	0.125	3.58589e-76
ap2m1b	1.96318e-79	0.68689	0.321	0.092	4.66118e-75
prkcba	2.00871e-79	0.789678	0.278	0.074	4.76929e-75
nme2b.2	3.49743e-79	-5.28722	0.017	0.386	8.30395e-75
hs6st1a	4.06988e-79	0.833756	0.472	0.171	9.66311e-75
hsp70.1	5.64728e-79	-3.18096	0.066	0.433	1.34083e-74
pip5k1cb	8.10726e-79	0.76514	0.347	0.105	1.92491e-74
syt6a	1.59278e-78	0.813115	0.176	0.034	3.78175e-74
nsmfa	2.47738e-78	0.934643	0.217	0.05	5.88204e-74
kcnc3b	2.77173e-78	0.839947	0.336	0.101	6.58092e-74
hspbp1	5.04878e-78	-2.84112	0.238	0.542	1.19873e-73
znf385a	5.42258e-78	0.834735	0.453	0.162	1.28748e-73
DISP3	8.81528e-78	0.818846	0.218	0.05	2.09301e-73
ssbp2	1.0817e-77	0.813207	0.395	0.131	2.56828e-73
auts2a	1.42941e-77	0.924766	0.656	0.289	3.39386e-73
CU638714.1	1.6154e-77	0.885316	0.313	0.091	3.83544e-73
plxna2	1.81674e-77	0.69109	0.559	0.219	4.31349e-73
si:ch211-131k2.3	2.91945e-77	-4.4371	0	0.363	6.93164e-73
pvalb1	3.10132e-77	-4.69096	0.017	0.38	7.36346e-73
trim46a	3.4061e-77	0.719587	0.151	0.027	8.0871e-73
sncgb	4.50194e-77	0.714197	0.293	0.081	1.06889e-72
CABZ01117752.1	8.77877e-77	0.790809	0.182	0.037	2.08434e-72
kctd8	9.15856e-77	0.91925	0.227	0.054	2.17452e-72
dip2ca	2.09075e-76	0.746182	0.684	0.309	4.96406e-72
wasf1	2.12031e-76	0.63463	0.205	0.045	5.03425e-72
grapb	2.2407e-76	0.575846	0.128	0.02	5.32008e-72
arhgap33	3.88475e-76	0.768945	0.313	0.092	9.22356e-72
pacsin1a	3.94843e-76	0.665945	0.363	0.113	9.37476e-72
cdh13	1.13844e-75	0.889772	0.437	0.155	2.70299e-71
cspg5a	1.62633e-75	0.757834	0.366	0.117	3.86139e-71
hspa4a	2.28521e-75	-1.98037	0.406	0.638	5.42577e-71
mylz3	5.6809e-75	-4.24128	0.008	0.363	1.34882e-70
frem2b	7.0959e-75	0.920149	0.163	0.031	1.68478e-70
zdhhc14	7.77124e-75	0.708447	0.247	0.063	1.84513e-70
adam11	1.4838e-74	0.792564	0.269	0.073	3.52299e-70
zgc:194578	1.59266e-74	0.630451	0.256	0.066	3.78146e-70
BSN	1.72386e-74	0.572014	0.162	0.031	4.09296e-70
hivep1	2.53942e-74	0.734685	0.533	0.211	6.02935e-70
epha7	3.5225e-74	0.845237	0.481	0.183	8.36347e-70
mxd1	4.00256e-74	0.72552	0.533	0.209	9.50327e-70
atcayb	5.33656e-74	0.887615	0.25	0.066	1.26706e-69
arhgap32a	9.55056e-74	0.830838	0.243	0.062	2.26759e-69
CABZ01080568.1	1.08384e-73	-2.51184	0.403	0.613	2.57337e-69
robo3	1.16105e-73	0.933142	0.328	0.1	2.75668e-69
tlr7	1.87823e-73	0.768062	0.273	0.075	4.45949e-69
adcyap1r1a.1	3.89732e-73	0.61982	0.173	0.035	9.2534e-69
KCNMA1	6.98147e-73	0.587726	0.144	0.025	1.65761e-68
si:ch211-208k15.1	7.59965e-73	0.705189	0.46	0.167	1.80439e-68
CABZ01060891.1	9.20164e-73	0.732877	0.212	0.05	2.18475e-68
erc2	1.31523e-72	0.748282	0.36	0.116	3.12275e-68
map3k10	2.179e-72	0.73047	0.285	0.081	5.17361e-68
cacna1ba	2.77831e-72	0.798274	0.362	0.118	6.59655e-68
pcnx2	3.64148e-72	0.742171	0.298	0.087	8.64598e-68
sema4ab	3.69425e-72	0.773711	0.261	0.071	8.77127e-68
ndst3	4.51526e-72	0.894291	0.252	0.067	1.07206e-67
kcnn3	4.86103e-72	0.864666	0.292	0.084	1.15415e-67
hivep3a	4.97361e-72	0.686886	0.415	0.145	1.18089e-67
ank2a	5.28656e-72	0.764418	0.318	0.097	1.25519e-67
ppp2r5d	5.42979e-72	0.74759	0.321	0.098	1.28919e-67
b4galnt4b	8.10785e-72	0.91718	0.263	0.072	1.92505e-67
htr2aa	8.47145e-72	0.604245	0.107	0.015	2.01138e-67
ccser2a	9.04539e-72	0.708433	0.414	0.145	2.14765e-67
rtn4r	1.11749e-71	0.914986	0.452	0.166	2.65326e-67
ACAP2	1.2835e-71	0.716024	0.211	0.05	3.04742e-67
kctd17	1.43278e-71	0.725553	0.189	0.042	3.40184e-67
mllt3	1.52354e-71	0.795303	0.272	0.075	3.61733e-67
nol4la	1.56539e-71	0.89841	0.255	0.069	3.71671e-67
MAP3K13	1.79667e-71	0.749383	0.281	0.08	4.26584e-67
hspb1	2.01504e-71	-3.77249	0	0.343	4.7843e-67
pde1a	2.90245e-71	0.712377	0.342	0.108	6.89129e-67
gpr153	3.73784e-71	0.667325	0.162	0.032	8.87474e-67
luzp2	5.03566e-71	0.579325	0.614	0.259	1.19562e-66
rps6ka3b	6.44432e-71	0.670126	0.331	0.103	1.53008e-66
fkbp4	7.79793e-71	-3.00521	0.116	0.442	1.85146e-66
elfn1b	8.63241e-71	1.00127	0.281	0.082	2.04959e-66
sv2ca	1.13545e-70	0.634497	0.136	0.023	2.6959e-66
cacnb4b	1.80752e-70	0.79451	0.337	0.108	4.2916e-66
cntn5	2.70214e-70	0.802021	0.328	0.103	6.4157e-66
ryr3	3.02402e-70	-3.38555	0.063	0.396	7.17993e-66
pcdh19	3.14171e-70	0.699325	0.409	0.143	7.45936e-66
atp2a1l	4.32235e-70	-3.98184	0.006	0.345	1.02626e-65
pld2	4.54037e-70	0.645112	0.173	0.036	1.07802e-65
ttll7	6.22681e-70	0.669785	0.336	0.106	1.47843e-65
map7d1b	6.47886e-70	0.730187	0.557	0.232	1.53827e-65
slc6a1a	7.16855e-70	0.717939	0.224	0.056	1.70203e-65
cacnb1	8.95327e-70	0.893911	0.369	0.126	2.12577e-65
dusp14	9.84466e-70	0.66822	0.119	0.019	2.33742e-65
ssx2ipb	1.2926e-69	0.624663	0.144	0.026	3.06901e-65
spag9a	1.2996e-69	0.696573	0.307	0.093	3.08564e-65
IQSEC1	1.40246e-69	0.739986	0.327	0.103	3.32986e-65
phactr3a	2.58027e-69	0.767745	0.327	0.103	6.12634e-65
spock2	2.59536e-69	0.641304	0.253	0.068	6.16217e-65
pcdh7a	2.77062e-69	0.843656	0.42	0.152	6.57829e-65
tiam1b	3.37982e-69	0.718874	0.275	0.079	8.0247e-65
zgc:103755	4.62066e-69	0.693374	0.157	0.031	1.09708e-64
ubn1	5.02596e-69	0.678575	0.223	0.056	1.19331e-64
zfyve9b	5.28414e-69	0.573294	0.13	0.022	1.25461e-64
zgc:92140	5.66313e-69	0.775191	0.232	0.06	1.3446e-64
dok6	6.44905e-69	0.84994	0.318	0.099	1.5312e-64
shisa7b	6.5064e-69	0.705601	0.188	0.042	1.54481e-64
cntnap5b	8.73093e-69	0.945622	0.247	0.067	2.07298e-64
cacna2d2b	2.16842e-68	0.780534	0.24	0.064	5.14848e-64
mid2	2.29658e-68	0.715442	0.336	0.107	5.45276e-64
si:ch211-200p22.4.1	2.84186e-68	0.719814	0.26	0.072	6.74742e-64
timp4.3	8.32128e-68	0.70914	0.163	0.033	1.97572e-63
xirp2b	2.01429e-67	-3.52907	0.006	0.334	4.78253e-63
klf12b	2.12525e-67	0.810909	0.223	0.057	5.04597e-63
nrxn2b	2.26868e-67	0.67519	0.255	0.071	5.38653e-63
ampd3b	2.9224e-67	-3.96415	0.029	0.357	6.93865e-63
aplp1	3.1681e-67	0.471723	0.658	0.281	7.52203e-63
osbpl10b	3.3868e-67	0.604184	0.258	0.071	8.04127e-63
nrcama	4.35176e-67	0.711073	0.226	0.058	1.03324e-62
CDK18	4.96383e-67	0.684838	0.296	0.09	1.17856e-62
adarb2	6.75562e-67	1.36536	0.249	0.069	1.60399e-62
cdh24a	8.12977e-67	0.812079	0.202	0.049	1.93025e-62
bcl2b	1.04268e-66	0.739815	0.183	0.042	2.47563e-62
si:dkey-71h2.2	1.18095e-66	0.746996	0.241	0.065	2.80392e-62
stambpl1	1.50116e-66	0.674307	0.203	0.049	3.56421e-62
kctd3	3.94393e-66	0.665257	0.351	0.118	9.36407e-62
ppp1r21	4.83657e-66	0.714908	0.336	0.11	1.14835e-61
fam131bb	5.58805e-66	0.787741	0.29	0.088	1.32677e-61
prkcea	1.24429e-65	0.854352	0.504	0.213	2.95432e-61
cabp1b	1.40418e-65	0.607076	0.195	0.046	3.33394e-61
camta1	1.55476e-65	0.67501	0.2	0.048	3.69146e-61
ENSDARG00000071353	1.60371e-65	0.741929	0.386	0.137	3.80768e-61
xkr6a	1.63083e-65	0.681666	0.18	0.041	3.87209e-61
sox6	1.79901e-65	-2.95916	0.047	0.373	4.27139e-61
zgc:77784	3.02146e-65	0.736519	0.301	0.093	7.17386e-61
CT583728.27	3.72517e-65	0.994179	0.234	0.063	8.84467e-61
cpne5a	4.67796e-65	1.2857	0.252	0.072	1.11069e-60
rcan2	5.44267e-65	0.514883	0.464	0.179	1.29225e-60
rap1gap2a	6.9862e-65	0.720398	0.186	0.043	1.65873e-60
atp8a2	1.5765e-64	0.644719	0.342	0.114	3.74308e-60
grk3	1.89445e-64	0.620765	0.478	0.187	4.49799e-60
znf804a	2.08934e-64	0.630669	0.376	0.131	4.96072e-60
prkcg	2.26387e-64	1.05988	0.153	0.031	5.3751e-60
glrbb	2.2731e-64	0.679678	0.258	0.074	5.39703e-60
mapre3a	3.03531e-64	0.625855	0.168	0.037	7.20674e-60
kank4	5.34812e-64	0.60747	0.275	0.081	1.2698e-59
tlcd4a	5.98455e-64	0.649595	0.287	0.088	1.42091e-59
neurl1aa	7.59399e-64	0.673951	0.174	0.039	1.80304e-59
ywhaqb	9.2013e-64	0.530196	0.339	0.111	2.18467e-59
shank3b	1.22606e-63	0.715189	0.171	0.038	2.91103e-59
adarb1b	1.34567e-63	0.588002	0.838	0.46	3.19502e-59
ephb2b	1.83875e-63	0.703487	0.33	0.109	4.36575e-59
tbc1d32	2.73643e-63	0.681905	0.183	0.043	6.49711e-59
tp53i11a	4.73198e-63	0.487552	0.122	0.021	1.12351e-58
ADGRL3	8.23921e-63	0.694599	0.292	0.092	1.95624e-58
dpf1	1.32532e-62	0.706167	0.279	0.086	3.1467e-58
ank3b.1	1.47922e-62	0.661058	0.54	0.23	3.51212e-58
CR356242.1	1.48228e-62	0.764891	0.337	0.114	3.51939e-58
pcdh11.1	2.24171e-62	0.628432	0.482	0.193	5.32249e-58
syt11b	2.38109e-62	0.658301	0.227	0.062	5.65342e-58
tp53i11b	2.64048e-62	0.517769	0.26	0.075	6.26929e-58
XKR4	2.71356e-62	0.754718	0.316	0.104	6.44281e-58
stip1	3.1742e-62	-2.7751	0.321	0.546	7.5365e-58
si:ch1073-440b2.1	3.26661e-62	0.62926	0.693	0.339	7.75591e-58
slc9a7	4.16668e-62	0.602555	0.295	0.092	9.89295e-58
nudt14	5.67048e-62	0.640128	0.238	0.067	1.34634e-57
kiaa1549lb	7.37342e-62	0.671389	0.238	0.067	1.75067e-57
SLC2A13	1.07148e-61	0.75439	0.217	0.058	2.54401e-57
plcl2	1.22032e-61	0.776989	0.267	0.081	2.89742e-57
mef2ca	1.91409e-61	-3.20417	0.02	0.327	4.54464e-57
trdn	3.08506e-61	-3.13845	0.017	0.323	7.32485e-57
pdlim7	3.69485e-61	-3.14557	0.003	0.308	8.77269e-57
fnbp1a	3.76144e-61	0.610041	0.188	0.046	8.93079e-57
triob	4.46851e-61	0.771078	0.386	0.143	1.06096e-56
rtn1b	4.48998e-61	0.59631	0.38	0.137	1.06606e-56
rnf166	5.14445e-61	0.60874	0.235	0.066	1.22145e-56
reep2	9.05764e-61	0.503383	0.134	0.026	2.15055e-56
si:ch211-242b18.1	1.02593e-60	0.718613	0.293	0.094	2.43587e-56
timp4.2	2.06407e-60	0.535109	0.111	0.019	4.90072e-56
ankrd13d	2.10802e-60	0.65716	0.176	0.041	5.00506e-56
ryr1b	2.5335e-60	-2.76166	0.232	0.498	6.01528e-56
FAM184A	3.1307e-60	0.711583	0.209	0.055	7.43323e-56
cacna1bb	3.45089e-60	0.812448	0.273	0.085	8.19345e-56
ephb4a	4.23029e-60	0.630704	0.229	0.064	1.0044e-55
rgs12b	5.2463e-60	0.721543	0.179	0.043	1.24563e-55
si:dkey-70p6.1	6.23322e-60	0.712734	0.169	0.039	1.47995e-55
ptprea	8.20878e-60	0.611082	0.356	0.125	1.94901e-55
ndst2b	8.36957e-60	0.688289	0.36	0.129	1.98719e-55
dixdc1b	8.89905e-60	0.590496	0.148	0.031	2.1129e-55
ttbk1a	1.36957e-59	0.722945	0.252	0.074	3.25178e-55
UNC13B	2.37991e-59	1.33538	0.115	0.02	5.65063e-55
ccdc85cb	2.39825e-59	0.676354	0.331	0.114	5.69417e-55
cadm2b	3.11764e-59	0.758632	0.321	0.109	7.40221e-55
dtx4a	3.63694e-59	0.596967	0.26	0.078	8.6352e-55
zgc:162879	3.9245e-59	0.703308	0.173	0.041	9.31795e-55
tmem266	6.48703e-59	0.644842	0.279	0.088	1.54022e-54
arid5b	6.88221e-59	0.76889	0.644	0.327	1.63404e-54
sirt6	7.51226e-59	0.721761	0.272	0.085	1.78364e-54
si:ch211-266g18.10	1.02143e-58	-3.0786	0.009	0.305	2.42519e-54
LRRC75A	1.25408e-58	0.556558	0.137	0.027	2.97756e-54
cacng8a	1.38035e-58	0.651258	0.142	0.029	3.27736e-54
CSRNP3	1.67667e-58	0.738168	0.255	0.077	3.98092e-54
sh3bp5b	2.24711e-58	0.621105	0.174	0.041	5.33531e-54
slc36a4	2.34373e-58	0.665728	0.269	0.084	5.56471e-54
zgc:152774	2.80584e-58	0.59001	0.165	0.038	6.66191e-54
trioa	3.00494e-58	0.625759	0.655	0.313	7.13464e-54
ccng1	3.18003e-58	-3.03899	0.008	0.302	7.55035e-54
tp53bp1	3.25564e-58	0.592978	0.333	0.115	7.72988e-54
psd2	3.42791e-58	0.660406	0.292	0.095	8.13889e-54
vav3a	3.58724e-58	0.501424	0.115	0.02	8.51718e-54
fam49bb	4.43794e-58	0.652684	0.318	0.108	1.0537e-53
ano3	4.70672e-58	0.547211	0.197	0.051	1.11752e-53
zeb1b	4.87762e-58	0.764171	0.496	0.215	1.15809e-53
mss51	4.94702e-58	-3.16918	0.002	0.294	1.17457e-53
pard6a	8.84804e-58	0.688899	0.284	0.092	2.10079e-53
PRKAR2B	1.03652e-57	0.553662	0.14	0.029	2.46102e-53
arhgef9b	1.07684e-57	0.610957	0.247	0.074	2.55674e-53
zbtb46	1.10893e-57	0.623724	0.275	0.086	2.63293e-53
phf24	1.2301e-57	0.728304	0.217	0.06	2.92062e-53
top1	1.27857e-57	0.546966	0.484	0.198	3.0357e-53
dipk1ab	1.32225e-57	0.597544	0.108	0.018	3.13943e-53
elovl6	3.66878e-57	0.526047	0.369	0.134	8.71077e-53
gskip	3.90954e-57	0.549479	0.203	0.054	9.28243e-53
mpped1	4.2122e-57	0.579823	0.151	0.033	1.0001e-52
ckma	4.37815e-57	-3.86548	0.009	0.299	1.0395e-52
ntrk2a	4.42778e-57	0.615096	0.202	0.053	1.05129e-52
sash1a	4.80172e-57	0.688304	0.452	0.184	1.14007e-52
ENSDARG00000100606	5.62225e-57	0.680254	0.542	0.247	1.33489e-52
CR936457.1	7.09801e-57	0.773835	0.163	0.038	1.68528e-52
si:ch211-63p21.1	7.95626e-57	0.609983	0.321	0.11	1.88905e-52
ppfia4	7.96681e-57	0.938799	0.421	0.174	1.89156e-52
grin1b	8.78481e-57	0.694816	0.307	0.104	2.08578e-52
atp11c	9.41899e-57	0.519011	0.359	0.129	2.23635e-52
si:ch211-168d1.3	1.02494e-56	0.658418	0.147	0.032	2.43352e-52
chd5	1.1746e-56	0.651703	0.232	0.068	2.78885e-52
trpc1	1.32781e-56	0.590999	0.147	0.032	3.15263e-52
ankrd13b	1.33655e-56	0.475233	0.119	0.022	3.17338e-52
si:dkey-12h9.6	1.99095e-56	0.620075	0.214	0.059	4.72712e-52
zgc:114120	2.31174e-56	0.715843	0.205	0.056	5.48876e-52
UBE2O	3.05989e-56	0.596013	0.246	0.074	7.2651e-52
atp1a3b	3.34227e-56	0.589459	0.232	0.067	7.93556e-52
tmem145	3.70989e-56	0.669712	0.185	0.047	8.80838e-52
map4l	5.4247e-56	0.643907	0.304	0.103	1.28799e-51
rab6ba	5.85559e-56	0.558962	0.476	0.194	1.39029e-51
pde9a	8.53884e-56	0.734094	0.125	0.024	2.02738e-51
edil3a	1.34955e-55	0.599804	0.492	0.209	3.20423e-51
ank3a	1.44596e-55	0.665395	0.685	0.346	3.43315e-51
add2	1.7343e-55	0.64081	0.256	0.08	4.11775e-51
GARNL3	1.80045e-55	0.633106	0.36	0.132	4.27481e-51
dhx36	1.99294e-55	0.60278	0.602	0.283	4.73184e-51
si:dkey-33c12.4	2.03086e-55	0.634353	0.357	0.132	4.82187e-51
sppl3	2.77716e-55	0.550531	0.414	0.162	6.59381e-51
dok4	4.74909e-55	0.615486	0.202	0.055	1.12758e-50
zpax2	4.98918e-55	0.533523	0.124	0.024	1.18458e-50
slc4a7	5.2844e-55	-3.20604	0.041	0.327	1.25468e-50
cers1	7.76641e-55	0.629762	0.18	0.046	1.84398e-50
tpma	8.51995e-55	-3.98222	0.005	0.285	2.02289e-50
hipk1a	1.235e-54	0.51333	0.174	0.043	2.93227e-50
adam12	1.24788e-54	0.668832	0.131	0.027	2.96285e-50
rimbp2	1.31642e-54	0.556718	0.206	0.057	3.12558e-50
pam	1.66025e-54	0.660746	0.327	0.117	3.94194e-50
ptprna	1.88405e-54	0.639559	0.252	0.078	4.47329e-50
camsap3	5.63286e-54	0.557994	0.168	0.041	1.33741e-49
actn3b	9.89611e-54	-2.74518	0.055	0.333	2.34963e-49
ypel2b	1.20339e-53	0.628834	0.165	0.04	2.85722e-49
atp2b3a	1.37224e-53	0.471348	0.377	0.142	3.25811e-49
ldb1a	1.4571e-53	0.544105	0.165	0.04	3.4596e-49
pitpnab	1.46156e-53	0.56749	0.202	0.056	3.47018e-49
camk1da	1.6527e-53	0.593073	0.232	0.07	3.92401e-49
yjefn3	1.86477e-53	1.12307	0.229	0.07	4.42751e-49
asap1a	2.09221e-53	0.594321	0.402	0.159	4.96754e-49
cnih2	2.68897e-53	0.602101	0.137	0.03	6.38441e-49
ttyh3a	2.73871e-53	0.667935	0.308	0.108	6.50251e-49
stox2b	2.82924e-53	0.576563	0.25	0.079	6.71747e-49
cplx2	3.73558e-53	0.613248	0.188	0.05	8.86938e-49
zbtb16a	3.86506e-53	0.66934	0.504	0.226	9.1768e-49
spock1	5.06715e-53	0.65948	0.397	0.157	1.20309e-48
pou2f2a	5.6959e-53	0.664338	0.212	0.061	1.35238e-48
sema4c	5.92018e-53	0.545626	0.292	0.099	1.40563e-48
si:dkeyp-77h1.4	6.34033e-53	0.554144	0.212	0.061	1.50538e-48
dnajc6	1.27764e-52	0.71349	0.24	0.075	3.0335e-48
dmxl2	1.37957e-52	0.558899	0.403	0.16	3.27551e-48
ankrd10b	1.71421e-52	0.569201	0.455	0.189	4.07005e-48
slc8a2b	2.46173e-52	0.623729	0.397	0.157	5.8449e-48
coq6	2.80275e-52	0.464178	0.168	0.042	6.65457e-48
plecb	3.00177e-52	-2.34041	0.115	0.387	7.12711e-48
pvalb3	3.03875e-52	-3.87317	0.003	0.272	7.2149e-48
fam168a	4.63727e-52	0.582727	0.354	0.134	1.10103e-47
kdm1a	5.69208e-52	0.592711	0.249	0.078	1.35147e-47
ccdc92	5.99846e-52	0.602777	0.198	0.056	1.42421e-47
KCNAB3	6.27946e-52	0.58364	0.168	0.042	1.49093e-47
igdcc3	7.20253e-52	0.667777	0.218	0.064	1.7101e-47
shisal1b	7.83585e-52	0.639089	0.168	0.042	1.86047e-47
ldb3b	8.51793e-52	-2.8721	0	0.267	2.02241e-47
hmgn3	9.56155e-52	0.619792	0.171	0.044	2.2702e-47
nsfa	9.96156e-52	0.508123	0.22	0.065	2.36517e-47
TTC28	1.03207e-51	0.541457	0.298	0.103	2.45044e-47
NAV1	1.06952e-51	0.637481	0.292	0.1	2.53937e-47
map7d2b	1.65831e-51	0.556359	0.308	0.109	3.93733e-47
taok3b	1.74212e-51	0.518521	0.122	0.025	4.13632e-47
tulp4b	2.1953e-51	0.490017	0.124	0.025	5.21231e-47
igfn1.1	2.61155e-51	-2.92824	0.002	0.267	6.20061e-47
ptprt.1	3.9923e-51	1.04062	0.272	0.094	9.47891e-47
map1sb	4.57365e-51	0.611684	0.154	0.037	1.08592e-46
sgtb	6.30912e-51	0.483474	0.133	0.029	1.49798e-46
cdc42bpab	6.41185e-51	0.528873	0.298	0.104	1.52237e-46
pi4kab	6.91424e-51	0.531216	0.206	0.059	1.64165e-46
mak	7.35275e-51	0.565154	0.176	0.046	1.74576e-46
CABZ01061524.1	8.24128e-51	-2.70479	0	0.263	1.95673e-46
mettl11b	9.66639e-51	-2.74263	0.018	0.284	2.29509e-46
zgc:109889	9.72605e-51	0.6102	0.179	0.048	2.30926e-46
rsrp1	1.16163e-50	-1.71241	0.426	0.592	2.75806e-46
pbx1a	1.33992e-50	0.844575	0.498	0.236	3.18136e-46
phf21aa	1.35644e-50	0.560614	0.182	0.049	3.2206e-46
sncb	2.63235e-50	0.496742	0.174	0.045	6.25e-46
lingo2a	3.50738e-50	0.607712	0.183	0.05	8.32757e-46
si:ch73-215f7.1	3.55765e-50	0.530285	0.229	0.07	8.44692e-46
FRMD4A	3.71283e-50	0.559477	0.282	0.097	8.81538e-46
MANEAL	5.65201e-50	0.506781	0.148	0.035	1.34196e-45
FAM135B	6.5393e-50	0.562543	0.217	0.065	1.55263e-45
prmt8b	6.78353e-50	0.463278	0.102	0.019	1.61061e-45
lrrc4.1	7.47168e-50	0.518201	0.18	0.048	1.774e-45
pcdh10b	7.69266e-50	0.607511	0.156	0.038	1.82647e-45
si:ch211-255p10.4	8.45238e-50	0.553451	0.168	0.043	2.00685e-45
pvalb4	1.51246e-49	-3.66558	0.005	0.263	3.59103e-45
mark4a	1.62165e-49	0.622149	0.182	0.05	3.85028e-45
bcl2a	1.67864e-49	0.409184	0.295	0.102	3.98559e-45
clvs2	1.71307e-49	0.50543	0.217	0.065	4.06733e-45
palld	1.72623e-49	-2.53919	0.008	0.267	4.09858e-45
pdlim5a	1.81064e-49	-2.80534	0.003	0.262	4.29901e-45
ehbp1l1a	2.26499e-49	-2.56699	0.009	0.269	5.37776e-45
si:dkey-52j6.3	2.50107e-49	0.823113	0.136	0.031	5.9383e-45
camk2b1	2.51692e-49	0.519122	0.737	0.396	5.97592e-45
rfx1a	3.78441e-49	0.575481	0.177	0.048	8.98532e-45
nr6a1a	4.08428e-49	0.535598	0.157	0.039	9.6973e-45
si:ch211-210g13.5	4.19746e-49	0.571906	0.406	0.167	9.96602e-45
hcn4l	4.73058e-49	0.583119	0.171	0.045	1.12318e-44
gria4b	5.02793e-49	0.676345	0.321	0.12	1.19378e-44
col14a1a	6.80535e-49	0.743692	0.224	0.07	1.6158e-44
palmdb	7.08992e-49	0.477241	0.11	0.021	1.68336e-44
CABP7	9.75788e-49	0.539657	0.224	0.069	2.31681e-44
fgf12b	1.13979e-48	0.618867	0.324	0.122	2.70619e-44
ralbp1	1.6663e-48	0.388246	0.101	0.018	3.9563e-44
CHST8	1.67368e-48	-2.87821	0.064	0.324	3.97383e-44
cntnap1	2.14175e-48	0.624706	0.153	0.038	5.08516e-44
atp1b1b	2.17282e-48	0.718401	0.313	0.116	5.15893e-44
arid1b	2.78979e-48	0.491893	0.568	0.268	6.6238e-44
plekha6	2.97615e-48	0.496911	0.44	0.187	7.06628e-44
cntnap5l	3.35951e-48	0.615871	0.198	0.058	7.97649e-44
fam20cb	3.59976e-48	0.660472	0.304	0.111	8.5469e-44
rgs20	4.50022e-48	0.499868	0.148	0.036	1.06849e-43
mybpc2b	5.26027e-48	-2.88294	0	0.251	1.24895e-43
dnmt3ab	5.83643e-48	0.503804	0.395	0.161	1.38574e-43
si:dkey-40m6.8	7.46335e-48	0.514278	0.151	0.037	1.77202e-43
zbtb4	8.0386e-48	0.473285	0.186	0.052	1.9086e-43
C24H8orf34	1.1036e-47	0.66136	0.211	0.064	2.62027e-43
TAFA3.1	1.22766e-47	0.676252	0.221	0.069	2.91483e-43
tnfrsf21	1.31222e-47	0.519126	0.247	0.082	3.11561e-43
fmn2b	1.41837e-47	0.578699	0.276	0.097	3.36765e-43
scn3b	1.49492e-47	0.571681	0.16	0.041	3.54938e-43
nacad	1.8447e-47	0.470551	0.125	0.027	4.37987e-43
fam131ba	1.95203e-47	0.59997	0.224	0.071	4.6347e-43
epha4b	3.47713e-47	0.635316	0.276	0.097	8.25575e-43
abhd8a	3.71572e-47	0.560644	0.125	0.028	8.82224e-43
pacs1a	5.0985e-47	0.469374	0.122	0.026	1.21054e-42
bmpr2a	6.39514e-47	0.484165	0.408	0.17	1.5184e-42
GUCY1A2	9.44978e-47	0.527116	0.145	0.036	2.24366e-42
PRMT8	1.07713e-46	0.485431	0.142	0.034	2.55743e-42
map7d2a	1.17951e-46	0.620635	0.272	0.096	2.8005e-42
sfxn1	1.21577e-46	0.464134	0.148	0.037	2.8866e-42
fam219ab	1.29898e-46	0.554061	0.202	0.06	3.08416e-42
cnih3	1.51394e-46	1.03335	0.159	0.042	3.59456e-42
RAPH1	1.77249e-46	0.431611	0.348	0.136	4.20843e-42
fgf11b	2.05661e-46	0.596318	0.133	0.031	4.883e-42
macrod2	2.30627e-46	0.450077	0.805	0.449	5.47579e-42
klc1a	2.96471e-46	0.54009	0.351	0.139	7.03911e-42
mical3b	3.3498e-46	0.520199	0.127	0.029	7.95344e-42
napba	3.92226e-46	0.511016	0.134	0.032	9.31263e-42
mtcl1	4.12514e-46	0.570055	0.209	0.064	9.79432e-42
ncoa1	4.68688e-46	0.48212	0.455	0.202	1.11281e-41
CABZ01038494.1	6.51305e-46	0.510867	0.203	0.061	1.54639e-41
DAB2	7.11236e-46	0.310146	0.324	0.124	1.68869e-41
dyrk1b	8.73793e-46	0.515193	0.568	0.275	2.07465e-41
adgrl2a	9.36546e-46	0.583255	0.318	0.121	2.22364e-41
si:dkey-16p21.7	9.45396e-46	0.531279	0.183	0.053	2.24465e-41
fut8b	9.55989e-46	0.562038	0.147	0.037	2.26981e-41
dvl1b	1.00607e-45	0.569352	0.153	0.039	2.3887e-41
unc13ba	1.12638e-45	0.728909	0.215	0.068	2.67437e-41
chst15	1.30316e-45	0.673196	0.232	0.077	3.09409e-41
frmpd3	1.38315e-45	0.554066	0.365	0.145	3.28402e-41
kcna2b	2.08384e-45	0.532844	0.108	0.022	4.94767e-41
ewsr1b.1	2.29845e-45	0.503353	0.203	0.062	5.4572e-41
ahsa1a	2.35758e-45	-2.77013	0.002	0.241	5.5976e-41
calm1b	2.49762e-45	0.447129	0.18	0.051	5.9301e-41
unkl	2.97865e-45	0.481869	0.177	0.05	7.07222e-41
plppr2a	4.38965e-45	0.542288	0.203	0.062	1.04223e-40
luzp1	4.57795e-45	0.561092	0.223	0.072	1.08694e-40
mtus2a	4.7311e-45	0.349793	0.383	0.156	1.1233e-40
tmem198a	4.85572e-45	0.557923	0.186	0.054	1.15289e-40
pbx1b	8.03396e-45	0.562747	0.293	0.109	1.9075e-40
cblb	8.27534e-45	0.527115	0.402	0.172	1.96481e-40
CR749775.3	8.96336e-45	0.478424	0.122	0.027	2.12817e-40
thsd7bb	9.41135e-45	0.624047	0.125	0.029	2.23454e-40
fbxo41	1.19787e-44	0.542014	0.208	0.065	2.8441e-40
mapkbp1	1.44725e-44	0.585884	0.26	0.091	3.43621e-40
LO017650.1	1.52321e-44	0.593382	0.214	0.068	3.61656e-40
vps8	1.86354e-44	0.472188	0.299	0.112	4.4246e-40
micu3a	2.24521e-44	0.540705	0.269	0.096	5.3308e-40
BX942837.1	3.32676e-44	0.37946	0.202	0.061	7.89872e-40
nsd1b	3.7284e-44	0.627614	0.22	0.072	8.85234e-40
lztfl1	4.853e-44	0.53705	0.363	0.151	1.15225e-39
hsc70	5.38483e-44	-2.50504	0.003	0.238	1.27852e-39
klhdc8a	5.83191e-44	0.445753	0.11	0.023	1.38467e-39
plcl1	5.94491e-44	0.334281	0.198	0.06	1.4115e-39
st6gal1	7.18536e-44	0.538234	0.136	0.033	1.70602e-39
kcnab1a	1.13291e-43	1.64982	0.188	0.059	2.68987e-39
dennd4a	1.24089e-43	0.410575	0.311	0.118	2.94624e-39
ATP9A	1.25858e-43	0.543491	0.243	0.083	2.98825e-39
cadm2a	1.4391e-43	0.561008	0.295	0.11	3.41686e-39
qpct	1.67544e-43	0.533087	0.102	0.021	3.97801e-39
ppp1r14c	2.11509e-43	0.5929	0.15	0.039	5.02186e-39
wdr19	2.3143e-43	0.488722	0.153	0.04	5.49485e-39
hip1rb	2.94236e-43	0.46913	0.188	0.056	6.98604e-39
mpp3a	3.21865e-43	0.5637	0.159	0.043	7.64204e-39
vsnl1b	3.3277e-43	0.545445	0.177	0.052	7.90096e-39
mapta	3.42303e-43	0.508548	0.322	0.127	8.12729e-39
ntng1a	3.48505e-43	0.590288	0.209	0.067	8.27456e-39
abcc8	3.85208e-43	0.609917	0.235	0.081	9.14599e-39
cpne8	3.9549e-43	0.648799	0.165	0.046	9.39011e-39
prkd1	4.80317e-43	0.60771	0.13	0.031	1.14042e-38
rhobtb2b	5.36369e-43	0.47072	0.124	0.029	1.2735e-38
kcnq2b	5.80563e-43	0.454444	0.14	0.035	1.37843e-38
nrap	6.14536e-43	-2.53142	0	0.229	1.45909e-38
UBB	6.83154e-43	-2.47877	0.003	0.232	1.62201e-38
flncb	7.18832e-43	-2.39258	0.018	0.251	1.70672e-38
snap25a	9.59276e-43	0.486167	0.363	0.15	2.27761e-38
agbl4.1	1.11301e-42	0.488653	0.373	0.156	2.64263e-38
man1a1	1.12267e-42	0.785057	0.319	0.127	2.66555e-38
fam110b	1.20788e-42	0.521864	0.255	0.091	2.86786e-38
zgc:113162	1.58823e-42	0.566278	0.183	0.055	3.77094e-38
celsr3	1.66364e-42	0.718243	0.231	0.08	3.94998e-38
zranb3	2.02311e-42	0.599041	0.14	0.036	4.80348e-38
mcl1a	2.11096e-42	-2.5516	0.015	0.247	5.01205e-38
sema6ba	2.20938e-42	0.622106	0.221	0.075	5.24572e-38
si:ch73-389b16.2	2.77272e-42	0.488239	0.192	0.059	6.58328e-38
dtnbp1b	2.87276e-42	0.578188	0.159	0.044	6.82079e-38
cntn4	3.31661e-42	0.523362	0.273	0.101	7.87462e-38
ENSDARG00000098990	5.07619e-42	0.378801	0.124	0.029	1.20524e-37
mcf2l2	5.39273e-42	0.343353	0.466	0.212	1.2804e-37
rims2a	6.5841e-42	0.405217	0.311	0.121	1.56326e-37
kif21b	6.99628e-42	0.441239	0.217	0.071	1.66113e-37
ckmb	1.17381e-41	-3.67765	0.003	0.227	2.78698e-37
adcyap1r1a	1.25128e-41	0.344993	0.299	0.114	2.97091e-37
pcsk2	1.29006e-41	0.475125	0.157	0.043	3.063e-37
lrrc4bb	1.56401e-41	0.378205	0.113	0.025	3.71343e-37
bmp1a	1.66595e-41	0.476587	0.205	0.066	3.95547e-37
tnni2a.3	1.82785e-41	-3.35613	0.008	0.232	4.33986e-37
ralgps2	1.90502e-41	0.378395	0.337	0.136	4.52309e-37
erc1a	2.24447e-41	0.497644	0.203	0.065	5.32903e-37
pfkpa	2.25559e-41	0.459162	0.26	0.094	5.35544e-37
CSDC2	2.27604e-41	0.491271	0.14	0.036	5.40401e-37
sorl1	2.61342e-41	0.42664	0.316	0.125	6.20505e-37
abcc5	2.76665e-41	0.48522	0.319	0.128	6.56886e-37
foxo1a	3.4738e-41	-2.23956	0.075	0.307	8.24783e-37
cbfa2t3	3.47528e-41	0.405775	0.111	0.025	8.25135e-37
ppp1r9ba	3.65873e-41	0.542819	0.179	0.054	8.68691e-37
shisa4	3.88604e-41	0.357233	0.119	0.028	9.22663e-37
atp6ap1a	5.72335e-41	0.538157	0.177	0.053	1.3589e-36
amfra	6.03662e-41	-2.32734	0.031	0.257	1.43327e-36
slc38a3b	6.27865e-41	-2.26519	0.005	0.226	1.49074e-36
atp2a3	6.58989e-41	0.609511	0.22	0.074	1.56464e-36
ano2a	6.84488e-41	0.535128	0.102	0.022	1.62518e-36
jazf1b	8.21238e-41	0.442766	0.15	0.041	1.94987e-36
adamtsl3	8.77652e-41	0.40714	0.333	0.136	2.08381e-36
si:ch211-203b8.6	9.85461e-41	0.42535	0.11	0.024	2.33978e-36
oxct1a	1.0788e-40	0.47677	0.235	0.082	2.56139e-36
mef2cb	1.09882e-40	-2.3041	0.224	0.429	2.60893e-36
gng2	1.20828e-40	0.571341	0.16	0.046	2.86881e-36
abca2	1.27566e-40	0.520816	0.255	0.094	3.02881e-36
cpne4a	1.27824e-40	0.526228	0.125	0.03	3.03494e-36
aff2	1.37585e-40	0.366061	0.56	0.271	3.26669e-36
si:ch211-255i3.4	1.52184e-40	0.465998	0.147	0.04	3.6133e-36
ywhag1	1.61118e-40	0.481532	0.258	0.094	3.82543e-36
sema6bb	1.81979e-40	0.34736	0.292	0.112	4.32073e-36
bcam	2.14028e-40	-2.36002	0.069	0.297	5.08166e-36
fut8a	2.91575e-40	0.402053	0.49	0.231	6.92287e-36
rasal1b	3.21027e-40	0.587419	0.144	0.039	7.62215e-36
cacna2d1a	3.35133e-40	-2.3404	0.072	0.299	7.95707e-36
klhl5	3.40944e-40	0.530671	0.157	0.045	8.09504e-36
pax7b	4.98373e-40	0.418396	0.156	0.043	1.18329e-35
slc35f3b	5.42948e-40	0.535134	0.122	0.03	1.28912e-35
zgc:171482	5.50608e-40	0.9921	0.244	0.091	1.30731e-35
tnnc2	5.54879e-40	-3.22429	0.002	0.217	1.31745e-35
mboat2b	5.75897e-40	0.447666	0.192	0.061	1.36735e-35
wwc1	5.9431e-40	0.555694	0.224	0.078	1.41107e-35
ankib1a	6.02109e-40	0.501315	0.206	0.068	1.42959e-35
si:dkey-151g10.6	6.45055e-40	-3.63561	0.005	0.221	1.53155e-35
tbcd	7.13347e-40	0.552466	0.241	0.087	1.6937e-35
fam189a1	8.19149e-40	0.484475	0.299	0.118	1.94491e-35
fam174b	1.03452e-39	0.404403	0.115	0.027	2.45625e-35
arhgap39	1.43056e-39	0.470869	0.122	0.03	3.39657e-35
pcdh1g32	1.44035e-39	0.391484	0.101	0.022	3.41982e-35
qsox2	1.65696e-39	0.47313	0.137	0.036	3.93413e-35
zgc:153615	1.68969e-39	0.436251	0.176	0.053	4.01182e-35
ar	1.98057e-39	-2.18329	0.026	0.247	4.70248e-35
ubb	2.0776e-39	-2.26609	0.015	0.233	4.93285e-35
btbd11a	2.10611e-39	0.393445	0.362	0.152	5.00053e-35
chd3	2.1582e-39	0.522874	0.26	0.098	5.12423e-35
nphp4	2.25032e-39	0.603204	0.183	0.057	5.34293e-35
glra4a	2.35514e-39	0.665189	0.153	0.043	5.5918e-35
arhgap44	2.7805e-39	0.443971	0.13	0.033	6.60175e-35
kif5aa	2.89654e-39	0.396216	0.137	0.036	6.87726e-35
ldb1b	3.00558e-39	0.432414	0.128	0.032	7.13614e-35
hdac11	3.13444e-39	0.546232	0.279	0.108	7.4421e-35
spire1a	4.95214e-39	0.373876	0.324	0.132	1.17579e-34
si:ch73-367p23.2	5.86379e-39	-2.79155	0	0.21	1.39224e-34
ccdc102a	6.77809e-39	0.415148	0.256	0.095	1.60932e-34
myom1b	6.88751e-39	-2.20716	0.015	0.231	1.6353e-34
bcr	7.98289e-39	0.488393	0.318	0.131	1.89538e-34
hspg2	1.05273e-38	-2.10546	0.05	0.272	2.4995e-34
xirp2a	1.19074e-38	-2.71669	0.014	0.227	2.82717e-34
rgs6	1.22658e-38	0.503434	0.226	0.08	2.91227e-34
sergef	1.4043e-38	0.46254	0.157	0.046	3.33424e-34
obscnb	1.90303e-38	-2.03572	0.006	0.217	4.51836e-34
nrp1a	2.22099e-38	0.51181	0.237	0.085	5.27329e-34
magixb	2.25276e-38	0.616707	0.13	0.034	5.34872e-34
rnf130	2.38544e-38	0.517241	0.33	0.139	5.66375e-34
ube2e3	2.99708e-38	0.422757	0.702	0.393	7.11597e-34
sh3glb2b	3.1626e-38	0.555085	0.148	0.042	7.50897e-34
agbl1	3.50716e-38	-3.45272	0.003	0.211	8.32705e-34
asic1b	4.37578e-38	0.484247	0.176	0.055	1.03894e-33
lrfn1	5.43497e-38	0.545858	0.298	0.12	1.29042e-33
nckap1	5.83132e-38	0.377073	0.371	0.161	1.38453e-33
grik4	6.4754e-38	0.590606	0.327	0.137	1.53745e-33
rusc1	7.01068e-38	0.414167	0.11	0.026	1.66454e-33
2023-09-03	8.08169e-38	0.362206	0.15	0.042	1.91883e-33
apc2	1.13197e-37	0.437198	0.215	0.075	2.68765e-33
stox2a	1.19103e-37	0.454807	0.194	0.064	2.82786e-33
rictora	1.38246e-37	0.38944	0.217	0.075	3.28238e-33
sdk1b	1.40658e-37	0.616588	0.276	0.11	3.33963e-33
mark3a	1.48027e-37	0.387973	0.377	0.166	3.5146e-33
gas2l1	1.68654e-37	0.372324	0.145	0.04	4.00434e-33
tspan3b	1.692e-37	0.4424	0.104	0.024	4.01731e-33
zgc:194908	1.9423e-37	0.343837	0.107	0.025	4.6116e-33
hecw1b	2.01464e-37	0.441289	0.229	0.082	4.78336e-33
cdk17	2.22305e-37	0.454865	0.386	0.173	5.2782e-33
si:dkey-79d12.6	2.48387e-37	0.444405	0.144	0.04	5.89745e-33
kcnh6a	2.95464e-37	0.733817	0.14	0.039	7.01519e-33
PLXNA1	3.05561e-37	0.421097	0.276	0.108	7.25493e-33
efna2a	3.05754e-37	0.430976	0.266	0.102	7.25953e-33
tomm20a.1	3.0866e-37	0.501689	0.313	0.131	7.32851e-33
angptl2b	3.14183e-37	0.418571	0.118	0.029	7.45964e-33
tln2b	3.27636e-37	0.482281	0.176	0.055	7.77905e-33
ing5a	3.35387e-37	0.57769	0.145	0.041	7.96308e-33
si:ch73-280o22.2	3.37235e-37	0.638001	0.246	0.093	8.00698e-33
mta3	3.78681e-37	0.465186	0.208	0.072	8.99101e-33
si:ch211-189k9.2	3.84612e-37	0.486721	0.159	0.048	9.13185e-33
zgc:91860	3.86663e-37	0.40448	0.186	0.06	9.18055e-33
sh3pxd2aa	3.95301e-37	0.443501	0.406	0.186	9.38563e-33
them4	4.54777e-37	0.532237	0.163	0.05	1.07978e-32
vgll4a	5.57969e-37	0.478137	0.148	0.043	1.32479e-32
2023-03-09	6.35693e-37	0.4376	0.121	0.031	1.50933e-32
TRIM67	6.43895e-37	0.475922	0.125	0.033	1.5288e-32
celf5b	6.78351e-37	0.490855	0.179	0.057	1.61061e-32
fam219aa	8.59106e-37	0.419244	0.255	0.097	2.03978e-32
lrrtm2	8.80591e-37	0.496714	0.163	0.05	2.09079e-32
furinb	8.95546e-37	0.600993	0.342	0.152	2.12629e-32
CRACD	9.35286e-37	0.395744	0.188	0.061	2.22065e-32
gdpd5b	1.10642e-36	0.755822	0.171	0.054	2.62698e-32
BX897729.1	1.17688e-36	0.50852	0.142	0.04	2.79426e-32
ppp1r13bb	1.32174e-36	0.504085	0.217	0.077	3.13821e-32
ablim2	1.54367e-36	0.413192	0.566	0.297	3.66513e-32
dip2bb	1.66081e-36	0.452194	0.224	0.081	3.94327e-32
ezh1	1.74025e-36	0.43431	0.176	0.056	4.13188e-32
srl	2.33421e-36	-2.0693	0.011	0.213	5.54212e-32
gng7	2.46473e-36	0.437983	0.284	0.114	5.852e-32
efna3b	2.49487e-36	0.525991	0.214	0.076	5.92357e-32
tmem229b	2.84954e-36	0.423841	0.107	0.025	6.76566e-32
txnipb	2.97053e-36	-2.5378	0	0.198	7.05292e-32
gfra4b	3.02795e-36	0.645079	0.104	0.024	7.18927e-32
MAN1C1	3.9176e-36	0.423982	0.272	0.107	9.30157e-32
dlgap4a	4.14269e-36	0.370204	0.142	0.04	9.836e-32
mtss1lb	4.43108e-36	0.43768	0.588	0.317	1.05207e-31
znrf1	4.72935e-36	0.440485	0.25	0.096	1.12289e-31
ttyh1	4.90823e-36	0.548549	0.185	0.061	1.16536e-31
ephb2a	4.99632e-36	0.55321	0.182	0.06	1.18628e-31
gapdh	6.22206e-36	-2.9402	0.005	0.202	1.4773e-31
cntn3a.2	8.14467e-36	0.709928	0.195	0.068	1.93379e-31
rerea	8.22342e-36	0.428183	0.383	0.174	1.95249e-31
RAB26	9.3763e-36	0.555262	0.179	0.058	2.22621e-31
osbpl6	9.98356e-36	0.47933	0.118	0.03	2.3704e-31
CR847844.1	1.01095e-35	0.441254	0.234	0.087	2.40031e-31
ccdc171	1.14564e-35	0.47819	0.153	0.046	2.72008e-31
BX901962.4	1.372e-35	0.56392	0.223	0.082	3.25755e-31
mapkapk2a	1.43827e-35	-2.06206	0.09	0.301	3.41488e-31
xylt1	1.56313e-35	0.443357	0.333	0.144	3.71133e-31
ical1	1.63799e-35	0.414552	0.151	0.045	3.88908e-31
klhl17	1.78978e-35	0.45033	0.122	0.032	4.24949e-31
rhbdd1	1.79306e-35	-2.16897	0.011	0.209	4.25725e-31
iffo1b	1.87572e-35	0.479939	0.131	0.036	4.45351e-31
akap7	1.92767e-35	0.381484	0.108	0.026	4.57686e-31
fstl1b	1.98192e-35	0.429228	0.272	0.108	4.70567e-31
cdh2	2.2695e-35	0.370762	0.273	0.108	5.38847e-31
gnb2	2.42371e-35	0.393861	0.124	0.033	5.7546e-31
rad54l2	2.85129e-35	0.291547	0.269	0.105	6.76982e-31
shoc2	3.01045e-35	0.346717	0.24	0.09	7.14771e-31
pak6a	3.67764e-35	0.50231	0.157	0.048	8.73182e-31
musk	3.67826e-35	-2.12113	0.005	0.199	8.73329e-31
wdr17	3.72119e-35	0.489926	0.116	0.03	8.83522e-31
man2a2	3.98404e-35	0.38111	0.324	0.138	9.45931e-31
elp2	4.13184e-35	0.436665	0.162	0.05	9.81022e-31
sec62	4.20989e-35	0.340665	0.154	0.046	9.99554e-31
sgsm2	4.33241e-35	0.408894	0.182	0.06	1.02864e-30
trappc13	4.35435e-35	0.436509	0.154	0.047	1.03385e-30
rxrbb	4.42228e-35	0.350907	0.202	0.07	1.04998e-30
dop1b	4.65766e-35	0.405264	0.116	0.03	1.10587e-30
zmp:0000000924	5.07938e-35	0.385821	0.252	0.097	1.206e-30
src	6.31665e-35	0.454371	0.249	0.097	1.49976e-30
neto2b	6.69262e-35	0.46107	0.102	0.024	1.58903e-30
arhgap32b	6.93563e-35	0.518837	0.36	0.164	1.64673e-30
gad1a	7.04241e-35	0.418053	0.119	0.031	1.67208e-30
fam133b	7.54188e-35	0.43072	0.209	0.074	1.79067e-30
ccdc141	8.60756e-35	1.05502	0.148	0.045	2.04369e-30
atxn2	9.52379e-35	0.381135	0.308	0.13	2.26123e-30
kif1ab	1.01415e-34	0.49903	0.231	0.087	2.4079e-30
gnal	1.10393e-34	0.447687	0.212	0.077	2.62107e-30
tfeb	1.15073e-34	-1.93649	0.017	0.214	2.73219e-30
pax7a	1.23884e-34	0.604862	0.307	0.131	2.94138e-30
tex2	1.30836e-34	0.483321	0.173	0.056	3.10645e-30
cntn2	1.33501e-34	0.460613	0.111	0.028	3.1697e-30
pspc1	1.4505e-34	0.403611	0.22	0.08	3.44392e-30
FQ976914.1	1.51465e-34	0.42759	0.24	0.091	3.59624e-30
si:ch73-290k24.5	1.64609e-34	0.449072	0.16	0.05	3.90831e-30
ttbk2a	1.66866e-34	0.476868	0.166	0.054	3.96191e-30
nab2	1.67809e-34	0.441527	0.104	0.025	3.98428e-30
pcsk1	1.82793e-34	0.410774	0.116	0.03	4.34006e-30
si:ch211-194c3.5	2.08758e-34	0.479555	0.25	0.098	4.95653e-30
galnt14	2.36652e-34	0.528858	0.179	0.059	5.61883e-30
ehbp1	2.40907e-34	0.411194	0.318	0.137	5.71985e-30
cadm1b	2.7111e-34	0.503077	0.24	0.092	6.43696e-30
fam83b	2.89311e-34	0.550698	0.131	0.037	6.86912e-30
chd6	3.08827e-34	0.511096	0.237	0.092	7.33248e-30
SH3RF3	3.5278e-34	0.488693	0.131	0.037	8.37606e-30
rnf126	3.78703e-34	0.513446	0.2	0.071	8.99155e-30
evi5b	4.0951e-34	0.416301	0.246	0.096	9.72301e-30
stxbp1a	4.37613e-34	0.284722	0.302	0.125	1.03903e-29
nfatc3a	6.27712e-34	-1.99705	0.032	0.228	1.49038e-29
kif3a	7.49162e-34	0.343471	0.125	0.034	1.77874e-29
CR931802.4	7.5712e-34	0.518983	0.159	0.05	1.79763e-29
picalmb	7.67249e-34	0.437425	0.269	0.11	1.82168e-29
col19a1.1	7.86695e-34	-2.00913	0.024	0.22	1.86785e-29
tmtc2a	8.9362e-34	0.463513	0.22	0.082	2.12172e-29
cbarpb	9.02951e-34	0.565533	0.139	0.041	2.14388e-29
sfpq	9.0986e-34	0.371622	0.74	0.426	2.16028e-29
crtc1b	9.1021e-34	0.494056	0.128	0.036	2.16111e-29
ugcg	9.19049e-34	0.334868	0.263	0.104	2.1821e-29
efr3bb	9.87444e-34	0.512222	0.205	0.074	2.34449e-29
uckl1b	1.01531e-33	-2.30933	0.015	0.206	2.41064e-29
wscd2	1.049e-33	0.460788	0.153	0.047	2.49063e-29
FO904844.1	1.07752e-33	0.409936	0.11	0.028	2.55835e-29
cobl	1.11577e-33	-1.78126	0.014	0.206	2.64918e-29
nptnb	1.15563e-33	0.401926	0.176	0.058	2.74381e-29
fto	1.16695e-33	0.426833	0.447	0.222	2.77069e-29
syt11a	1.17058e-33	0.427056	0.224	0.084	2.77932e-29
pip4k2ab	1.18542e-33	0.430728	0.266	0.108	2.81455e-29
pfkla	1.32674e-33	0.438936	0.171	0.056	3.15009e-29
VSTM2A	1.73483e-33	0.48328	0.116	0.031	4.11901e-29
ankhb	1.88906e-33	0.411479	0.148	0.045	4.4852e-29
chm	1.93171e-33	0.380974	0.18	0.061	4.58645e-29
tbc1d5	2.06394e-33	0.489301	0.22	0.083	4.9004e-29
dmd	2.08692e-33	-2.00375	0.177	0.363	4.95497e-29
atf6	2.44242e-33	0.350041	0.429	0.207	5.79905e-29
sntg2	2.49095e-33	0.510374	0.209	0.076	5.91427e-29
arnt2	3.44071e-33	0.388956	0.391	0.183	8.16928e-29
fam222a	4.18234e-33	0.40306	0.156	0.049	9.93014e-29
ptbp3	4.76165e-33	0.386741	0.362	0.166	1.13056e-28
gabbr1a	5.55681e-33	0.881121	0.209	0.077	1.31935e-28
myom2a	7.53707e-33	-2.1267	0.012	0.199	1.78953e-28
itpk1b	8.22574e-33	0.523579	0.246	0.098	1.95304e-28
tmem198b	9.10675e-33	0.356141	0.258	0.103	2.16222e-28
cers4a	1.03244e-32	0.335095	0.119	0.032	2.45133e-28
EVI5L	1.10749e-32	0.491716	0.154	0.049	2.62953e-28
c1ql3b	1.12383e-32	0.792473	0.104	0.026	2.66831e-28
taf3	1.22279e-32	0.361034	0.287	0.12	2.90327e-28
mogat2	1.65156e-32	0.422338	0.153	0.048	3.92129e-28
fap	1.66886e-32	0.477585	0.115	0.031	3.96238e-28
slc24a4b	1.69932e-32	0.329874	0.111	0.029	4.0347e-28
nfic	1.74544e-32	-1.63389	0.293	0.459	4.14419e-28
tmem63c	1.86418e-32	0.581769	0.206	0.077	4.42612e-28
MGAT5B	1.97035e-32	0.499823	0.121	0.034	4.67821e-28
sntg1	2.02579e-32	0.482932	0.104	0.026	4.80982e-28
P4HTM	2.04404e-32	0.448397	0.156	0.05	4.85315e-28
lhfpl3	2.16157e-32	0.385283	0.212	0.079	5.13222e-28
ppp3cca	2.37907e-32	0.393289	0.295	0.126	5.64862e-28
mlf1	2.55715e-32	-1.72446	0.339	0.476	6.07144e-28
arglu1a	2.7071e-32	0.393841	0.258	0.105	6.42747e-28
tbc1d23	2.75824e-32	0.395775	0.174	0.059	6.54889e-28
cacng7a	2.91199e-32	0.430825	0.121	0.033	6.91394e-28
phf14	3.12303e-32	0.388789	0.258	0.105	7.41501e-28
krtcap2	3.2688e-32	0.456799	0.111	0.03	7.76111e-28
myo6b	3.71023e-32	0.40327	0.104	0.026	8.80919e-28
CABZ01092982.2	4.19219e-32	0.348904	0.128	0.037	9.95353e-28
gna11a	4.62291e-32	0.315307	0.22	0.083	1.09762e-27
eml1	4.62776e-32	0.473313	0.218	0.083	1.09877e-27
zmynd8	4.74858e-32	0.440637	0.215	0.081	1.12746e-27
lrrc24	4.82933e-32	0.397521	0.101	0.025	1.14663e-27
adarb1a	5.41554e-32	0.392978	0.168	0.056	1.28581e-27
glt8d2	5.6464e-32	0.462358	0.137	0.041	1.34063e-27
trim13	6.65064e-32	0.398934	0.139	0.042	1.57906e-27
ythdc1	7.60667e-32	0.412768	0.241	0.096	1.80605e-27
st6galnac5a	7.75196e-32	0.547127	0.101	0.025	1.84055e-27
plekha5	8.15031e-32	0.390708	0.533	0.28	1.93513e-27
pcdhb	1.01584e-31	0.293113	0.197	0.071	2.41192e-27
mark3b	1.08463e-31	0.678328	0.408	0.206	2.57525e-27
stau2	1.09747e-31	0.294223	0.548	0.286	2.60571e-27
mbd1a	1.1832e-31	0.345542	0.137	0.041	2.80927e-27
klf7a	1.35593e-31	0.420926	0.29	0.125	3.21938e-27
JPH3	1.39183e-31	0.335517	0.115	0.031	3.30462e-27
sez6l	1.49771e-31	0.449295	0.14	0.043	3.55602e-27
ATP8A1	1.54439e-31	0.37937	0.366	0.172	3.66685e-27
ppm1j	1.66896e-31	0.45951	0.145	0.046	3.96261e-27
mrtfab	1.67019e-31	0.361804	0.385	0.184	3.96554e-27
dot1l	1.81345e-31	0.394987	0.281	0.119	4.30567e-27
tmem121aa	2.00908e-31	0.415226	0.111	0.03	4.77015e-27
rnf165a	2.17477e-31	0.365469	0.211	0.079	5.16355e-27
BX511120.2	2.20955e-31	0.336496	0.119	0.033	5.24614e-27
kcnc2	2.43388e-31	0.561509	0.154	0.05	5.77876e-27
pak1	2.44042e-31	0.327103	0.188	0.067	5.79429e-27
pdxkb	2.77804e-31	0.43953	0.11	0.029	6.59591e-27
diras1a	3.18692e-31	0.411474	0.115	0.031	7.5667e-27
scml4	3.298e-31	0.43849	0.182	0.064	7.83044e-27
hspa8	3.4421e-31	-2.21196	0.003	0.178	8.17258e-27
hnrpkl	3.47528e-31	0.374035	0.394	0.19	8.25137e-27
pdzrn3b	3.76265e-31	-2.07411	0.017	0.198	8.93366e-27
smarcc2	4.00291e-31	0.410453	0.209	0.079	9.50411e-27
eya1	4.23381e-31	-2.23077	0.012	0.19	1.00523e-26
zgc:158464	4.33433e-31	0.339697	0.159	0.052	1.0291e-26
znf644b	4.43862e-31	0.358167	0.185	0.065	1.05386e-26
hivep3b	5.00536e-31	0.395194	0.275	0.116	1.18842e-26
snx25	5.5346e-31	0.355596	0.217	0.083	1.31408e-26
nf1b	6.54729e-31	0.383694	0.174	0.06	1.55452e-26
cpe	6.61375e-31	0.372287	0.247	0.099	1.5703e-26
polq	7.17467e-31	0.368741	0.171	0.059	1.70348e-26
glsa	7.5729e-31	0.415433	0.124	0.036	1.79803e-26
chchd6a	7.70019e-31	0.365664	0.256	0.106	1.82826e-26
pip5k1ca	8.6269e-31	0.39535	0.127	0.037	2.04828e-26
slc12a2	8.96383e-31	0.39357	0.249	0.101	2.12828e-26
ahcyl2b	1.1627e-30	0.348416	0.319	0.143	2.76059e-26
chd2	1.27822e-30	0.296297	0.544	0.284	3.03487e-26
lrrc61	1.36856e-30	0.435304	0.151	0.049	3.24937e-26
myh10	1.46226e-30	0.281786	0.267	0.111	3.47184e-26
mical2b	1.49341e-30	-1.83225	0.003	0.175	3.5458e-26
ahsa1b	1.53233e-30	-1.71496	0.234	0.4	3.63822e-26
sgce	1.72357e-30	0.301847	0.119	0.034	4.09228e-26
npdc1b	1.79757e-30	0.382764	0.247	0.101	4.26796e-26
cdon	1.92933e-30	-1.82972	0.049	0.234	4.58081e-26
rpgrb	2.08578e-30	0.387476	0.105	0.028	4.95226e-26
ndrg3a	2.15247e-30	0.312371	0.273	0.115	5.11062e-26
dennd5b	2.2542e-30	0.376331	0.195	0.072	5.35214e-26
si:ch211-140m22.7	2.46268e-30	0.441715	0.168	0.058	5.84714e-26
arrdc2	2.64118e-30	-2.0122	0	0.169	6.27095e-26
zbtb16b	2.72161e-30	0.336494	0.311	0.137	6.46191e-26
pdia6	2.76157e-30	0.392457	0.256	0.107	6.55679e-26
xirp1	2.97951e-30	-2.81121	0.002	0.171	7.07425e-26
amph	3.05136e-30	0.486192	0.18	0.065	7.24485e-26
oprl1	3.32634e-30	0.597556	0.16	0.055	7.89774e-26
si:ch211-213a13.2.1	3.51014e-30	0.366675	0.169	0.059	8.33412e-26
pank2	3.57476e-30	0.443603	0.202	0.076	8.48756e-26
ldah	3.68225e-30	0.413512	0.139	0.043	8.74276e-26
kidins220a	3.94665e-30	-1.84658	0.04	0.221	9.37053e-26
usp6nl	4.03856e-30	0.886737	0.217	0.087	9.58875e-26
mcf2lb	4.37085e-30	0.359381	0.113	0.031	1.03777e-25
pias1a	4.44978e-30	0.36256	0.437	0.222	1.05651e-25
tspan13b	4.50521e-30	0.362257	0.125	0.037	1.06967e-25
ipmkb	4.86502e-30	0.365685	0.165	0.056	1.1551e-25
aplp2	4.89041e-30	0.35056	0.444	0.225	1.16113e-25
si:dkey-71b5.7	5.32879e-30	0.455302	0.16	0.054	1.26521e-25
aif1l	5.86316e-30	0.272731	0.105	0.028	1.39209e-25
tspan18b	6.96187e-30	0.294772	0.113	0.031	1.65296e-25
KCNB2	7.84768e-30	0.746758	0.279	0.124	1.86327e-25
hspa1b	7.98429e-30	-1.73489	0	0.166	1.89571e-25
pnisr	8.23433e-30	0.305232	0.22	0.086	1.95508e-25
dchs1b	8.2604e-30	0.397494	0.244	0.101	1.96127e-25
dazap1	8.6471e-30	0.810293	0.198	0.077	2.05308e-25
rgs17	9.14744e-30	0.403443	0.125	0.037	2.17188e-25
ttc9b	9.3278e-30	0.369266	0.198	0.074	2.2147e-25
si:dkeyp-9d4.3	9.67463e-30	0.460162	0.122	0.036	2.29705e-25
plxna4	1.03201e-29	0.363771	0.307	0.137	2.45031e-25
tpst1	1.24603e-29	0.371134	0.218	0.086	2.95844e-25
cers6	1.32175e-29	0.459714	0.142	0.046	3.13823e-25
ralgapa1	1.32545e-29	0.31221	0.456	0.233	3.14702e-25
tmem117	1.4349e-29	0.475273	0.133	0.041	3.40687e-25
pcdh9	1.50398e-29	0.417984	0.276	0.12	3.57091e-25
xpr1b	1.60914e-29	0.408875	0.269	0.116	3.82058e-25
fxyd6	1.67881e-29	0.471347	0.188	0.069	3.98599e-25
cry3a	1.89889e-29	0.457178	0.27	0.117	4.50853e-25
kdm7ab	1.97588e-29	0.497706	0.217	0.086	4.69132e-25
ampd2a	2.16462e-29	0.34097	0.101	0.026	5.13946e-25
jakmip1	2.20681e-29	0.450787	0.14	0.045	5.23962e-25
RAPGEF4	2.33248e-29	0.392142	0.177	0.063	5.538e-25
ulk1b	2.33369e-29	0.388497	0.118	0.034	5.54087e-25
hsd17b12a	2.60368e-29	0.46625	0.127	0.038	6.18193e-25
taok3a	2.82083e-29	0.396571	0.276	0.121	6.69749e-25
znf618	2.88094e-29	0.481142	0.133	0.041	6.84021e-25
gnai2b	3.17801e-29	0.250418	0.318	0.145	7.54555e-25
kcnq5a	3.32682e-29	-2.07984	0.111	0.294	7.89886e-25
tcf7l2	3.90514e-29	-1.64361	0.07	0.257	9.27198e-25
nos1	4.06536e-29	0.567392	0.122	0.036	9.65239e-25
klhl21	4.38472e-29	-1.81682	0.012	0.182	1.04107e-24
tacc1	4.68415e-29	0.385831	0.119	0.035	1.11216e-24
ppp1r15a	5.15404e-29	-1.72502	0.038	0.215	1.22372e-24
SIPA1	5.39666e-29	0.307872	0.13	0.04	1.28133e-24
nedd4l	5.43197e-29	-1.88654	0.249	0.408	1.28971e-24
clmn	5.45448e-29	0.389864	0.131	0.041	1.29506e-24
plekho1b	6.21049e-29	0.321037	0.15	0.049	1.47456e-24
mras	6.77526e-29	0.343462	0.101	0.027	1.60865e-24
frmpd1b	8.42672e-29	0.426785	0.165	0.058	2.00076e-24
cep170ab	9.01939e-29	0.354301	0.105	0.029	2.14147e-24
ahcyl1	9.2671e-29	0.399853	0.16	0.055	2.20029e-24
mybphb	9.3093e-29	-2.14628	0.105	0.283	2.21031e-24
lrrk1	9.74963e-29	0.372311	0.177	0.064	2.31486e-24
mdga1	1.02532e-28	0.796374	0.241	0.103	2.43442e-24
asic1c	1.10138e-28	0.630693	0.208	0.083	2.61502e-24
dip2a	1.49767e-28	0.317485	0.121	0.036	3.55591e-24
slc24a6a	1.90928e-28	0.426018	0.105	0.029	4.53321e-24
jph1b	1.95998e-28	-1.80265	0.056	0.233	4.65358e-24
abraa	2.45183e-28	-2.12777	0	0.159	5.82137e-24
lrrn3a	2.50495e-28	0.345523	0.145	0.047	5.94751e-24
mindy3	2.92104e-28	-1.25857	0.663	0.661	6.93543e-24
kcnh1a	3.23049e-28	0.431582	0.194	0.074	7.67016e-24
jph2	3.27286e-28	-1.71237	0	0.158	7.77076e-24
sgta	3.36099e-28	0.371844	0.244	0.103	7.97999e-24
upf3a	3.75101e-28	0.310435	0.113	0.033	8.90603e-24
scn4ab	4.92039e-28	-1.78044	0.002	0.16	1.16825e-23
myo5aa	5.52662e-28	0.332093	0.406	0.204	1.31219e-23
actn1	6.21407e-28	0.378771	0.147	0.049	1.47541e-23
rbfox2	6.21615e-28	0.382994	0.206	0.081	1.4759e-23
GGH	7.43701e-28	0.295297	0.124	0.038	1.76577e-23
ap3d1	7.61709e-28	0.373051	0.226	0.093	1.80853e-23
slc25a25a	7.70775e-28	-1.93998	0.005	0.163	1.83005e-23
BRD8	8.2481e-28	0.326031	0.125	0.039	1.95835e-23
dab1b	9.03636e-28	0.288357	0.107	0.03	2.1455e-23
zgc:194659	9.13341e-28	0.319607	0.186	0.07	2.16855e-23
syt14b	9.38527e-28	0.370859	0.191	0.073	2.22835e-23
igf1rb	1.00672e-27	0.325515	0.466	0.245	2.39025e-23
unc5c	1.02662e-27	0.344753	0.136	0.044	2.4375e-23
dcc	1.10515e-27	0.422649	0.144	0.048	2.62396e-23
neurl4	1.21643e-27	0.347937	0.119	0.036	2.88816e-23
slc24a3	1.28566e-27	0.495302	0.25	0.108	3.05255e-23
becn1	1.34682e-27	0.28025	0.319	0.148	3.19775e-23
palm2akap2.1	1.35809e-27	0.360534	0.144	0.048	3.22451e-23
fbxl16	1.36709e-27	0.388998	0.133	0.043	3.24587e-23
osbp2	1.40071e-27	0.31899	0.101	0.028	3.3257e-23
CU929391.2	1.45779e-27	0.371777	0.13	0.041	3.46124e-23
pcdh15a	1.47143e-27	0.521733	0.247	0.107	3.49362e-23
si:ch211-158d24.2	1.52476e-27	0.405924	0.165	0.059	3.62024e-23
itm2ca	1.66793e-27	0.283102	0.134	0.043	3.96017e-23
usp43a	1.66846e-27	0.350734	0.173	0.063	3.96143e-23
scg3	1.7131e-27	0.253939	0.107	0.03	4.0674e-23
zfpm2b	1.90754e-27	0.382514	0.105	0.03	4.52907e-23
lrp1aa	1.92391e-27	0.30818	0.26	0.113	4.56794e-23
kidins220b	2.09886e-27	0.261657	0.278	0.123	4.98334e-23
kmt2a	2.3893e-27	0.270543	0.285	0.128	5.67292e-23
mta1	2.40269e-27	0.400368	0.253	0.111	5.7047e-23
trpc5a	2.78424e-27	0.481815	0.144	0.049	6.61061e-23
tiparp	3.04476e-27	0.345795	0.244	0.104	7.22919e-23
pds5b	3.48261e-27	0.352859	0.191	0.074	8.26877e-23
fez1	3.6276e-27	0.373084	0.169	0.062	8.61301e-23
hid1a	3.73714e-27	0.397506	0.113	0.034	8.8731e-23
clip2	3.76875e-27	0.358792	0.176	0.065	8.94814e-23
mboat2a	3.82705e-27	0.360244	0.256	0.113	9.08656e-23
atp8a1	3.91292e-27	0.357379	0.357	0.175	9.29044e-23
camk2g2	3.99102e-27	0.398826	0.414	0.215	9.47587e-23
slc20a1b	4.09919e-27	-1.88909	0.07	0.241	9.73272e-23
OTUD7A	4.20479e-27	0.356772	0.148	0.051	9.98344e-23
nckap5l	4.44029e-27	0.297435	0.133	0.043	1.05426e-22
myom1a	4.4792e-27	-1.78951	0.002	0.155	1.0635e-22
rbfox1l	4.95883e-27	-1.6509	0	0.152	1.17737e-22
gramd1bb	5.37689e-27	0.360538	0.315	0.147	1.27663e-22
fndc3bb	5.56526e-27	-1.67835	0.056	0.227	1.32136e-22
wasla	5.67141e-27	0.304688	0.231	0.096	1.34656e-22
cpeb2	6.04298e-27	0.371564	0.173	0.064	1.43478e-22
rab40b	6.24198e-27	0.300872	0.183	0.069	1.48203e-22
sh3glb1b	6.62701e-27	0.356161	0.13	0.042	1.57345e-22
LHFPL6	6.67357e-27	0.291393	0.472	0.251	1.58451e-22
b4galnt4a	6.99557e-27	0.3624	0.369	0.183	1.66096e-22
lnx2a	7.63275e-27	0.311394	0.105	0.03	1.81224e-22
cast	7.94467e-27	-1.65281	0.005	0.158	1.8863e-22
hsp90ab1	8.53418e-27	-1.89429	0.052	0.222	2.02627e-22
gse1	8.82073e-27	-1.7516	0.211	0.37	2.09431e-22
slco5a1a	1.10579e-26	0.342995	0.13	0.042	2.62549e-22
camkvl	1.19356e-26	0.408214	0.198	0.078	2.83388e-22
pdia5	1.41072e-26	0.277319	0.151	0.052	3.34948e-22
fndc4b	1.60502e-26	0.433984	0.122	0.039	3.81079e-22
reep1	1.61261e-26	0.418864	0.134	0.045	3.82882e-22
CU570893.1	1.84698e-26	0.393145	0.16	0.058	4.38528e-22
slc4a3	1.91436e-26	0.268588	0.113	0.034	4.54526e-22
pcdh10a	1.97266e-26	0.251126	0.235	0.099	4.68369e-22
cdh23	2.01758e-26	0.478149	0.128	0.041	4.79033e-22
rfx3	2.02223e-26	0.314329	0.115	0.035	4.80138e-22
tanc1a	2.09689e-26	0.743358	0.211	0.089	4.97864e-22
eif4g3a	2.14921e-26	0.287689	0.337	0.163	5.10286e-22
rbm14b	2.18469e-26	0.339655	0.16	0.058	5.1871e-22
zswim8	2.56614e-26	0.295649	0.185	0.071	6.09278e-22
usp20	2.58466e-26	0.32779	0.215	0.089	6.13675e-22
tapt1b	2.79416e-26	0.288842	0.134	0.044	6.63418e-22
stard8	3.00635e-26	-1.6606	0.005	0.155	7.13797e-22
grin2da	3.08567e-26	0.455449	0.179	0.069	7.3263e-22
ogt.1	3.58097e-26	0.279804	0.145	0.05	8.50229e-22
pptc7a	3.71591e-26	-1.90228	0.066	0.232	8.82269e-22
SFMBT1	3.98482e-26	0.383803	0.144	0.049	9.46115e-22
myl1	4.39545e-26	-2.42908	0.002	0.149	1.04361e-21
zfand5b	4.50545e-26	-1.94957	0.015	0.169	1.06973e-21
gramd4b	4.60792e-26	0.378286	0.185	0.072	1.09406e-21
senp7b	4.62513e-26	0.329879	0.177	0.067	1.09814e-21
pip4p2	4.80635e-26	0.395419	0.13	0.043	1.14117e-21
2023-03-08	5.33372e-26	0.315146	0.528	0.297	1.26638e-21
march4l	5.39998e-26	0.431574	0.183	0.071	1.28212e-21
zmiz1a	5.873e-26	0.316236	0.403	0.208	1.39443e-21
mtmr11	5.9321e-26	0.284458	0.208	0.084	1.40846e-21
mdm4	6.03559e-26	0.272904	0.185	0.071	1.43303e-21
rnf44	6.3095e-26	0.264868	0.304	0.143	1.49806e-21
PPP2CA	6.3318e-26	-1.76165	0.09	0.256	1.50336e-21
acvr2aa	6.49403e-26	0.278098	0.296	0.137	1.54188e-21
cabin1	7.03259e-26	0.419594	0.202	0.082	1.66975e-21
pacsin3	7.03863e-26	-1.76637	0.06	0.226	1.67118e-21
myha	7.89469e-26	-2.98455	0.002	0.148	1.87444e-21
pdik1l	8.44478e-26	0.446541	0.121	0.039	2.00504e-21
fmnl2b	1.09215e-25	0.306892	0.142	0.049	2.59309e-21
dennd5a	1.09505e-25	0.302231	0.415	0.216	2.59997e-21
herc4	1.14163e-25	-1.09575	0.672	0.688	2.71057e-21
myo9ab	1.20441e-25	0.276111	0.131	0.043	2.85962e-21
si:ch211-236l14.4	1.23319e-25	-1.68428	0.002	0.147	2.92796e-21
si:dkeyp-44a8.4	1.24777e-25	-1.69576	0.009	0.159	2.96257e-21
ints8	1.28583e-25	0.31467	0.42	0.22	3.05294e-21
atp2b1a	1.4213e-25	0.757718	0.308	0.152	3.37459e-21
mmp17a	1.47946e-25	0.713661	0.229	0.1	3.51269e-21
si:dkey-20i20.15	1.50047e-25	0.295966	0.206	0.084	3.56257e-21
epha4a	1.78059e-25	0.333908	0.2	0.081	4.22766e-21
smarca2	1.84301e-25	-1.34697	0.371	0.485	4.37585e-21
lmo3	2.01225e-25	0.583034	0.127	0.042	4.77767e-21
rbm33a	2.14288e-25	0.32768	0.241	0.105	5.08784e-21
asb10	2.17219e-25	-1.69266	0	0.143	5.15742e-21
ube2ql1	2.22923e-25	0.255981	0.127	0.041	5.29286e-21
samd4a	2.53842e-25	-1.7243	0.047	0.207	6.02698e-21
cdh24b	2.6052e-25	0.346858	0.231	0.099	6.18552e-21
rplp2	2.7773e-25	-2.69445	0.008	0.154	6.59414e-21
atp2c1	2.89532e-25	0.309964	0.179	0.069	6.87436e-21
top2b	3.09046e-25	0.255867	0.418	0.217	7.33768e-21
abl2	3.17729e-25	0.337365	0.194	0.078	7.54383e-21
rab3ab	3.21316e-25	0.326559	0.105	0.031	7.629e-21
cntnap2b	3.24252e-25	0.373742	0.15	0.054	7.69872e-21
si:ch211-117c9.5	3.33528e-25	0.266376	0.174	0.066	7.91896e-21
klhl4	3.92441e-25	0.407566	0.111	0.034	9.31773e-21
laptm4b	4.2211e-25	-1.60311	0.368	0.474	1.00222e-20
larp7	4.27455e-25	0.356759	0.122	0.039	1.01491e-20
hdac4	4.75129e-25	0.261264	0.702	0.431	1.1281e-20
casz1	5.40232e-25	-1.5295	0.011	0.158	1.28267e-20
arntl1b	5.59626e-25	0.284527	0.189	0.075	1.32872e-20
zfand2a	5.63035e-25	-1.51443	0.357	0.467	1.33681e-20
cyfip2	5.88839e-25	0.263848	0.186	0.073	1.39808e-20
si:ch211-196l7.4	6.61188e-25	0.281923	0.386	0.198	1.56986e-20
jakmip3	6.78056e-25	0.370276	0.133	0.045	1.60991e-20
robo2	7.34194e-25	0.436182	0.107	0.032	1.7432e-20
mcf2a	7.42423e-25	0.318031	0.134	0.046	1.76273e-20
grm1b	8.06462e-25	0.707817	0.231	0.102	1.91478e-20
arfgef1	8.53766e-25	0.300103	0.275	0.127	2.0271e-20
SLC24A2	9.69479e-25	0.425696	0.133	0.046	2.30183e-20
gucy1b1	9.73638e-25	0.301311	0.131	0.044	2.31171e-20
inpp4aa	1.04683e-24	0.327797	0.173	0.067	2.48548e-20
ncalda	1.3205e-24	0.366201	0.144	0.051	3.13526e-20
gkap1	1.35329e-24	0.34016	0.116	0.037	3.21311e-20
nr1i2	1.47457e-24	0.314494	0.165	0.062	3.50107e-20
plpbp	1.54243e-24	0.326472	0.118	0.038	3.66218e-20
mapk1	1.55937e-24	0.279947	0.308	0.148	3.70242e-20
palm1a	1.64905e-24	0.353384	0.186	0.075	3.91534e-20
oaz1a	1.66082e-24	-1.73995	0.002	0.141	3.94327e-20
GK3P	1.71976e-24	0.31797	0.357	0.182	4.08323e-20
mpped2a	1.74896e-24	0.495146	0.313	0.156	4.15256e-20
rgs9b	2.04371e-24	0.358557	0.115	0.036	4.85238e-20
znf280d	2.13292e-24	0.416157	0.154	0.057	5.06419e-20
zbtb41	2.18402e-24	0.310472	0.205	0.085	5.18551e-20
CABZ01076667.1	2.30374e-24	0.380682	0.166	0.064	5.46977e-20
gab1	2.39615e-24	-1.5214	0.023	0.173	5.68917e-20
ampd1	3.1578e-24	-1.71417	0	0.137	7.49757e-20
kdm2bb	3.20896e-24	0.316998	0.147	0.053	7.61903e-20
dcun1d4	3.39139e-24	0.391219	0.127	0.043	8.05218e-20
sgsm3	3.63038e-24	0.385464	0.118	0.038	8.61961e-20
si:dkey-28b4.8	3.71942e-24	0.280456	0.142	0.05	8.83102e-20
pcloa	4.27433e-24	0.27886	0.231	0.101	1.01485e-19
ep300b	4.39127e-24	0.257886	0.27	0.125	1.04262e-19
strn4	4.57771e-24	0.279043	0.206	0.086	1.08689e-19
nfatc1	5.2331e-24	-1.67737	0.014	0.157	1.24249e-19
glg1b	5.37842e-24	0.302726	0.27	0.127	1.277e-19
zdhhc9	5.57309e-24	0.37296	0.127	0.043	1.32322e-19
kdm6a	5.70684e-24	0.274104	0.287	0.135	1.35497e-19
zc2hc1a	5.75389e-24	0.275464	0.104	0.031	1.36615e-19
SGMS1	6.58316e-24	-2.19774	0.177	0.325	1.56304e-19
nmrk2	7.01824e-24	-1.86361	0	0.135	1.66634e-19
ptbp2b	7.51059e-24	0.324531	0.116	0.037	1.78324e-19
r3hdm2	7.73982e-24	0.311989	0.168	0.065	1.83766e-19
arntl1a	8.22022e-24	0.358488	0.104	0.032	1.95173e-19
calcoco1a	9.2314e-24	0.357623	0.113	0.036	2.19181e-19
sytl5	1.01338e-23	0.321601	0.11	0.035	2.40607e-19
ogt.1.1	1.03752e-23	0.294474	0.212	0.09	2.46339e-19
efr3ba	1.0617e-23	0.314351	0.131	0.045	2.52079e-19
rabgap1	1.10172e-23	0.277067	0.334	0.167	2.6158e-19
dusp3a	1.18127e-23	0.361406	0.212	0.091	2.8047e-19
bahcc1a	1.194e-23	0.293118	0.392	0.206	2.8349e-19
RAP1GDS1	1.26433e-23	0.315703	0.115	0.037	3.0019e-19
sh3bgr	1.28222e-23	-1.71487	0.009	0.148	3.04437e-19
ehd3	1.36641e-23	0.288785	0.203	0.086	3.24426e-19
golgb1	1.47316e-23	0.329142	0.125	0.042	3.49773e-19
nrxn1b	1.6277e-23	0.467846	0.13	0.045	3.86465e-19
rab30	1.89749e-23	0.405128	0.125	0.043	4.50522e-19
txndc12	1.9305e-23	0.314811	0.111	0.036	4.58359e-19
eps8b	2.03218e-23	0.436386	0.105	0.033	4.82501e-19
asxl1	2.24114e-23	0.311218	0.118	0.039	5.32115e-19
dido1	2.41328e-23	0.285577	0.205	0.087	5.72984e-19
ppap2d	3.13065e-23	-1.73038	0.006	0.142	7.4331e-19
slc25a36b	3.19e-23	-1.62592	0.046	0.196	7.57402e-19
tead3b	3.31456e-23	-1.43623	0.005	0.139	7.86975e-19
dpy19l3	3.47614e-23	0.397639	0.165	0.065	8.25339e-19
parp6b	3.56012e-23	0.357577	0.121	0.041	8.4528e-19
si:ch211-51h4.2	3.62577e-23	0.38743	0.173	0.069	8.60866e-19
ppdpfa	3.6287e-23	-1.64267	0.002	0.134	8.61563e-19
exoc6	3.79413e-23	0.285406	0.337	0.172	9.0084e-19
tox	4.05659e-23	0.499161	0.142	0.052	9.63155e-19
srek1	4.11174e-23	0.306813	0.119	0.04	9.76251e-19
si:dkey-151g10.3	4.48546e-23	0.305388	0.133	0.047	1.06498e-18
phka1b	5.0483e-23	-1.4588	0.006	0.141	1.19862e-18
wnk4b	5.11303e-23	-1.54902	0.032	0.178	1.21399e-18
traf7	5.32506e-23	0.293496	0.119	0.04	1.26433e-18
actn3a	5.4906e-23	-1.87887	0	0.131	1.30363e-18
rem2	5.59497e-23	0.350069	0.173	0.069	1.32841e-18
dgke	6.05821e-23	0.325055	0.121	0.041	1.4384e-18
serpinh1b	6.15874e-23	-2.6485	0.003	0.135	1.46227e-18
dvl3b	6.46189e-23	0.278763	0.205	0.087	1.53425e-18
tent5ba	6.94551e-23	-1.66999	0.011	0.147	1.64907e-18
col1a2	6.95283e-23	-2.43933	0.002	0.132	1.65081e-18
si:ch211-207i1.2	7.21337e-23	-1.60809	0.018	0.157	1.71267e-18
apc	7.57354e-23	0.254251	0.183	0.075	1.79818e-18
sipa1l3	8.48584e-23	0.29985	0.321	0.162	2.01479e-18
stmn2b	1.00936e-22	0.341397	0.142	0.052	2.39651e-18
rbm24a	1.0189e-22	-1.63246	0.008	0.142	2.41918e-18
ly6pge	1.04476e-22	0.403429	0.159	0.062	2.48057e-18
yap1	1.06362e-22	-1.56335	0.017	0.154	2.52535e-18
fryb	1.09864e-22	0.255593	0.383	0.202	2.60849e-18
lmbr1	1.16316e-22	0.290738	0.159	0.061	2.76169e-18
efr3a	1.17451e-22	0.352767	0.145	0.054	2.78864e-18
dennd1b	1.27323e-22	0.31206	0.301	0.148	3.02302e-18
abat	1.39194e-22	0.262647	0.221	0.098	3.30488e-18
zgc:154058	1.41097e-22	0.305369	0.154	0.059	3.35006e-18
atp6v0a1b	1.41109e-22	0.2671	0.145	0.054	3.35036e-18
zmynd11	1.83423e-22	0.297689	0.18	0.074	4.35501e-18
b3glcta	1.97321e-22	0.348818	0.281	0.137	4.685e-18
zfpl1	2.00925e-22	0.364066	0.128	0.045	4.77056e-18
rnf144aa	2.17243e-22	0.323374	0.142	0.053	5.15801e-18
strip2	2.2408e-22	0.441465	0.198	0.085	5.32034e-18
myo1cb	2.2489e-22	-1.62976	0.008	0.139	5.33956e-18
rcan3	2.31156e-22	0.378169	0.14	0.052	5.48833e-18
slit2	2.31791e-22	-1.4653	0.026	0.167	5.50343e-18
braf	2.46666e-22	0.436045	0.108	0.035	5.85659e-18
frya	2.80034e-22	0.28909	0.275	0.132	6.64884e-18
si:ch211-220f16.2	3.14964e-22	0.254401	0.217	0.096	7.4782e-18
pgpep1	3.32283e-22	0.262337	0.113	0.037	7.8894e-18
tox2	3.95208e-22	0.379599	0.285	0.141	9.38341e-18
casq1a	4.64177e-22	-2.0198	0	0.126	1.1021e-17
sema7a	4.81167e-22	0.314229	0.113	0.038	1.14244e-17
ror1	5.56187e-22	-2.15037	0.003	0.13	1.32055e-17
rtn4a	5.64362e-22	-1.71884	0.079	0.228	1.33996e-17
waplb	6.89956e-22	0.286002	0.318	0.161	1.63816e-17
tomm34	7.29467e-22	-1.47976	0.002	0.127	1.73197e-17
cpne1	7.41175e-22	0.35971	0.166	0.067	1.75977e-17
fbxl6	7.42444e-22	0.365786	0.139	0.052	1.76279e-17
robo2.1	7.75096e-22	0.292303	0.241	0.112	1.84031e-17
flot2a	7.91894e-22	0.301911	0.144	0.054	1.8802e-17
nsg2	8.10901e-22	0.337581	0.139	0.052	1.92532e-17
fubp1	8.86424e-22	0.280389	0.206	0.09	2.10464e-17
zgc:153935	8.98961e-22	0.334407	0.156	0.061	2.1344e-17
pld1a	1.08165e-21	-1.75405	0.008	0.136	2.56816e-17
lpgat1	1.10582e-21	0.255782	0.231	0.106	2.62555e-17
cemip	1.10983e-21	0.347338	0.113	0.038	2.63508e-17
tnksa	1.13074e-21	0.315834	0.49	0.286	2.68472e-17
tspan5a	1.15736e-21	0.28353	0.179	0.074	2.74793e-17
pacsin1b	1.15904e-21	0.357463	0.116	0.04	2.75191e-17
ttbk1b	1.18422e-21	0.310709	0.111	0.037	2.81171e-17
ppip5k2	1.23466e-21	0.292379	0.162	0.064	2.93146e-17
numbl	1.33022e-21	0.296275	0.237	0.11	3.15833e-17
eef1a1l1	1.3955e-21	-2.38439	0.005	0.13	3.31334e-17
nlk1	1.61456e-21	0.29295	0.101	0.032	3.83345e-17
ptp4a2b	1.69738e-21	-1.68836	0.089	0.236	4.03009e-17
meis2a.1	1.75436e-21	0.488684	0.284	0.143	4.16539e-17
nudt4a	1.92362e-21	-1.61948	0.049	0.191	4.56726e-17
BX546453.1	2.02044e-21	0.335922	0.137	0.051	4.79714e-17
aatka	2.07601e-21	0.323141	0.107	0.035	4.92907e-17
jph1a	2.10886e-21	-1.54512	0.084	0.232	5.00707e-17
atp1b3a	2.14194e-21	0.350189	0.111	0.038	5.0856e-17
col1a1b	2.52024e-21	-2.29898	0.002	0.124	5.98381e-17
hipk3b	2.68993e-21	-1.56955	0.211	0.347	6.3867e-17
itpkcb	2.78942e-21	-1.66099	0.073	0.217	6.62291e-17
myot	2.99187e-21	-1.45046	0.018	0.149	7.1036e-17
ttyh2	3.58473e-21	0.296155	0.165	0.067	8.51123e-17
dysf	4.31376e-21	-1.50404	0.021	0.153	1.02422e-16
ELAPOR2	5.4755e-21	0.291838	0.101	0.033	1.30005e-16
slc6a17	6.06598e-21	0.363069	0.144	0.055	1.44025e-16
lnx1	6.41992e-21	0.266048	0.202	0.089	1.52428e-16
usp2a	6.59278e-21	-1.26847	0.461	0.511	1.56532e-16
sgcd	6.8322e-21	-1.81255	0.308	0.412	1.62217e-16
hpca	7.21813e-21	0.42894	0.231	0.108	1.7138e-16
epb41l3a	7.48524e-21	0.349082	0.105	0.035	1.77722e-16
slc36a1	7.86641e-21	0.318448	0.163	0.067	1.86772e-16
txlnba	8.16938e-21	-1.46519	0.011	0.136	1.93965e-16
plpp3	9.49862e-21	-1.6103	0.006	0.128	2.25526e-16
uck1	9.93915e-21	0.252204	0.14	0.053	2.35985e-16
kansl1a	1.03814e-20	0.264952	0.192	0.083	2.46486e-16
zcchc24	1.05067e-20	-1.58816	0.012	0.137	2.4946e-16
unc5b	1.32371e-20	0.262307	0.125	0.045	3.14289e-16
ip6k2b	1.33297e-20	-1.58248	0.032	0.165	3.16487e-16
EML6	1.40623e-20	0.327486	0.115	0.04	3.3388e-16
vps52	1.43765e-20	0.254949	0.128	0.047	3.41342e-16
cadpsa	1.49309e-20	0.455369	0.198	0.089	3.54505e-16
svila	1.55071e-20	-1.52494	0.024	0.153	3.68186e-16
atp1a2a	1.64279e-20	-1.37665	0.002	0.12	3.90049e-16
fam193b	1.71459e-20	0.325777	0.121	0.043	4.07096e-16
srrm4	2.0366e-20	0.328742	0.284	0.142	4.8355e-16
psip1b	2.14384e-20	0.281436	0.192	0.084	5.09011e-16
obsl1b	2.21377e-20	-1.2469	0	0.116	5.25616e-16
si:ch211-285f17.1	2.22591e-20	-1.63702	0.053	0.19	5.28499e-16
celf3a	2.28816e-20	0.28787	0.202	0.09	5.43279e-16
rnf34b	2.47736e-20	0.287917	0.102	0.034	5.88199e-16
srgap1b	2.56735e-20	0.386643	0.127	0.047	6.09565e-16
tefb	2.73089e-20	0.251797	0.134	0.051	6.48396e-16
egln1b	2.82503e-20	-1.6743	0.082	0.222	6.70746e-16
creld2	2.82818e-20	0.268864	0.102	0.034	6.71494e-16
crema	3.03504e-20	-1.57465	0.052	0.186	7.20609e-16
scube3	3.97325e-20	0.329186	0.116	0.041	9.43368e-16
socs7	4.07344e-20	0.302583	0.115	0.04	9.67157e-16
fam13a	4.08577e-20	-1.84647	0.085	0.225	9.70085e-16
strn	4.47198e-20	0.316741	0.134	0.051	1.06178e-15
aglb	4.83712e-20	-1.6703	0.037	0.168	1.14848e-15
fgfrl1a	5.4418e-20	-1.40338	0.009	0.13	1.29205e-15
lpin1	5.69292e-20	-1.45718	0.012	0.134	1.35167e-15
tex264a	5.90864e-20	0.284273	0.241	0.116	1.40289e-15
tapt1a	6.40121e-20	0.25564	0.121	0.044	1.51984e-15
fsd1	6.41825e-20	0.309509	0.104	0.035	1.52389e-15
dnajb4	7.01009e-20	-1.5898	0.003	0.118	1.66441e-15
rpl37.1	7.54594e-20	-2.46672	0.005	0.121	1.79163e-15
gulp1a	7.58562e-20	0.39076	0.166	0.07	1.80105e-15
bmpr1ba	9.25995e-20	0.284388	0.18	0.078	2.19859e-15
mapk8ip1a	9.31184e-20	0.323827	0.11	0.038	2.21091e-15
ddhd1b	9.70738e-20	0.281674	0.128	0.048	2.30482e-15
slc25a5	9.95259e-20	-2.33047	0.005	0.12	2.36304e-15
dnm1b	1.10871e-19	0.357767	0.121	0.044	2.6324e-15
qkia	1.35925e-19	-1.53539	0.235	0.364	3.22727e-15
doc2b	1.55514e-19	0.255002	0.203	0.092	3.69236e-15
lrmda	1.57672e-19	-1.90076	0.047	0.177	3.74361e-15
si:dkey-32e23.4	1.61454e-19	0.29009	0.125	0.047	3.8334e-15
ccdc50	1.6562e-19	0.282516	0.133	0.051	3.93232e-15
neto1l	1.86805e-19	0.607819	0.192	0.088	4.43531e-15
rps29	1.96186e-19	-2.51825	0.003	0.116	4.65804e-15
ybx1	2.13363e-19	-1.90479	0	0.111	5.06588e-15
ghra	2.38289e-19	-1.45174	0.043	0.171	5.65771e-15
mmp15b	2.41354e-19	-1.1906	0.008	0.123	5.73046e-15
kif5ba.1	2.41552e-19	0.350245	0.144	0.058	5.73517e-15
vamp4	2.79359e-19	0.258146	0.108	0.038	6.63282e-15
pcdh11	2.82408e-19	0.277759	0.246	0.12	6.70522e-15
trit1	3.13853e-19	0.280518	0.224	0.107	7.45182e-15
aldoaa	3.53932e-19	-2.0408	0.003	0.115	8.4034e-15
setd1ba	3.59565e-19	0.27579	0.165	0.07	8.53714e-15
isoc1	3.8176e-19	0.265078	0.13	0.05	9.06412e-15
rplp1	4.18878e-19	-2.3315	0.005	0.117	9.94543e-15
hbba1.1	5.12969e-19	-2.1833	0.006	0.119	1.21794e-14
adipor2	5.14961e-19	-1.42429	0.024	0.146	1.22267e-14
egln2	5.50666e-19	-1.35426	0.043	0.171	1.30745e-14
kdm5bb	5.83727e-19	0.25334	0.14	0.056	1.38594e-14
stim1a	7.55776e-19	0.252571	0.179	0.079	1.79444e-14
stxbp5b	8.03113e-19	0.257	0.253	0.126	1.90683e-14
mpp2b	8.13446e-19	0.340542	0.147	0.06	1.93136e-14
elmo1	9.22296e-19	0.367808	0.267	0.136	2.18981e-14
slc8a4b	9.27837e-19	0.331467	0.134	0.053	2.20296e-14
limk1a	1.06439e-18	0.281952	0.118	0.044	2.52719e-14
sestd1	1.11055e-18	0.293013	0.13	0.05	2.63678e-14
acoxl	1.11643e-18	0.317411	0.119	0.045	2.65074e-14
eea1	1.12841e-18	0.267839	0.113	0.041	2.67918e-14
si:ch211-199i15.5	1.47358e-18	-1.2221	0.002	0.109	3.49871e-14
slc41a1	1.51531e-18	-1.51611	0.063	0.192	3.59781e-14
llgl1	1.87477e-18	0.862536	0.122	0.048	4.45125e-14
ago4	1.95961e-18	0.278658	0.111	0.04	4.65271e-14
nol11	2.00258e-18	0.302637	0.151	0.063	4.75472e-14
tle5	2.12002e-18	0.28474	0.121	0.046	5.03356e-14
igsf8	2.21084e-18	0.29892	0.101	0.035	5.24921e-14
BX470137.2	2.21138e-18	0.387621	0.182	0.082	5.25047e-14
prkag2b	2.31016e-18	-1.27522	0.008	0.117	5.48502e-14
sufu	2.39083e-18	0.262289	0.171	0.075	5.67656e-14
sptbn4a	2.52479e-18	0.276405	0.108	0.039	5.99461e-14
camk2g1	2.5403e-18	0.27263	0.608	0.374	6.03143e-14
hsp90aa1.2	2.73257e-18	-1.05401	0.646	0.694	6.48795e-14
frmd6	2.76455e-18	0.321176	0.139	0.056	6.56388e-14
ppp6r2b	2.98209e-18	0.275932	0.133	0.053	7.08037e-14
pcsk5b	3.28496e-18	-1.36952	0.052	0.177	7.79949e-14
fhod3b	3.42285e-18	-2.10456	0.13	0.258	8.12688e-14
gli3	3.48878e-18	-1.50035	0.063	0.192	8.28341e-14
plch2a	3.73394e-18	0.446608	0.256	0.132	8.8655e-14
trak2	3.8108e-18	0.268375	0.116	0.043	9.04798e-14
wdr37	4.0611e-18	0.323817	0.119	0.045	9.64227e-14
cacna1sb	4.62602e-18	-1.18663	0.002	0.106	1.09836e-13
myhz1.1.1	5.75723e-18	-2.27098	0.006	0.113	1.36694e-13
si:ch73-21k16.1	7.24837e-18	-1.21024	0.018	0.132	1.72098e-13
TMEM132C	7.54389e-18	0.265631	0.108	0.039	1.79115e-13
stk25a	8.119e-18	0.281149	0.115	0.043	1.92769e-13
ttc27	8.45881e-18	0.274732	0.174	0.079	2.00837e-13
serpina10a	1.07178e-17	0.268098	0.105	0.038	2.54473e-13
lrch2	1.18268e-17	0.285935	0.171	0.077	2.80804e-13
pbx3b	1.19737e-17	0.992092	0.35	0.206	2.84291e-13
tmeff1b	1.25404e-17	0.307537	0.119	0.046	2.97747e-13
AL935299.1	1.33975e-17	0.30269	0.153	0.065	3.18096e-13
cdkn1a	1.39208e-17	-1.20912	0.003	0.106	3.30521e-13
slc25a4	1.51936e-17	-1.90873	0	0.1	3.60742e-13
lamc1	1.56023e-17	-1.384	0.015	0.124	3.70446e-13
nbeal1	1.62409e-17	0.277689	0.173	0.078	3.85607e-13
mxd4	1.65925e-17	0.254237	0.154	0.066	3.93955e-13
slc38a2	1.80353e-17	-1.40984	0.13	0.257	4.28211e-13
fam184b	2.15346e-17	0.357079	0.246	0.126	5.11296e-13
BX927333.1	2.33221e-17	0.564963	0.173	0.079	5.53735e-13
piezo1	2.34082e-17	-1.34912	0.011	0.117	5.5578e-13
aldoab	2.69812e-17	-1.51683	0.002	0.102	6.40615e-13
fam160a1a	3.04093e-17	0.299505	0.142	0.06	7.22007e-13
sema3aa	3.1733e-17	-1.362	0.041	0.158	7.53438e-13
gpc5c	3.48867e-17	-1.26739	0.009	0.114	8.28315e-13
BX942846.1	3.57378e-17	0.37749	0.15	0.065	8.48522e-13
synj1	4.15718e-17	0.291925	0.144	0.061	9.87039e-13
phka2	4.19806e-17	0.317691	0.156	0.069	9.96745e-13
ahnak	4.35003e-17	-1.74161	0.008	0.111	1.03283e-12
rpl36a	4.39066e-17	-2.13735	0.005	0.105	1.04247e-12
col5a1	4.40522e-17	-1.87333	0.032	0.146	1.04593e-12
mhc1uba	5.01895e-17	-1.52278	0.015	0.122	1.19165e-12
agap2	5.1332e-17	0.344711	0.102	0.037	1.21878e-12
rpl14	5.66372e-17	-2.13284	0.006	0.107	1.34474e-12
myo18ab	5.88105e-17	-1.24111	0.25	0.364	1.39634e-12
si:dkey-246g23.2	6.37217e-17	-1.25171	0.012	0.117	1.51294e-12
megf11	8.12434e-17	0.805943	0.111	0.043	1.92896e-12
nars2	9.31917e-17	0.271537	0.144	0.061	2.21265e-12
lpp	9.58464e-17	-1.57399	0.034	0.146	2.27568e-12
dclk1b	1.06285e-16	0.272759	0.137	0.058	2.52353e-12
slc26a5	1.17478e-16	-1.53495	0.014	0.117	2.78928e-12
tmcc1b	1.28427e-16	-1.75082	0.053	0.169	3.04925e-12
nfia	1.45219e-16	-1.11655	0.392	0.472	3.44793e-12
cdh18a	1.53047e-16	0.31875	0.156	0.069	3.63379e-12
pbxip1b	1.62043e-16	-1.50006	0.006	0.105	3.8474e-12
cacng6b	2.0922e-16	-1.31249	0.018	0.123	4.96751e-12
tp63	2.38014e-16	-1.40068	0.017	0.12	5.65118e-12
ek1	2.59668e-16	0.308154	0.13	0.054	6.16531e-12
col4a2	2.72636e-16	-1.46081	0.011	0.111	6.4732e-12
cspg4	3.02892e-16	-1.66493	0.035	0.144	7.19156e-12
tgfb2	3.22186e-16	-1.42266	0.043	0.155	7.64967e-12
lrp5	3.36612e-16	-1.21969	0.034	0.144	7.99219e-12
meox2a	3.54401e-16	-1.21605	0.005	0.101	8.41454e-12
grik5	3.79541e-16	0.2631	0.122	0.05	9.01145e-12
prx	4.75339e-16	-1.27519	0.02	0.123	1.1286e-11
slc2a12	4.93786e-16	-1.18926	0.009	0.107	1.1724e-11
bnip3lb	5.15418e-16	-1.47199	0.073	0.19	1.22376e-11
u2surp	5.27025e-16	0.266119	0.209	0.104	1.25132e-11
gpr107	6.22062e-16	0.315914	0.133	0.056	1.47696e-11
ubtd2	6.43503e-16	0.28953	0.121	0.049	1.52787e-11
msi2b	7.98704e-16	-0.473627	0.426	0.515	1.89636e-11
mbnl1	8.14257e-16	-1.33714	0.229	0.34	1.93329e-11
kirrel3l	1.08972e-15	0.324778	0.115	0.046	2.58733e-11
mcu	1.15236e-15	-1.35397	0.11	0.228	2.73605e-11
lrig1	1.38023e-15	-1.19806	0.023	0.125	3.27708e-11
khdrbs2	1.47853e-15	0.299749	0.14	0.062	3.51047e-11
mef2aa	1.8668e-15	-1.47942	0.299	0.386	4.43235e-11
si:ch73-335l21.1	2.70915e-15	-1.29707	0.075	0.19	6.43234e-11
usp32	3.10024e-15	0.253853	0.148	0.067	7.36089e-11
bag2	3.25566e-15	-1.05873	0.009	0.102	7.72991e-11
dag1	3.42171e-15	-1.36021	0.229	0.334	8.12417e-11
SBNO2	3.7208e-15	-1.18956	0.011	0.104	8.83429e-11
vegfaa	4.25121e-15	-1.15169	0.017	0.114	1.00936e-10
rps24	4.81882e-15	-1.97422	0.011	0.103	1.14413e-10
slc25a23a	5.88753e-15	0.250577	0.113	0.046	1.39788e-10
large2	7.13967e-15	-1.08148	0.493	0.531	1.69517e-10
stat3	7.35526e-15	-1.26836	0.041	0.147	1.74636e-10
nocta	7.684e-15	-1.27181	0.038	0.143	1.82441e-10
bin1b	1.19881e-14	-1.07126	0.014	0.106	2.84632e-10
grb10b	1.26172e-14	-1.36704	0.104	0.217	2.99569e-10
anxa6	1.29388e-14	-1.18174	0.024	0.121	3.07207e-10
pcbp3	1.35847e-14	0.28215	0.186	0.092	3.22541e-10
dipk2ab	1.38617e-14	0.297155	0.148	0.068	3.29118e-10
OSBPL8	1.71467e-14	0.261733	0.133	0.059	4.07114e-10
zmp:0000001103	1.79655e-14	0.260662	0.107	0.043	4.26554e-10
ulk1a	1.88361e-14	-1.11548	0.018	0.113	4.47225e-10
foxo6b	1.90262e-14	0.283354	0.125	0.054	4.51739e-10
pde7a	2.11173e-14	-1.26607	0.389	0.45	5.01387e-10
hccsa.1	2.13497e-14	0.293134	0.101	0.04	5.06907e-10
gnai2a	2.76115e-14	-1.38738	0.124	0.237	6.5558e-10
pde4ca	3.15484e-14	-1.24014	0.04	0.141	7.49054e-10
tcf7l1b	3.22131e-14	-1.21933	0.104	0.217	7.64835e-10
tbc1d1	3.26145e-14	-1.03137	0.014	0.104	7.74366e-10
tiam2a	3.54295e-14	-1.37632	0.212	0.311	8.41203e-10
prss12	3.6505e-14	0.283401	0.107	0.044	8.66737e-10
ERBB4	5.16852e-14	-0.892479	0.113	0.234	1.22716e-09
hspa5	5.91255e-14	-1.42928	0.082	0.191	1.40382e-09
leng8	8.0758e-14	0.296318	0.202	0.104	1.91744e-09
chchd2	8.82339e-14	-1.31024	0.052	0.154	2.09494e-09
zgc:77158	9.87805e-14	-1.13287	0.037	0.134	2.34535e-09
stim2b	9.9971e-14	-1.32667	0.231	0.332	2.37361e-09
il11ra	1.46603e-13	-1.0527	0.021	0.111	3.48079e-09
rab7a	1.73091e-13	0.253867	0.125	0.056	4.1097e-09
lzts2a	1.90954e-13	-1.10084	0.038	0.134	4.53382e-09
msi2a	2.22665e-13	-1.37804	0.243	0.337	5.28675e-09
ep400	2.93882e-13	0.256564	0.122	0.054	6.97763e-09
thsd7aa	3.97332e-13	0.257106	0.182	0.093	9.43386e-09
oser1	3.9851e-13	-1.12058	0.037	0.13	9.46182e-09
si:ch211-214p16.3	3.9913e-13	0.266885	0.102	0.043	9.47655e-09
fam126a	5.01673e-13	0.327182	0.231	0.128	1.19112e-08
sobpa	6.01442e-13	-1.18435	0.069	0.169	1.428e-08
prelid3b	8.94617e-13	-1.29733	0.073	0.172	2.12409e-08
vav3b	9.6971e-13	0.324055	0.113	0.05	2.30238e-08
st3gal3a	1.66091e-12	-1.40102	0.06	0.154	3.94351e-08
fam13b	1.68515e-12	-0.978901	0.518	0.525	4.00106e-08
dusp8a	1.75141e-12	-1.12356	0.121	0.224	4.15837e-08
grb10a	1.80038e-12	-1.23003	0.05	0.145	4.27464e-08
dtnba	1.87563e-12	-1.01302	0.018	0.1	4.4533e-08
ccdc85a	1.98178e-12	0.418758	0.173	0.09	4.70534e-08
mknk2b	2.22651e-12	-1.2512	0.284	0.361	5.2864e-08
hspd1	2.53079e-12	-1.3372	0.176	0.268	6.00886e-08
hipk3a	2.97269e-12	-1.16804	0.082	0.18	7.05806e-08
fgf11a	3.43233e-12	0.270888	0.115	0.052	8.14939e-08
akap13	3.44831e-12	-1.10304	0.041	0.131	8.18731e-08
pcyt2	3.49121e-12	-1.36594	0.085	0.182	8.28918e-08
cdh22	3.56714e-12	0.461259	0.136	0.066	8.46946e-08
ptp4a3b	4.01341e-12	-1.31674	0.05	0.141	9.52905e-08
flnca	5.05572e-12	-1.63457	0.038	0.124	1.20038e-07
ppip5k1a	5.79926e-12	-1.18212	0.102	0.199	1.37692e-07
ell	8.49894e-12	-1.20511	0.188	0.277	2.0179e-07
ppp2r5a	8.53976e-12	-1.19918	0.084	0.179	2.02759e-07
rhoca	1.17547e-11	-0.93	0.021	0.101	2.79093e-07
sema4ba	1.87993e-11	-1.24474	0.209	0.3	4.46351e-07
ago3a	1.99203e-11	0.283448	0.145	0.072	4.72968e-07
trak1a	2.23911e-11	-0.973131	0.031	0.111	5.31631e-07
iffo2b	3.05301e-11	-1.05971	0.035	0.117	7.24877e-07
kazna	3.17315e-11	-0.976155	0.069	0.161	7.53401e-07
sesn3	3.57835e-11	0.295886	0.14	0.071	8.49607e-07
[truncated: 155 more rows]

## Sheet: Gluta 3
gene	p_val	avg_log2FC	pct.1	pct.2	p_val_adj
il1rapl2	0	3.41079	0.928	0.137	0
baiap2a	0	3.27626	0.952	0.18	0
KCNB2	0	3.03937	0.842	0.115	0
gria3b	0	2.92367	0.96	0.189	0
iqsec2b	0	2.91743	0.846	0.149	0
galnt18b	0	2.82147	0.743	0.096	0
nr2f2	0	2.74853	0.691	0.062	0
fign	0	2.74196	0.549	0.051	0
ptprua	0	2.70783	0.783	0.153	0
prkcbb	0	2.69852	0.869	0.157	0
camk2a	0	2.63343	0.714	0.053	0
slc12a5b	0	2.59742	0.817	0.136	0
iqsec2a	0	2.4914	0.84	0.133	0
dgkzb	0	2.47515	0.531	0.027	0
PLCB1	0	2.45712	0.762	0.116	0
nlgn1	0	2.37881	0.945	0.246	0
ngef	0	2.36762	0.577	0.039	0
hs3st4	0	2.33597	0.825	0.154	0
epha6	0	2.32872	0.688	0.108	0
ca10a	0	2.23649	0.796	0.147	0
rasa4	0	2.21743	0.533	0.065	0
grin2ab	0	2.21133	0.743	0.1	0
dlgap2b	0	2.19904	0.754	0.116	0
grin2bb	0	2.19152	0.842	0.144	0
cacna1eb	0	2.14684	0.562	0.031	0
dlgap1a	0	2.13197	0.764	0.117	0
gria1a	0	2.10241	0.764	0.114	0
rasgrf2b	0	2.06845	0.514	0.027	0
zgc:172282	0	2.06201	0.72	0.106	0
mink1	0	2.05685	0.802	0.16	0
kcnn3	0	2.04842	0.629	0.08	0
grid2ipb	0	2.04779	0.566	0.048	0
ccdc136b.1	0	1.9941	0.651	0.077	0
citb	0	1.99342	0.682	0.085	0
gria2b	0	1.99141	0.714	0.108	0
dlgap2a	0	1.97204	0.733	0.126	0
tenm1	0	1.96874	0.724	0.125	0
spega	0	1.96539	0.766	0.137	0
syt14a	0	1.94988	0.691	0.093	0
gabrb3	0	1.92705	0.579	0.065	0
pde4a	0	1.92349	0.705	0.115	0
kcng1	0	1.85576	0.383	0.017	0
gal3st3	0	1.84061	0.623	0.084	0
dlgap2b.1	0	1.8385	0.638	0.083	0
unc13ba	0	1.81073	0.516	0.064	0
si:ch211-168d1.3	0	1.79385	0.465	0.027	0
trpc5a	0	1.78205	0.478	0.043	0
shank2b	0	1.74354	0.659	0.102	0
nrgna	0	1.63111	0.436	0.023	0
rasal1b	0	1.6291	0.432	0.034	0
pde9a	0	1.5758	0.318	0.022	0
HEPACAM	0	1.54646	0.322	0.011	0
prkd1	0	1.52781	0.419	0.027	0
grm5a	0	1.39338	0.381	0.027	0
add3b	0	1.38378	0.358	0.015	0
lrmp	0	1.22494	0.272	0.007	0
sra1	0	1.21588	0.291	0.011	0
nrg3b	2.67477e-305	1.99484	0.916	0.208	6.3507e-301
kif1aa	2.38614e-304	2.14778	0.867	0.201	5.66541e-300
bnc2	6.71614e-302	2.42412	0.476	0.056	1.59461e-297
cnih2	2.44835e-299	1.28316	0.331	0.027	5.81312e-295
slc8a4a	4.39764e-297	1.76604	0.52	0.068	1.04413e-292
ajap1	6.66195e-297	1.91481	0.709	0.125	1.58175e-292
map2	1.01414e-296	2.06385	0.869	0.197	2.40787e-292
stxbp5a	1.35694e-296	1.91386	0.838	0.179	3.22179e-292
frmpd3	1.11382e-295	1.99914	0.754	0.14	2.64455e-291
prom1a	1.50064e-295	1.80071	0.602	0.091	3.56298e-291
tafa5a	2.81235e-295	1.9954	0.703	0.122	6.67737e-291
gab2	1.74876e-294	1.65247	0.465	0.054	4.15209e-290
camk2b2	8.64711e-293	1.42958	0.455	0.052	2.05308e-288
adcy2b	7.25969e-292	1.9292	0.571	0.083	1.72367e-287
trpc5b	2.52803e-291	1.65604	0.36	0.033	6.0023e-287
pdzrn3a	6.97683e-291	0.99734	0.208	0.01	1.65651e-286
sulf2b	1.3147e-286	1.90225	0.619	0.098	3.12148e-282
si:dkey-172j4.3	3.35275e-284	1.94953	0.745	0.146	7.96043e-280
caskin1	8.66441e-284	1.75079	0.815	0.169	2.05719e-279
kcnt1	1.69195e-281	1.12678	0.248	0.016	4.0172e-277
dlg4a	3.28859e-281	1.65369	0.621	0.099	7.80811e-277
arhgef1a	1.2084e-280	1.41039	0.44	0.05	2.86911e-276
syngap1b	2.06822e-280	1.98746	0.912	0.236	4.91059e-276
grid1b	7.41324e-280	2.22205	0.907	0.242	1.76013e-275
cnksr2a	5.31397e-279	1.77417	0.724	0.136	1.2617e-274
npr1a	4.68463e-277	1.8421	0.432	0.05	1.11227e-272
ptprn2	9.66644e-276	1.9553	0.792	0.166	2.2951e-271
LRFN2	1.35554e-275	1.73043	0.705	0.127	3.21846e-271
ppp3ca	9.59595e-274	1.93183	0.941	0.258	2.27837e-269
adgrl1a	6.96923e-273	2.20092	0.956	0.272	1.6547e-268
grin1a	1.86223e-270	1.75741	0.688	0.125	4.42148e-266
lrrc7	3.46077e-268	1.81767	0.829	0.188	8.2169e-264
tbkbp1	1.02015e-267	1.62598	0.476	0.063	2.42215e-263
adgrb3	1.28046e-264	1.82992	0.825	0.187	3.0402e-260
si:dkey-174m14.3	5.50251e-263	1.63672	0.509	0.072	1.30646e-258
BX323461.1	9.31609e-261	1.4265	0.476	0.063	2.21192e-256
tespa1	9.39558e-261	0.89737	0.158	0.006	2.23079e-256
kcnh4a	2.17922e-259	0.940781	0.204	0.011	5.17411e-255
pcdh1b	2.56027e-258	2.17463	0.901	0.249	6.07885e-254
GABRB2	5.80657e-258	1.65897	0.611	0.103	1.37865e-253
cntnap5a	4.01632e-257	1.53263	0.358	0.037	9.53595e-253
kcnab1a	9.65964e-256	1.85175	0.436	0.055	2.29349e-251
dscaml1	2.26268e-255	1.81115	0.796	0.172	5.37227e-251
prickle2b	2.22253e-251	1.65819	0.518	0.076	5.27695e-247
clmn	4.62351e-251	1.21401	0.358	0.037	1.09776e-246
brinp2	1.44347e-250	1.71552	0.851	0.199	3.42723e-246
sntg2	7.09084e-248	1.48961	0.499	0.072	1.68358e-243
csmd2	1.25107e-246	1.77844	0.937	0.255	2.97041e-242
kiaa1549lb	8.12094e-244	1.36893	0.465	0.064	1.92815e-239
fam163ba	8.51921e-244	1.13289	0.318	0.03	2.02272e-239
syt9a	1.08151e-243	1.38089	0.366	0.041	2.56783e-239
kcnj3b	1.58937e-243	1.15213	0.352	0.037	3.77364e-239
ntrk3a	4.79408e-243	1.97928	0.888	0.247	1.13826e-238
cdh4	8.37727e-243	2.0757	0.754	0.17	1.98901e-238
si:ch211-26b3.4	7.33773e-240	1.59997	0.682	0.132	1.7422e-235
cacng2a	7.92849e-240	1.78925	0.798	0.188	1.88246e-235
gabra4	1.1215e-239	1.29821	0.368	0.041	2.66277e-235
abr	1.20856e-237	1.34187	0.419	0.053	2.86949e-233
dock3	4.31238e-237	1.81857	0.842	0.216	1.02389e-232
asap1b	5.05082e-237	1.68698	0.798	0.188	1.19922e-232
csmd1a	4.90126e-235	1.67561	0.762	0.17	1.16371e-230
mast3b	5.37273e-232	1.20035	0.318	0.032	1.27565e-227
syn2b	6.86924e-231	1.36024	0.497	0.076	1.63096e-226
nrxn3b	2.06453e-230	1.74382	0.798	0.189	4.90182e-226
carmil3	2.80196e-229	1.51008	0.611	0.113	6.6527e-225
csmd3a.1	3.20972e-228	1.60018	0.872	0.221	7.62085e-224
tox2	2.54049e-227	1.58292	0.669	0.135	6.03188e-223
ankrd13b	6.77204e-227	1.02741	0.251	0.02	1.60789e-222
gabbr2	2.89434e-226	1.7305	0.935	0.282	6.87203e-222
kcnq3	1.1291e-225	1.51915	0.642	0.125	2.68082e-221
cntn5	7.94792e-224	1.62207	0.568	0.1	1.88708e-219
opcml	9.68551e-224	1.7653	0.657	0.134	2.29963e-219
dtnbp1b	1.96122e-223	1.43303	0.354	0.041	4.65653e-219
si:ch211-153l6.6	2.44035e-223	0.919585	0.229	0.017	5.79413e-219
raver2	5.15997e-223	2.21671	0.783	0.21	1.22513e-218
pvrl2l	1.87034e-222	1.76491	0.678	0.144	4.44075e-218
BX248510.6	1.23567e-221	0.833507	0.211	0.015	2.93385e-217
mgat4c	5.12761e-220	1.56591	0.579	0.105	1.21745e-215
plppr2b	1.24774e-219	1.46398	0.522	0.087	2.96251e-215
lrfn5a	9.38933e-219	1.69152	0.68	0.141	2.22931e-214
trhde.2.1	2.78316e-218	1.63394	0.469	0.073	6.60807e-214
map1aa	3.22136e-217	1.616	0.771	0.185	7.64848e-213
ndst3	1.37851e-216	1.52099	0.442	0.065	3.27298e-212
ntrk3b	3.08691e-216	1.59663	0.731	0.164	7.32925e-212
gphnb	1.2773e-215	1.43289	0.564	0.102	3.0327e-211
fam131bb	1.56817e-214	1.49709	0.512	0.086	3.7233e-210
prickle2a	6.70864e-214	0.872288	0.225	0.017	1.59283e-209
whrnb	1.5416e-213	1.39281	0.331	0.037	3.66022e-209
nsmfb	1.56062e-213	1.33516	0.337	0.039	3.70539e-209
dbn1	2.48767e-213	1.48803	0.762	0.178	5.90647e-209
greb1l	2.67597e-213	1.58208	0.411	0.057	6.35356e-209
cacna1da	1.45864e-212	1.50955	0.697	0.153	3.46325e-208
cacna2d2a	1.97213e-212	1.59099	0.796	0.195	4.68243e-208
gabra1	4.47269e-211	1.40514	0.518	0.088	1.06195e-206
nlgn3a	1.36413e-210	1.60151	0.897	0.256	3.23886e-206
ARHGAP44	2.58977e-210	1.38428	0.598	0.114	6.14889e-206
cntn3b	1.47267e-209	1.30478	0.453	0.069	3.49656e-205
tanc2a	4.58596e-209	1.73323	0.808	0.221	1.08884e-204
mdga2a	1.53515e-208	1.46171	0.731	0.165	3.6449e-204
cspg5a	6.21706e-208	1.55721	0.592	0.115	1.47612e-203
map2k1	1.27181e-207	0.867233	0.232	0.019	3.01966e-203
arrb1	3.82521e-207	1.47498	0.615	0.123	9.08219e-203
doc2a	4.77022e-207	1.09807	0.263	0.025	1.13259e-202
tenm4	1.14598e-206	1.753	0.775	0.191	2.7209e-202
stxbp5l	1.44636e-206	1.73381	0.781	0.203	3.4341e-202
rtn4r	1.99363e-206	1.86258	0.697	0.163	4.73348e-202
itpr1b	3.98882e-206	1.22348	0.554	0.1	9.47066e-202
igsf3	1.24458e-205	1.50924	0.813	0.208	2.955e-201
robo1	3.7629e-205	2.25213	0.739	0.184	8.93426e-201
rapgefl1	4.95555e-205	1.43035	0.636	0.133	1.1766e-200
RYR2	9.33786e-205	1.46305	0.669	0.144	2.21709e-200
dapk1	6.17315e-203	1.50792	0.621	0.127	1.46569e-198
znf831	1.88547e-202	0.657521	0.152	0.008	4.47667e-198
ralgps1	2.5255e-202	1.41971	0.619	0.125	5.99629e-198
ldb2b	7.08574e-201	1.45929	0.556	0.105	1.68237e-196
dlg2	1.2319e-200	1.70113	0.912	0.308	2.92489e-196
ptprnb	1.92208e-200	1.4525	0.556	0.105	4.56359e-196
znf385d	2.03046e-199	1.21534	0.406	0.058	4.82092e-195
gas7a	4.62041e-199	1.53061	0.773	0.194	1.09702e-194
ANKFN1	5.58659e-199	1.797	0.333	0.041	1.32642e-194
cacna1ha	6.0959e-198	1.54729	0.739	0.177	1.44735e-193
GALNTL6	1.77269e-197	1.72243	0.68	0.156	4.20891e-193
celf5a	1.21407e-196	1.59276	0.933	0.299	2.88258e-192
ece2b	3.07439e-196	1.25802	0.699	0.157	7.29953e-192
BX571768.1	1.44965e-195	1.18356	0.389	0.055	3.44189e-191
astn1	5.31958e-195	1.42488	0.846	0.227	1.26303e-190
lrp8	9.30978e-195	1.58374	0.8	0.215	2.21042e-190
TANC2	1.8895e-193	1.39204	0.594	0.121	4.48624e-189
sipa1l1	2.97046e-193	1.34601	0.625	0.132	7.05275e-189
eml2	5.78964e-193	1.38687	0.482	0.083	1.37464e-188
celf2	9.78094e-193	1.8892	0.928	0.389	2.32229e-188
nrxn2a	1.00777e-191	1.48871	0.943	0.288	2.39275e-187
maptb	4.46568e-191	1.45178	0.88	0.253	1.06029e-186
RAP1GAP	3.61039e-190	1.19724	0.318	0.038	8.57215e-186
cacnb3a	9.89869e-189	1.35008	0.611	0.128	2.35024e-184
pvalb7	1.50405e-188	1.37239	0.349	0.046	3.57108e-184
DOCK4	4.74328e-188	1.34488	0.674	0.153	1.1262e-183
olfm1b	6.59855e-187	1.39961	0.613	0.13	1.56669e-182
gria1b	1.44549e-186	1.21202	0.423	0.066	3.43204e-182
ncam2	2.01322e-186	1.75388	0.678	0.163	4.77999e-182
nrxn1a	9.37841e-186	1.42316	0.987	0.343	2.22672e-181
kcnb1	2.50974e-185	1.28702	0.472	0.082	5.95888e-181
syndig1l	3.52563e-185	1.14131	0.415	0.064	8.37091e-181
ppfia2	3.70141e-185	1.43537	0.806	0.214	8.78825e-181
lhfpl4a	6.59772e-185	1.18301	0.402	0.061	1.5665e-180
SORCS3	8.1585e-184	1.61927	0.486	0.089	1.93707e-179
tmem108	9.12794e-184	1.69846	0.453	0.078	2.16725e-179
si:ch73-305o9.3	4.05241e-182	0.939047	0.312	0.038	9.62165e-178
KIRREL3	6.75792e-182	1.66196	0.427	0.071	1.60453e-177
slc12a5a	2.51126e-181	1.30954	0.6	0.127	5.9625e-177
tmem63c	3.06371e-181	1.26442	0.438	0.073	7.27417e-177
CT990561.1	2.84826e-180	1.35426	0.535	0.105	6.76263e-176
camk1db	3.2051e-180	0.837161	0.215	0.019	7.60986e-176
dscamb	3.63414e-180	1.56042	0.611	0.136	8.62854e-176
caln1	3.97515e-180	1.28218	0.394	0.061	9.43821e-176
cpne7	4.0932e-180	1.22296	0.274	0.031	9.71847e-176
adam11	8.93638e-180	1.18238	0.432	0.071	2.12177e-175
grid1a	1.66835e-179	1.50359	0.741	0.19	3.96116e-175
adgrb1a	2.7411e-179	1.52272	0.619	0.138	6.5082e-175
camk2d2	4.09507e-178	1.23172	0.661	0.152	9.72292e-174
pcdh11.1	2.90689e-177	1.49246	0.733	0.191	6.90183e-173
nbeab	4.60674e-177	1.43401	0.6	0.132	1.09378e-172
agap3	8.17909e-177	1.36517	0.787	0.214	1.94196e-172
nrg2b	1.47325e-176	1.41366	0.646	0.149	3.49793e-172
nell2b	6.79378e-176	1.37843	0.537	0.108	1.61305e-171
slc8a1b	1.55047e-175	1.41071	0.556	0.116	3.68128e-171
gabbr1b	6.96897e-175	1.30228	0.756	0.195	1.65464e-170
si:dkey-178k16.1	8.16685e-175	1.39933	0.829	0.238	1.93906e-170
pcdh1a	1.29447e-172	1.40738	0.611	0.14	3.07346e-168
csf1rb	1.62475e-172	0.594349	0.126	0.006	3.85764e-168
lrch1	3.42062e-172	1.11553	0.493	0.092	8.12158e-168
brsk2b	3.84458e-172	1.44886	0.832	0.242	9.12818e-168
grid2	4.33204e-172	1.48809	0.897	0.306	1.02856e-167
rbfox1	6.77693e-172	1.63355	0.865	0.292	1.60905e-167
nlgn2b	7.58839e-172	1.2874	0.478	0.089	1.80171e-167
tbc1d32	3.50716e-170	1.00305	0.316	0.042	8.32704e-166
dpf1	3.73057e-170	1.29056	0.459	0.084	8.8575e-166
gng13b	3.88435e-170	0.851578	0.192	0.016	9.22261e-166
cntnap5b	4.35225e-170	1.30308	0.402	0.066	1.03336e-165
LRRTM4.1	8.17945e-170	1.50711	0.726	0.193	1.94205e-165
FRMD5	1.02282e-169	1.37521	0.627	0.146	2.42849e-165
SGCZ	1.03064e-169	1.42062	0.533	0.11	2.44706e-165
kcnn1a	4.98369e-169	1.28016	0.436	0.076	1.18328e-164
efna3a	6.61465e-169	1.59013	0.558	0.121	1.57052e-164
SRCIN1	9.30329e-168	1.33109	0.758	0.207	2.20888e-163
zgc:165603	2.30599e-167	1.15592	0.497	0.096	5.47512e-163
grik4	2.6994e-167	1.54267	0.592	0.134	6.40918e-163
ak5	5.00315e-167	1.72768	0.592	0.139	1.1879e-162
lrfn4b	9.63684e-166	1.3432	0.467	0.088	2.28808e-161
ppp1r14ba	1.07258e-165	0.9147	0.242	0.026	2.54662e-161
ppp1r13bb	2.78246e-165	1.09919	0.427	0.074	6.6064e-161
ank2a	7.15841e-165	1.21062	0.491	0.095	1.69962e-160
cadpsa	2.43348e-164	1.49315	0.455	0.085	5.77781e-160
cntnap5l	5.41804e-164	1.30444	0.362	0.056	1.28641e-159
dlg3	1.78983e-163	1.41904	0.726	0.199	4.2496e-159
KHDRBS3	4.20684e-163	1.00543	0.274	0.033	9.98831e-159
nbeaa	5.09586e-163	1.40614	0.874	0.291	1.20991e-158
cadpsb	1.09453e-162	1.30618	0.756	0.206	2.59873e-158
fam107b	1.2949e-161	1.07434	0.537	0.111	3.07447e-157
si:ch211-214p16.3	1.6344e-161	1.01889	0.299	0.039	3.88057e-157
lrrc4ba	2.99737e-161	1.20915	0.653	0.158	7.11666e-157
dagla	7.89998e-161	1.30139	0.655	0.164	1.87569e-156
zpax2	1.06421e-160	0.872542	0.225	0.023	2.52675e-156
slc4a10b	2.03128e-160	0.970694	0.314	0.043	4.82286e-156
kcnab2a	2.40014e-160	1.25567	0.733	0.198	5.69865e-156
dscama	3.73356e-160	1.32646	0.507	0.103	8.8646e-156
shank3b	5.36536e-160	0.893675	0.288	0.037	1.2739e-155
mcf2l2	6.52116e-160	1.41929	0.747	0.209	1.54832e-155
gabra5	1.12986e-159	0.997565	0.242	0.027	2.68262e-155
pcdh7b	2.14331e-159	1.41538	0.827	0.254	5.08887e-155
slc44a5a	4.64201e-159	1.3929	0.543	0.118	1.10215e-154
magi2b	9.95653e-159	1.19315	0.596	0.138	2.36398e-154
dgkza	1.46869e-158	1.82447	0.747	0.242	3.48711e-154
pcxb	6.40485e-158	1.27631	0.495	0.1	1.5207e-153
magi1b	1.08856e-157	1.19146	0.617	0.146	2.58457e-153
phactr4b	1.20937e-157	1.08114	0.377	0.061	2.87142e-153
b4galnt4a	3.36102e-157	1.35703	0.682	0.179	7.98007e-153
ENSDARG00000105209	1.06243e-156	1.06971	0.547	0.117	2.52254e-152
si:dkey-35m8.1	3.03967e-156	1.35201	0.524	0.113	7.21708e-152
thsd7ab	8.2358e-156	1.33255	0.636	0.158	1.95543e-151
kalrnb	3.68102e-155	1.15732	0.518	0.11	8.73984e-151
unc5a	6.18029e-155	1.14151	0.705	0.188	1.46739e-150
gnao1a	9.28918e-155	1.30259	0.895	0.3	2.20553e-150
mtus1b	9.57852e-155	1.20322	0.566	0.128	2.27423e-150
kcnk10a	1.05956e-154	1.29417	0.543	0.12	2.51571e-150
shisa7a	1.52921e-154	0.992417	0.284	0.037	3.6308e-150
map6a	2.36266e-154	1.14968	0.478	0.095	5.60967e-150
ksr2	3.52548e-154	1.21821	0.579	0.135	8.37054e-150
cdkl5	4.23418e-154	1.14873	0.699	0.181	1.00532e-149
tox	4.28829e-154	1.16441	0.331	0.05	1.01817e-149
trpm3	1.3406e-153	1.36067	0.461	0.092	3.18299e-149
sgip1b	2.30078e-153	1.16919	0.594	0.139	5.46274e-149
plxna2	1.20194e-152	1.39714	0.743	0.218	2.85378e-148
ccdc85a	1.32455e-152	1.12739	0.448	0.085	3.14487e-148
atp1a3a	1.61768e-152	1.1617	0.68	0.175	3.84086e-148
nrg2a	1.85995e-152	1.39165	0.693	0.192	4.41608e-148
ank3a	3.293e-151	1.43873	0.903	0.345	7.81857e-147
bsnb	3.34363e-151	1.20334	0.699	0.189	7.93879e-147
ripor2	1.05e-150	1.22464	0.547	0.124	2.49302e-146
map1ab	1.41503e-150	1.25924	0.68	0.179	3.35971e-146
spock1	2.44157e-150	1.32297	0.619	0.154	5.79701e-146
furinb	4.02769e-150	1.16056	0.613	0.148	9.56294e-146
kcnh1a	5.26389e-150	1.22275	0.398	0.071	1.24981e-145
cacna1c	5.33478e-150	1.09457	0.661	0.167	1.26664e-145
zgc:158463	1.38828e-149	-5.03435	0.076	0.718	3.2962e-145
CSRNP3	3.99171e-149	1.2561	0.411	0.076	9.47753e-145
tafa5l	4.10398e-149	1.20818	0.817	0.251	9.74408e-145
RASSF5	5.37285e-149	1.15411	0.484	0.1	1.27568e-144
pcp4l1	6.00908e-149	0.656823	0.139	0.009	1.42674e-144
grm4	1.38289e-148	1.26857	0.621	0.156	3.2834e-144
gpm6ba	2.25201e-148	1.02886	0.526	0.114	5.34694e-144
si:ch211-194c3.5	3.30667e-148	1.06035	0.469	0.095	7.85103e-144
ppp2r5b	3.86859e-148	1.08004	0.476	0.097	9.18518e-144
adam22	3.9964e-148	1.15271	0.678	0.177	9.48866e-144
epha4b	6.70349e-148	1.13574	0.472	0.095	1.59161e-143
apba2b	1.39322e-147	1.15454	0.701	0.188	3.30793e-143
prkar1b	1.54477e-147	1.13937	0.545	0.124	3.66774e-143
cadm2b	2.06205e-147	1.20066	0.501	0.107	4.89593e-143
nalcn	5.3425e-147	1.15926	0.463	0.094	1.26847e-142
adgrl3.1	6.38164e-147	1.22017	0.779	0.23	1.51519e-142
gpr158b	7.1987e-147	1.26297	0.438	0.086	1.70919e-142
chrm2a	1.63262e-146	1.93214	0.465	0.1	3.87633e-142
aifm3	3.8647e-146	1.1885	0.377	0.066	9.17595e-142
syngap1a	8.66222e-146	0.904744	0.291	0.041	2.05667e-141
plppr4a	1.11149e-145	0.844808	0.236	0.028	2.639e-141
pdgfc	1.13017e-145	1.31015	0.68	0.191	2.68337e-141
hs2st1b	1.7166e-145	1.25837	0.655	0.174	4.07572e-141
slc6a6a	1.88899e-145	0.898558	0.383	0.067	4.48502e-141
lrrtm4l1	4.8213e-145	0.96407	0.255	0.032	1.14472e-140
nup93	6.59215e-145	1.1813	0.444	0.088	1.56517e-140
sybu	3.11808e-144	1.05738	0.326	0.051	7.40325e-140
nlgn4xa	3.31062e-144	1.24895	0.663	0.175	7.8604e-140
stx1b	1.0482e-143	1.14656	0.722	0.2	2.48875e-139
pid1	2.06362e-143	0.971398	0.371	0.064	4.89966e-139
rtn1b	4.40061e-143	1.11406	0.568	0.135	1.04484e-138
camk1b	6.71267e-143	1.08855	0.453	0.091	1.59379e-138
cntn3a.2	1.06182e-142	1.2987	0.368	0.065	2.52108e-138
gdpd5b	1.43363e-142	1.08463	0.331	0.052	3.40387e-138
cpne5b	1.52365e-142	1.2049	0.44	0.088	3.61761e-138
kcnd3	6.59936e-142	1.36031	0.596	0.15	1.56689e-137
ttll7	9.88227e-142	1.06842	0.488	0.105	2.34635e-137
dnm1a	1.49753e-141	1.12575	0.573	0.138	3.55559e-137
EML5	2.42133e-141	1.28603	0.52	0.12	5.74897e-137
nyap2a	4.65099e-141	1.22713	0.505	0.113	1.10429e-136
ntrk2b	2.4382e-140	1.03373	0.526	0.119	5.78903e-136
plcl1	3.35428e-140	0.612893	0.354	0.058	7.96408e-136
ptpn4b	1.19941e-139	1.1292	0.497	0.11	2.84776e-135
ABR	1.25272e-139	1.09378	0.549	0.13	2.97434e-135
fap	1.28023e-139	0.824142	0.238	0.029	3.03964e-135
arhgap33	1.76627e-139	1.07117	0.446	0.091	4.19365e-135
bean1	3.46225e-139	1.04414	0.402	0.075	8.22043e-135
atp2b3b	6.79624e-139	1.15889	0.724	0.207	1.61363e-134
slc35f1	1.18363e-138	1.15846	0.547	0.129	2.8103e-134
crybg1b	1.97141e-138	0.600497	0.122	0.008	4.68072e-134
cacna1ea	3.36342e-138	1.26368	0.398	0.076	7.98578e-134
grip2b	3.72602e-138	1.39748	0.482	0.107	8.84668e-134
baiap2l2b	4.01207e-138	0.706827	0.145	0.011	9.52585e-134
neurl1aa	4.80774e-138	0.926585	0.274	0.038	1.1415e-133
acap3b	9.14615e-138	1.12244	0.56	0.136	2.17157e-133
sash1a	1.33488e-137	1.24229	0.661	0.182	3.1694e-133
cacnb1	2.68033e-137	1.11329	0.535	0.125	6.3639e-133
zgc:113162	6.38315e-137	1.00632	0.328	0.053	1.51555e-132
dctn1b	6.63634e-137	1.12261	0.446	0.093	1.57567e-132
sema4ab	9.26601e-137	1.05176	0.381	0.07	2.20003e-132
kcnj5	2.92039e-136	0.861455	0.206	0.023	6.93387e-132
anks1b	3.05989e-136	1.1256	0.709	0.204	7.26509e-132
rgs7a	1.38241e-135	1.11804	0.432	0.088	3.28225e-131
ldb2a	1.66387e-135	1.22789	0.478	0.106	3.95053e-131
thsd7aa	1.80128e-134	1.14045	0.436	0.089	4.27679e-130
unc5da	1.40698e-133	1.4724	0.531	0.13	3.34059e-129
homer1b	1.42644e-133	1.25417	0.398	0.078	3.38681e-129
ncf4	3.98662e-133	0.573773	0.305	0.046	9.46543e-129
gabrb2a	1.79522e-132	1.07811	0.749	0.224	4.26239e-128
si:ch211-210g13.5	2.68271e-132	1.09876	0.617	0.165	6.36956e-128
kiaa1549la	3.92936e-132	1.07129	0.596	0.153	9.32949e-128
nav1b	1.01819e-131	1.04042	0.535	0.129	2.41748e-127
tmem178b	1.08408e-131	0.991487	0.592	0.15	2.57394e-127
si:ch211-203b8.6	1.97637e-131	0.790655	0.206	0.023	4.69249e-127
pcsk1nl	2.50105e-131	1.08577	0.526	0.125	5.93824e-127
camkva	2.77935e-131	1.08653	0.225	0.028	6.599e-127
RIMBP2	3.46098e-131	1.09459	0.457	0.1	8.21741e-127
C11H3orf14	7.66889e-131	1.08123	0.269	0.039	1.82082e-126
unc80	8.71134e-131	1.12066	0.453	0.098	2.06833e-126
trhde.2	1.01348e-130	1.19736	0.44	0.094	2.4063e-126
magi2a	2.71359e-130	1.20655	0.743	0.245	6.44287e-126
jph3	3.0437e-130	1.01248	0.562	0.139	7.22666e-126
ptprga	6.92074e-130	1.26233	0.792	0.266	1.64319e-125
chrm4a	9.71913e-130	1.11594	0.257	0.036	2.30761e-125
gramd1ba	1.57665e-129	1.1553	0.488	0.113	3.74344e-125
slitrk4	3.63451e-129	0.83921	0.234	0.03	8.62941e-125
KCNT1	4.57544e-129	1.03033	0.484	0.109	1.08635e-124
asic1a	8.51074e-129	0.95933	0.354	0.064	2.02071e-124
scn1lab	9.46791e-129	1.07622	0.802	0.256	2.24797e-124
cdc42se2	1.95768e-128	1.01536	0.495	0.114	4.64811e-124
adcy1a	3.56185e-128	1.18459	0.299	0.048	8.45691e-124
dgkh	4.3478e-128	1.12406	0.636	0.177	1.0323e-123
jakmip1	5.42494e-128	0.943835	0.282	0.043	1.28804e-123
GRM7	5.91323e-128	1.17453	0.545	0.137	1.40398e-123
gria3a	1.30805e-127	1.23851	0.432	0.093	3.1057e-123
dclk1a	1.72866e-127	1.36501	0.469	0.108	4.10437e-123
ndrg3b	5.45568e-127	1.08473	0.589	0.155	1.29534e-122
syt1a	6.03632e-127	1.05624	0.819	0.266	1.4332e-122
cadm1b	7.2193e-127	1.05648	0.427	0.09	1.71408e-122
hivep3a	7.68488e-127	0.888286	0.575	0.144	1.82462e-122
fstl5	8.58678e-127	1.22664	0.478	0.111	2.03876e-122
il1rapl1a	2.78768e-126	1.22368	0.697	0.215	6.61878e-122
ahdc1	3.09039e-126	1.12797	0.398	0.081	7.33751e-122
auts2a	3.20923e-126	1.27749	0.815	0.289	7.61968e-122
kcnh3	4.18714e-126	1.48052	0.469	0.11	9.94152e-122
ncam1b	7.69892e-126	1.19952	0.627	0.178	1.82795e-121
palm1a	1.49937e-125	1.10003	0.373	0.073	3.55996e-121
cnksr2b	2.20473e-125	1.05106	0.585	0.154	5.2347e-121
sgsm2	3.04482e-125	1.05118	0.331	0.058	7.22932e-121
csmd3a	7.63546e-125	1.12789	0.598	0.159	1.81289e-120
sema6ba	1.27549e-124	1.09322	0.373	0.073	3.0284e-120
pik3cd	1.53078e-124	0.94613	0.413	0.085	3.63453e-120
blmh	1.74271e-124	1.04377	0.672	0.191	4.13772e-120
cdh24b	1.94323e-124	1.16683	0.438	0.096	4.61381e-120
si:dkey-91m11.5	7.01239e-124	0.856302	0.225	0.029	1.66495e-119
ppp3cb	2.5283e-123	0.998914	0.448	0.1	6.00295e-119
trim46a	2.81253e-123	0.807677	0.213	0.026	6.6778e-119
nectin1b	4.09411e-123	1.24013	0.768	0.266	9.72066e-119
camk2d1	6.31412e-123	1.27826	0.286	0.046	1.49916e-118
ttyh3b	6.52063e-123	1.02422	0.501	0.121	1.54819e-118
tp53i11b	1.53134e-122	1.01112	0.377	0.074	3.63586e-118
zgc:171482	1.38506e-121	1.17869	0.415	0.089	3.28855e-117
BX465198.2	1.74172e-121	1.03392	0.429	0.094	4.13537e-117
gskip	2.48667e-121	0.773677	0.312	0.053	5.9041e-117
hacd3	2.80082e-121	0.945452	0.411	0.087	6.64999e-117
padi2	4.76366e-121	0.652095	0.152	0.014	1.13104e-116
cntnap2a	1.98974e-120	1.48802	0.678	0.223	4.72424e-116
galnt9	2.05181e-120	1.10831	0.495	0.12	4.87161e-116
timp4.3	2.30864e-120	0.848652	0.238	0.033	5.48141e-116
gabrg2	6.94908e-120	0.985442	0.436	0.097	1.64992e-115
MAN1C1	1.25706e-119	1.04346	0.457	0.105	2.98464e-115
ctnnd2b	1.28579e-119	0.97152	0.429	0.094	3.05285e-115
pcdh2g28	2.01267e-119	1.07847	0.825	0.288	4.77869e-115
fam49al	8.40217e-119	1.18356	0.461	0.109	1.99493e-114
syt7b	1.00529e-118	1.19436	0.583	0.16	2.38685e-114
erc2	6.81457e-118	1.00431	0.482	0.116	1.61798e-113
zdhhc14	1.13922e-117	0.863447	0.337	0.063	2.70484e-113
nol4la	1.15691e-117	0.973881	0.354	0.068	2.74685e-113
slc17a6a	3.31213e-117	0.718342	0.175	0.019	7.86399e-113
si:ch211-186j3.6	3.32361e-117	1.08718	0.558	0.15	7.89124e-113
CR749775.3	3.55011e-117	0.814399	0.208	0.027	8.42903e-113
si:ch211-208k15.1	8.3997e-117	0.956466	0.602	0.166	1.99434e-112
adam23a	1.78537e-116	0.837602	0.558	0.144	4.239e-112
hspa4l	1.88264e-116	0.957334	0.726	0.223	4.46994e-112
aff2	2.58034e-116	1.20148	0.773	0.27	6.1265e-112
IGLON5	4.31722e-116	1.08615	0.848	0.305	1.02504e-111
ppp1r9ba	1.31759e-115	0.797805	0.303	0.053	3.12835e-111
ano1	1.45631e-115	0.882288	0.305	0.053	3.45772e-111
pou2f2a	1.82332e-115	1.04551	0.324	0.06	4.32911e-111
elovl6	3.20504e-115	0.917343	0.524	0.133	7.60972e-111
nav3	1.18119e-114	0.94253	0.472	0.113	2.80451e-110
ncalda	1.19662e-114	0.806202	0.291	0.049	2.84113e-110
rab11fip3	3.2592e-114	0.897337	0.434	0.098	7.73833e-110
fam49bb	1.10306e-113	0.916824	0.455	0.107	2.61901e-109
plxna3	1.14444e-113	1.24097	0.8	0.294	2.71724e-109
tp53bp1	1.82475e-113	0.884261	0.474	0.114	4.3325e-109
kcnh5a	4.76946e-113	0.972998	0.255	0.04	1.13241e-108
pld2	1.63088e-112	0.850006	0.24	0.036	3.8722e-108
prmt8b	2.23453e-112	0.846321	0.166	0.018	5.30544e-108
cacna1ab	2.91677e-112	0.830143	0.84	0.29	6.92529e-108
GRIK2	3.03068e-112	1.30891	0.581	0.168	7.19575e-108
mapk10	3.59131e-112	0.939873	0.667	0.2	8.52685e-108
nhsb	5.79057e-112	0.973889	0.495	0.124	1.37486e-107
si:dkey-1h24.2	9.88438e-112	0.817602	0.179	0.021	2.34685e-107
syt7a	3.56078e-111	1.0127	0.556	0.153	8.45437e-107
kctd17	6.7455e-111	0.842451	0.259	0.041	1.60159e-106
cabp1a	8.50879e-111	0.850228	0.257	0.041	2.02024e-106
iqsec3a	1.177e-110	1.00626	0.709	0.225	2.79455e-106
lrfn1	1.5997e-110	1.00192	0.478	0.118	3.79817e-106
specc1	4.6061e-110	0.936305	0.478	0.119	1.09363e-105
clcn2a	6.85184e-110	1.21379	0.396	0.089	1.62683e-105
zgc:77784	7.93355e-110	0.946276	0.413	0.093	1.88366e-105
eps8b	1.16338e-109	0.926999	0.221	0.031	2.76221e-105
camkk1a	1.91418e-109	1.1404	0.434	0.105	4.54485e-105
krtcap2	2.03375e-109	0.593864	0.211	0.028	4.82874e-105
nos1	2.82889e-109	1.07712	0.234	0.035	6.71664e-105
lrrc4cb	2.87642e-109	0.992958	0.354	0.073	6.82949e-105
chmp6b	3.83507e-109	1.51978	0.4	0.091	9.10561e-105
ssbp2	5.67028e-109	0.949242	0.503	0.131	1.34629e-104
brinp1	1.19131e-108	1.03888	0.608	0.18	2.82852e-104
palmdb	2.85617e-108	0.742023	0.177	0.021	6.7814e-104
scn8aa	5.92385e-108	0.916746	0.587	0.167	1.4065e-103
grm3	7.71463e-108	0.952071	0.28	0.049	1.83168e-103
zgc:153615	1.06076e-107	0.835795	0.293	0.052	2.51857e-103
tulp4b	2.34091e-107	0.680508	0.194	0.025	5.55802e-103
ephb3a	3.1059e-107	1.01298	0.345	0.071	7.37435e-103
pcdh11	2.69192e-106	0.891494	0.469	0.117	6.39141e-102
cacna1ia	3.2689e-106	0.887926	0.589	0.169	7.76135e-102
onecut3b	8.65243e-106	0.701737	0.116	0.009	2.05435e-101
cadm4	1.06614e-105	1.18885	0.726	0.26	2.53133e-101
kcnip1b	1.35516e-105	0.938743	0.251	0.041	3.21756e-101
cacna2d2b	1.94582e-105	0.85958	0.324	0.064	4.61997e-101
camta1b	2.23987e-105	0.938663	0.653	0.199	5.31814e-101
CR974456.1	1.35118e-104	0.791419	0.301	0.056	3.2081e-100
aig1	1.59424e-104	0.954834	0.396	0.091	3.78519e-100
gabrb4	2.28122e-104	1.01228	0.385	0.087	5.41629e-100
prkcz	4.9171e-104	0.945343	0.693	0.227	1.16747e-99
ksr1a	5.68388e-104	0.953376	0.269	0.047	1.34952e-99
GARNL3	8.60599e-104	0.892771	0.499	0.131	2.04332e-99
CU302253.1	1.02867e-103	0.686059	0.143	0.014	2.44238e-99
CR392045.1	2.10211e-103	1.15509	0.286	0.053	4.99103e-99
scn3b	2.8862e-103	0.988189	0.248	0.041	6.8527e-99
r3hdm1	3.26336e-103	0.934999	0.526	0.144	7.7482e-99
eno2	4.05068e-103	0.793428	0.427	0.102	9.61753e-99
srgap1b	4.82504e-103	0.878114	0.263	0.045	1.14561e-98
chd5	2.09125e-102	0.832463	0.331	0.067	4.96525e-98
ralgapa2	2.62823e-102	0.860072	0.72	0.239	6.2402e-98
gfra4a	2.70421e-102	1.38482	0.457	0.119	6.42061e-98
dgkg	2.9603e-102	0.814254	0.423	0.101	7.02863e-98
adcy8	3.10259e-102	1.00243	0.404	0.095	7.36647e-98
DGKI	1.21633e-101	0.766904	0.314	0.061	2.88793e-97
TMEM8B	1.38801e-101	0.892951	0.518	0.141	3.29556e-97
elp2	1.60552e-101	0.755654	0.276	0.049	3.81199e-97
VSTM2B	2.70034e-101	0.929811	0.282	0.052	6.41142e-97
gria2a	3.39405e-101	0.877095	0.432	0.106	8.0585e-97
ctnnd2a	3.74413e-101	0.98854	0.634	0.197	8.88969e-97
si:dkey-12h9.6	4.3117e-101	0.849027	0.303	0.059	1.02373e-96
ncanb	5.91836e-101	1.24121	0.358	0.079	1.4052e-96
aatka	6.23623e-101	0.628941	0.223	0.034	1.48067e-96
tnikb	6.33846e-101	0.944162	0.545	0.156	1.50494e-96
osbpl3b	6.68704e-101	0.881995	0.371	0.082	1.5877e-96
adarb1a	1.17181e-100	0.889796	0.291	0.055	2.78223e-96
map7d2b	3.8976e-100	0.881552	0.434	0.108	9.25406e-96
rps6ka3b	4.60777e-100	1.03034	0.419	0.103	1.09402e-95
klf12b	7.46547e-100	0.894009	0.297	0.057	1.77253e-95
chst11	1.02273e-99	0.814374	0.347	0.074	2.42827e-95
itpk1b	1.42697e-99	0.868559	0.406	0.097	3.38804e-95
trim66	1.9059e-99	0.795301	0.269	0.048	4.52518e-95
sorcs2	2.20896e-99	0.941372	0.562	0.166	5.24473e-95
sdk2b	2.70506e-99	1.00105	0.381	0.088	6.42262e-95
wdr17	4.73782e-99	0.748792	0.202	0.029	1.1249e-94
ttbk1a	6.24569e-99	0.84913	0.345	0.074	1.48291e-94
dtnbb	2.43256e-98	0.884607	0.375	0.085	5.77563e-94
ppp1r1c	3.04082e-98	0.780858	0.347	0.074	7.21982e-94
ptprr	3.36281e-98	0.660104	0.183	0.024	7.98432e-94
scg3	1.31697e-97	0.643877	0.202	0.029	3.12689e-93
rgs12b	1.80337e-97	0.794826	0.248	0.042	4.28173e-93
si:ch211-119o8.4	4.14763e-97	0.587394	0.147	0.016	9.84772e-93
abhd8a	5.17727e-97	0.672419	0.194	0.027	1.22924e-92
rims1b	5.64367e-97	0.499272	0.585	0.17	1.33998e-92
amph	8.03495e-97	0.729002	0.314	0.063	1.90774e-92
bmpr2a	4.9765e-96	0.820956	0.568	0.169	1.18157e-91
nexmifb	5.09568e-96	0.889759	0.627	0.197	1.20987e-91
hspb8	7.06294e-96	-4.74705	0.006	0.528	1.67695e-91
plppr2a	7.35913e-96	0.705155	0.307	0.062	1.74728e-91
ppm1e	7.43341e-96	1.08975	0.423	0.108	1.76491e-91
tenm3	1.26735e-95	0.497413	0.575	0.169	3.00907e-91
kcnma1a	1.51412e-95	0.984204	0.966	0.544	3.59498e-91
chrnb2	1.51736e-95	0.806052	0.314	0.065	3.60266e-91
epb41a	1.88674e-95	0.859439	0.688	0.223	4.47968e-91
unc5db	2.02154e-95	1.58892	0.318	0.069	4.79974e-91
hsp90aa1.1	2.83531e-95	-5.33579	0.004	0.524	6.73187e-91
dennd5a	2.8844e-95	0.922834	0.646	0.213	6.84844e-91
mmp24	3.07684e-95	0.817556	0.392	0.093	7.30534e-91
pde1a	3.25742e-95	0.837476	0.427	0.108	7.7341e-91
mapk8ip3	3.38233e-95	0.828851	0.438	0.111	8.03068e-91
whrna	4.59152e-95	1.1991	0.373	0.089	1.09016e-90
INSYN2A.1	8.82323e-95	0.90419	0.394	0.096	2.0949e-90
npr2	1.39574e-94	0.753987	0.206	0.031	3.3139e-90
pld1b	2.25494e-94	0.51463	0.112	0.01	5.35391e-90
epha7	3.19349e-94	0.934704	0.585	0.183	7.5823e-90
CDH18	3.91519e-94	0.891751	0.423	0.107	9.29584e-90
hcn1	7.52154e-94	0.918138	0.64	0.208	1.78584e-89
grin2db	1.06046e-93	0.912819	0.444	0.116	2.51784e-89
fgf14	1.45644e-93	1.00747	0.326	0.071	3.45803e-89
ttbk1b	1.57089e-93	0.602466	0.223	0.036	3.72977e-89
si:dkey-193n17.9	2.18011e-93	0.718035	0.183	0.025	5.17625e-89
rbfox3b	4.16679e-93	1.06958	0.345	0.078	9.89322e-89
traf4a	6.55613e-93	0.818472	0.383	0.091	1.55662e-88
aatkb	7.57476e-93	0.808887	0.486	0.136	1.79847e-88
myo10l1	8.3613e-93	0.924298	0.358	0.083	1.98522e-88
zbtb46	1.14059e-92	0.789833	0.368	0.085	2.70811e-88
shisal1b	1.20448e-92	1.05225	0.24	0.042	2.8598e-88
ptprub	1.66003e-92	1.08753	0.575	0.184	3.94142e-88
lrrtm2	3.69344e-92	0.774776	0.263	0.049	8.76934e-88
aplp1	4.56931e-92	0.696919	0.785	0.282	1.08489e-87
cacna1bb	5.00722e-92	1.02455	0.36	0.084	1.18886e-87
BX546453.1	5.42807e-92	0.754326	0.265	0.05	1.28879e-87
fmn2b	5.44528e-92	0.754784	0.396	0.096	1.29287e-87
spa17	8.39631e-92	0.589129	0.139	0.015	1.99353e-87
camkvb	9.88176e-92	0.970787	0.253	0.046	2.34623e-87
usp6nl	1.21266e-91	1.36656	0.358	0.086	2.87922e-87
slc6a1a	3.36914e-91	0.803607	0.284	0.056	7.99934e-87
ppfia3	3.69636e-91	0.755403	0.558	0.166	8.77627e-87
xkr6a	5.9202e-91	0.721244	0.236	0.041	1.40563e-86
GUCY1A2	7.87884e-91	0.683473	0.217	0.035	1.87067e-86
si:ch211-168f7.5	9.16977e-91	0.578077	0.154	0.019	2.17718e-86
unm-sa1261	1.04098e-90	0.8011	0.272	0.053	2.4716e-86
hsp70l	1.04656e-90	-4.08308	0.015	0.519	2.48485e-86
ppp1r21	1.32214e-90	0.892361	0.421	0.11	3.13915e-86
pde11a	1.32672e-90	0.637741	0.145	0.017	3.15003e-86
pou2f2a.1	1.43315e-90	0.982825	0.282	0.056	3.40273e-86
ttn.2	1.49726e-90	-6.36378	0.004	0.508	3.55495e-86
mogat2	2.34853e-90	0.776412	0.255	0.047	5.57611e-86
taok2b	3.19167e-90	0.598457	0.293	0.058	7.57798e-86
celf5b	3.20494e-90	0.68192	0.284	0.056	7.6095e-86
lrrc75ba	3.30168e-90	0.980809	0.398	0.1	7.83919e-86
si:ch211-255p10.4	3.98435e-90	0.688872	0.242	0.043	9.46004e-86
igsf9bb	5.77749e-90	1.28443	0.328	0.074	1.37175e-85
ano2b	7.27461e-90	1.02208	0.251	0.046	1.72721e-85
hecw1b	1.28087e-89	0.778914	0.352	0.081	3.04118e-85
si:dkey-52j6.3	1.73234e-89	0.886249	0.198	0.03	4.11309e-85
DISP3	1.98014e-89	0.840935	0.263	0.05	4.70145e-85
negr1	2.48283e-89	0.766553	0.682	0.23	5.89497e-85
fam184a	2.66781e-89	0.875658	0.644	0.21	6.33418e-85
ttc27	3.14956e-89	0.771691	0.337	0.076	7.478e-85
CR388373.3	3.52487e-89	1.10312	0.295	0.062	8.36911e-85
src	4.21012e-89	0.87502	0.383	0.095	9.99609e-85
CR847844.1	4.75143e-89	0.886001	0.36	0.085	1.12813e-84
lmo3	5.0453e-89	0.931594	0.232	0.04	1.1979e-84
chsy3	6.52737e-89	0.884386	0.457	0.127	1.54979e-84
tmem132e	6.53521e-89	0.874087	0.343	0.079	1.55166e-84
shank1	6.74598e-89	0.875181	0.573	0.18	1.6017e-84
cacng8a	1.02493e-88	0.639543	0.194	0.029	2.4335e-84
dclk2a	1.12976e-88	0.9952	0.377	0.092	2.68238e-84
nlgn2a	1.67456e-88	0.780999	0.608	0.193	3.9759e-84
pitpnm3	2.31593e-88	0.993191	0.318	0.071	5.49872e-84
prkg1b	3.13296e-88	0.973566	0.356	0.085	7.43858e-84
rab11fip4a	3.84391e-88	0.775049	0.339	0.078	9.1266e-84
bmp7b	4.44705e-88	0.558605	0.152	0.019	1.05586e-83
sez6b	4.50516e-88	0.934095	0.528	0.16	1.06966e-83
pspc1	4.79982e-88	0.772331	0.343	0.079	1.13962e-83
kirrel1b	6.69716e-88	1.0274	0.366	0.089	1.59011e-83
phf24	7.95216e-88	0.724459	0.291	0.06	1.88808e-83
rgs6	8.23713e-88	1.07459	0.337	0.079	1.95574e-83
cadm1a	1.28366e-87	1.06762	0.665	0.245	3.04778e-83
rgs9b	2.22324e-87	0.780758	0.213	0.035	5.27863e-83
ntrk2a	2.29462e-87	0.821985	0.269	0.053	5.44811e-83
fmnl2b	2.41038e-87	0.725688	0.253	0.048	5.72297e-83
ndrg4	3.12501e-87	0.779245	0.501	0.144	7.41972e-83
grik5	3.12857e-87	0.844646	0.253	0.048	7.42816e-83
celsr3	3.66811e-87	0.819401	0.341	0.079	8.70919e-83
rnf166	4.80702e-87	0.744968	0.305	0.066	1.14133e-82
fgf13a	5.76913e-87	0.800629	0.827	0.319	1.36977e-82
ttn.1	7.62979e-87	-6.10984	0.004	0.495	1.81154e-82
tln2b	8.90925e-87	0.712488	0.274	0.055	2.11532e-82
slc24a3	9.0003e-87	0.969843	0.404	0.107	2.13694e-82
ghrhrb	1.47914e-86	0.953616	0.166	0.023	3.51192e-82
parp8	1.73321e-86	0.708923	0.337	0.077	4.11516e-82
unc45b	1.83801e-86	-5.05405	0.008	0.498	4.364e-82
unc13a	1.95671e-86	0.705318	0.291	0.061	4.64581e-82
pip4k2ab	2.02807e-86	0.713057	0.411	0.106	4.81525e-82
adcy5	2.06108e-86	0.822051	0.383	0.097	4.89361e-82
prkcba	2.08117e-86	0.829168	0.326	0.074	4.94132e-82
myo9ab	2.23836e-86	0.624466	0.236	0.042	5.31455e-82
FAM135B	2.3312e-86	0.825432	0.301	0.065	5.53498e-82
celf4	2.88491e-86	0.861554	0.712	0.255	6.84964e-82
galr2b	3.01472e-86	0.724606	0.168	0.023	7.15784e-82
cita	3.40489e-86	0.911554	0.408	0.108	8.08423e-82
khdrbs2	4.15152e-86	0.894547	0.286	0.06	9.85696e-82
arhgap39	4.67927e-86	0.655502	0.192	0.029	1.111e-81
zmp:0000000924	5.78175e-86	0.907421	0.379	0.096	1.37276e-81
pi4kab	7.24739e-86	0.753678	0.284	0.059	1.72075e-81
actc1b	1.02212e-85	-5.77132	0.013	0.496	2.42682e-81
TMEM132C.1	2.80048e-85	1.07378	0.469	0.137	6.64917e-81
camta1a	2.81817e-85	0.68207	0.646	0.214	6.69118e-81
ppp1r9bb	4.10869e-85	0.828968	0.324	0.074	9.75526e-81
RAPGEF4	5.27279e-85	0.887087	0.291	0.062	1.25192e-80
ptprdb	8.18433e-85	0.803671	0.4	0.104	1.9432e-80
def8	8.5703e-85	0.79643	0.573	0.184	2.03485e-80
heatr1	9.89067e-85	0.668173	0.192	0.03	2.34834e-80
CU570893.1	1.094e-84	0.772575	0.276	0.057	2.59748e-80
acvr2aa	1.19931e-84	0.754233	0.474	0.135	2.84752e-80
SYNDIG1	1.34053e-84	0.647132	0.194	0.03	3.18283e-80
tmeff2a	1.96995e-84	0.788273	0.356	0.086	4.67725e-80
adcyap1r1a.1	2.07386e-84	0.533689	0.211	0.035	4.92397e-80
sirt6	2.43236e-84	0.817383	0.352	0.085	5.77515e-80
neb	2.91373e-84	-4.76131	0.004	0.485	6.91806e-80
si:dkey-33c12.4	4.29976e-84	0.816352	0.461	0.132	1.02089e-79
bicdl1	5.47368e-84	0.693718	0.349	0.084	1.29961e-79
bag3	6.85074e-84	-4.03188	0.048	0.512	1.62657e-79
timp4.2	7.91362e-84	0.620703	0.147	0.019	1.87893e-79
mctp1a	8.95044e-84	0.877162	0.604	0.204	2.1251e-79
BX901962.4	1.14179e-83	0.757909	0.341	0.081	2.71094e-79
micu3a	1.33451e-83	0.755183	0.377	0.095	3.16854e-79
pde4d	2.95388e-83	0.960189	0.398	0.107	7.01339e-79
adgrb2	3.12052e-83	0.813982	0.339	0.08	7.40905e-79
glrbb	3.3387e-83	0.713211	0.324	0.074	7.92707e-79
UBE2O	3.3421e-83	0.82941	0.32	0.074	7.93516e-79
spon1b	3.91094e-83	0.981812	0.316	0.072	9.28575e-79
znf365	4.80245e-83	0.718769	0.227	0.041	1.14025e-78
fbxo41	1.21884e-82	0.741334	0.295	0.064	2.8939e-78
tnr	1.29443e-82	0.9836	0.423	0.118	3.07337e-78
asic2	1.43218e-82	1.0132	0.659	0.242	3.40043e-78
si:dkeyp-72g9.4	3.28802e-82	0.428415	0.118	0.012	7.80674e-78
camk1a	4.98492e-82	0.769096	0.305	0.068	1.18357e-77
klf7a	5.86254e-82	0.855901	0.436	0.123	1.39194e-77
CACNA2D1	7.45938e-82	1.06317	0.276	0.059	1.77108e-77
tnnt3b	9.75334e-82	-4.67946	0.008	0.477	2.31574e-77
rai1	1.08185e-81	0.798674	0.324	0.076	2.56864e-77
man1a2	2.98705e-81	0.821604	0.627	0.22	7.09215e-77
RAPH1	4.36602e-81	0.643261	0.467	0.136	1.03662e-76
erc1a	4.66348e-81	0.665347	0.295	0.065	1.10725e-76
magi3b	4.84171e-81	0.788717	0.541	0.171	1.14957e-76
hsph1	5.38539e-81	-2.23954	0.602	0.795	1.27865e-76
fnbp1a	5.80341e-81	0.614717	0.24	0.046	1.3779e-76
RASGRF1	6.72727e-81	0.371929	0.634	0.209	1.59726e-76
yjefn3	7.19652e-81	0.824402	0.305	0.069	1.70867e-76
dnajb1b	1.14806e-80	-3.52232	0.042	0.503	2.72584e-76
slc7a14a	1.20274e-80	0.60148	0.185	0.029	2.85566e-76
TENM2.1	1.50769e-80	1.22948	0.638	0.24	3.57971e-76
triob	3.60428e-80	0.661098	0.484	0.143	8.55765e-76
mapre3a	4.73104e-80	0.593394	0.211	0.037	1.12329e-75
clip2	7.12519e-80	0.695148	0.291	0.064	1.69173e-75
grm5b	7.65687e-80	0.849919	0.377	0.099	1.81797e-75
adgra1a	7.90024e-80	0.763627	0.307	0.071	1.87575e-75
ptchd4	1.43107e-79	0.680616	0.219	0.04	3.3978e-75
nudt14	1.59146e-79	0.731783	0.297	0.067	3.77862e-75
kcnk1b	4.12004e-79	0.508393	0.156	0.022	9.7822e-75
shisa9b	4.41968e-79	0.850268	0.236	0.045	1.04936e-74
zgc:162879	4.99279e-79	0.728701	0.221	0.041	1.18544e-74
pbx3a	5.39459e-79	0.949607	0.152	0.021	1.28084e-74
asic1c	1.36031e-78	1.08228	0.328	0.081	3.22978e-74
map7d2a	1.62828e-78	0.820882	0.366	0.096	3.86604e-74
camk4	2.24383e-78	0.537279	0.44	0.123	5.32751e-74
spns2	2.615e-78	0.649125	0.509	0.158	6.2088e-74
madd	3.27346e-78	0.714379	0.524	0.165	7.77218e-74
fam169aa	3.28122e-78	0.503419	0.166	0.025	7.79061e-74
cacna1aa	6.04596e-78	0.754598	0.634	0.219	1.43549e-73
necab1	6.10915e-78	0.70144	0.181	0.029	1.4505e-73
hdac9b	9.54206e-78	0.840824	0.36	0.093	2.26557e-73
ppp2r2bb	1.13979e-77	0.829657	0.387	0.105	2.7062e-73
carmil2	1.25231e-77	0.725928	0.284	0.063	2.97335e-73
kcnh6a	1.27291e-77	0.564652	0.215	0.038	3.02228e-73
htr2cl1	1.37528e-77	1.08067	0.312	0.075	3.26533e-73
nptna	1.63886e-77	0.681521	0.429	0.121	3.89115e-73
fam20cb	1.97087e-77	0.820787	0.4	0.111	4.67944e-73
atcayb	2.00731e-77	0.770907	0.293	0.067	4.76595e-73
hsp70.2	2.30012e-77	-3.35088	0.069	0.516	5.46117e-73
KCNK12	5.69912e-77	0.719149	0.143	0.019	1.35314e-72
akt3a	6.17492e-77	0.732774	0.619	0.216	1.46611e-72
si:dkey-183c6.8	6.48705e-77	0.511821	0.124	0.014	1.54022e-72
prr7	7.43242e-77	0.423057	0.109	0.011	1.76468e-72
asic1b	8.54422e-77	0.834488	0.257	0.054	2.02865e-72
cplx2.1	1.25999e-76	0.517328	0.154	0.022	2.99159e-72
kdm6ba	1.31321e-76	0.783647	0.817	0.339	3.11796e-72
mapk8ip2	1.54265e-76	0.709013	0.32	0.077	3.66271e-72
ahcyl1	1.78305e-76	0.670141	0.259	0.054	4.23349e-72
fgf12a	1.80027e-76	0.764321	0.316	0.076	4.27438e-72
pcdh7a	1.94526e-76	0.773642	0.491	0.152	4.61862e-72
celf3a	2.07224e-76	0.839523	0.345	0.088	4.92012e-72
fat3a	2.14093e-76	0.946107	0.495	0.159	5.08322e-72
mgat4a	4.82069e-76	0.800413	0.549	0.184	1.14458e-71
dvl1b	5.2989e-76	0.688265	0.213	0.039	1.25812e-71
pcnx2	7.75113e-76	0.658904	0.347	0.088	1.84035e-71
slc4a10a	7.7806e-76	0.605845	0.583	0.192	1.84735e-71
sptbn2	7.8393e-76	0.602715	0.251	0.051	1.86129e-71
snap91b	9.10867e-76	0.673619	0.495	0.152	2.16267e-71
cpne9	1.04151e-75	1.11999	0.288	0.067	2.47286e-71
2023-03-01	1.44602e-75	0.52117	0.141	0.019	3.43328e-71
arhgap32a	2.02209e-75	0.777871	0.28	0.063	4.80104e-71
atp6ap1la	2.05897e-75	0.574661	0.152	0.021	4.8886e-71
nfasca	2.08902e-75	0.670231	0.507	0.158	4.95997e-71
ccdc167	2.36987e-75	0.721665	0.356	0.092	5.62678e-71
si:ch73-60h1.1	6.75626e-75	0.740187	0.32	0.079	1.60414e-70
wdr19	8.72667e-75	0.684133	0.215	0.04	2.07197e-70
calcrla	1.54251e-74	0.881526	0.322	0.08	3.66238e-70
tlr7	1.9497e-74	0.723044	0.312	0.075	4.62916e-70
insyn1	2.22726e-74	0.653144	0.32	0.078	5.28817e-70
dclk1b	2.69021e-74	0.748372	0.261	0.056	6.38738e-70
camsap2a	2.80455e-74	0.596681	0.648	0.228	6.65885e-70
ek1	3.19441e-74	0.890277	0.248	0.052	7.58449e-70
mark3a	4.89517e-74	0.73269	0.512	0.165	1.16226e-69
sh3gl3a	5.81249e-74	0.655679	0.331	0.083	1.38006e-69
syt2a	6.80574e-74	0.814846	0.406	0.117	1.61589e-69
smap2	9.53388e-74	0.628633	0.352	0.091	2.26363e-69
gphna	9.59893e-74	0.794291	0.495	0.157	2.27907e-69
lrrc4.1	9.92494e-74	0.647355	0.238	0.048	2.35648e-69
si:dkey-16p21.7	1.33706e-73	0.560955	0.251	0.052	3.17458e-69
smyd1b	1.36164e-73	-4.70915	0.004	0.443	3.23294e-69
plcl2	1.46637e-73	0.671862	0.326	0.082	3.4816e-69
inpp4ab	1.47744e-73	0.777514	0.467	0.145	3.50789e-69
stambpl1	2.11518e-73	0.757557	0.24	0.05	5.02206e-69
atp2b2	2.80828e-73	0.639824	0.465	0.141	6.6677e-69
CT583728.27	3.60016e-73	0.896292	0.278	0.064	8.54785e-69
gpc3	3.61954e-73	0.929389	0.379	0.105	8.59388e-69
mylpfa	4.98151e-73	-5.20018	0.013	0.448	1.18276e-68
TRIM67	5.94485e-73	0.610654	0.187	0.032	1.41149e-68
agbl4.1	6.97659e-73	0.650789	0.493	0.155	1.65645e-68
naalad2	8.08358e-73	0.535625	0.137	0.018	1.91929e-68
fibcd1	8.66421e-73	0.681863	0.248	0.052	2.05714e-68
ablim1b	9.35244e-73	0.490203	0.512	0.162	2.22055e-68
plxna4	1.54286e-72	0.715659	0.448	0.136	3.6632e-68
grin2da	1.9655e-72	0.738462	0.288	0.067	4.66668e-68
BX897729.1	2.11918e-72	0.676867	0.211	0.04	5.03158e-68
zmat3	2.1273e-72	0.420275	0.128	0.016	5.05084e-68
rcor2	2.16779e-72	0.402946	0.103	0.011	5.147e-68
ank2b	3.21838e-72	0.867308	0.922	0.532	7.64139e-68
zgc:114045	3.28075e-72	0.62065	0.219	0.042	7.78949e-68
phf21aa	4.30935e-72	0.543765	0.238	0.049	1.02317e-67
drp2	4.7916e-72	0.657493	0.558	0.19	1.13767e-67
si:dkey-205h13.1	5.21483e-72	0.848611	0.821	0.361	1.23816e-67
rapgef4	5.48069e-72	0.400449	0.112	0.013	1.30128e-67
XKR4	7.33957e-72	0.676538	0.379	0.104	1.74264e-67
cdh12a	8.23919e-72	0.688266	0.149	0.022	1.95623e-67
CU468896.1	1.20925e-71	0.487296	0.122	0.015	2.87111e-67
sppl3	1.23014e-71	0.635824	0.505	0.162	2.92073e-67
rims3	1.39862e-71	0.897155	0.451	0.141	3.32073e-67
map3k10	1.53787e-71	0.676829	0.324	0.082	3.65137e-67
efna3b	1.65115e-71	0.795108	0.305	0.075	3.92032e-67
sfxn1	1.74129e-71	0.547028	0.2	0.037	4.13435e-67
rfx1a	3.10451e-71	0.561881	0.234	0.048	7.37103e-67
ca16b	4.03998e-71	0.723392	0.371	0.102	9.59212e-67
pou6f2	4.94725e-71	1.13677	0.305	0.077	1.17463e-66
rp1l1a	5.41201e-71	0.46139	0.128	0.017	1.28497e-66
fam102bb	6.03015e-71	0.694388	0.32	0.081	1.43174e-66
fat1b	6.45652e-71	0.486524	0.101	0.011	1.53297e-66
trioa	6.50371e-71	0.798109	0.747	0.314	1.54418e-66
si:ch73-280o22.2	7.51358e-71	0.768443	0.347	0.093	1.78395e-66
atp2b3a	7.92363e-71	0.630394	0.461	0.142	1.88131e-66
pfkpa	9.5495e-71	0.685917	0.349	0.093	2.26734e-66
myt1la	1.25608e-70	0.778008	0.455	0.141	2.98231e-66
clasp1a	1.51955e-70	0.619107	0.362	0.098	3.60786e-66
gpr153	1.69907e-70	0.518502	0.185	0.032	4.03409e-66
ripor1	2.76525e-70	0.59904	0.402	0.115	6.56553e-66
pcloa	2.90582e-70	0.59774	0.366	0.099	6.8993e-66
phactr3b	4.81083e-70	0.653785	0.299	0.073	1.14224e-65
lrp1bb	5.35451e-70	1.14619	0.438	0.14	1.27132e-65
pcdh15a	5.43451e-70	0.948266	0.371	0.105	1.29032e-65
zdhhc9	5.58819e-70	0.612802	0.215	0.042	1.3268e-65
arhgef9a	8.20693e-70	0.756451	0.309	0.078	1.94857e-65
tjp1a	1.57659e-69	0.755254	0.432	0.132	3.74329e-65
klc1a	1.97561e-69	0.637995	0.448	0.139	4.69069e-65
dock4b	2.438e-69	0.691425	0.364	0.101	5.78854e-65
mark4a	2.48996e-69	0.664077	0.236	0.05	5.91192e-65
alpl	4.27369e-69	0.366366	0.105	0.012	1.0147e-64
glipr1b	5.15455e-69	0.638844	0.103	0.011	1.22384e-64
pisd	6.93855e-69	0.760378	0.366	0.103	1.64742e-64
rbfox3a	1.0878e-68	0.358761	0.779	0.315	2.58276e-64
kcnh4b	1.64541e-68	0.682445	0.253	0.056	3.9067e-64
cadm3	2.86809e-68	0.692661	0.459	0.144	6.80971e-64
mtnr1bb	3.0863e-68	0.48978	0.101	0.011	7.32781e-64
phactr3a	3.63834e-68	0.677543	0.371	0.104	8.63851e-64
pawr	3.91343e-68	0.684792	0.381	0.109	9.29167e-64
ubn1	4.26382e-68	0.638479	0.253	0.056	1.01236e-63
lrrc4ca	6.46334e-68	0.55822	0.602	0.211	1.53459e-63
nrxn2b	7.24617e-68	0.661805	0.291	0.071	1.72046e-63
syne1b	7.79715e-68	0.518673	0.638	0.23	1.85128e-63
kif1ab	8.84718e-68	0.685939	0.326	0.086	2.10059e-63
cib2	9.08023e-68	0.707478	0.651	0.245	2.15592e-63
acoxl	9.28386e-68	0.545352	0.217	0.043	2.20427e-63
edil3a	9.54595e-68	0.658575	0.585	0.21	2.26649e-63
lrrfip1b	1.10425e-67	0.610856	0.436	0.133	2.62183e-63
cadm2a	1.11203e-67	0.671539	0.383	0.11	2.64029e-63
zgc:109889	1.50928e-67	0.634233	0.227	0.048	3.58348e-63
camk2g2	2.19677e-67	0.789827	0.577	0.213	5.21578e-63
SGK3	2.29202e-67	0.491275	0.192	0.035	5.44194e-63
actn1	2.78034e-67	0.573403	0.229	0.048	6.60135e-63
aplp2	2.93041e-67	0.6348	0.611	0.224	6.95767e-63
kcnk9	3.072e-67	0.668768	0.171	0.029	7.29386e-63
plekhj1	3.9567e-67	0.556925	0.295	0.073	9.39439e-63
bcr	4.21543e-67	0.665687	0.425	0.13	1.00087e-62
cpne2	4.54582e-67	0.414404	0.131	0.018	1.07931e-62
ATP9A	4.7078e-67	0.649383	0.318	0.083	1.11777e-62
nkain2	5.29643e-67	0.888097	0.533	0.188	1.25753e-62
pvalb2	6.86418e-67	-5.21551	0.006	0.415	1.62976e-62
reep3a	7.04106e-67	0.497396	0.131	0.018	1.67176e-62
top1	7.11014e-67	0.579483	0.566	0.198	1.68816e-62
fam168a	7.76099e-67	0.708076	0.432	0.134	1.84269e-62
hspbp1	8.52807e-67	-3.32228	0.194	0.541	2.02482e-62
MANEAL	9.69792e-67	0.584488	0.189	0.035	2.30258e-62
plekha7a	1.04908e-66	0.950468	0.423	0.134	2.49082e-62
gna11a	1.23028e-66	0.594678	0.316	0.082	2.92106e-62
iqsec3b	1.51304e-66	0.659486	0.32	0.084	3.5924e-62
igdcc3	2.08118e-66	0.820856	0.269	0.065	4.94134e-62
fam171a2a	3.46831e-66	0.580956	0.225	0.047	8.2348e-62
GRIK3	3.51792e-66	0.911865	0.371	0.109	8.3526e-62
hsp70.1	3.63012e-66	-3.57846	0.025	0.431	8.619e-62
kctd3	3.78329e-66	0.564275	0.4	0.118	8.98266e-62
angptl2b	3.86826e-66	0.60556	0.168	0.029	9.18441e-62
spock3	5.22911e-66	0.701348	0.322	0.086	1.24155e-61
mras	5.62764e-66	0.501418	0.16	0.026	1.33617e-61
si:ch211-200p22.4.1	5.83547e-66	0.608222	0.293	0.073	1.38551e-61
atp8a2	5.87678e-66	0.640991	0.389	0.115	1.39533e-61
nova2	6.29137e-66	0.578078	0.726	0.279	1.49376e-61
suco	7.42788e-66	0.618296	0.699	0.282	1.7636e-61
sncb	8.07756e-66	0.606999	0.219	0.045	1.91786e-61
xk	1.07969e-65	0.602932	0.122	0.016	2.5635e-61
ccdc92	1.33431e-65	0.674921	0.246	0.056	3.16805e-61
rgs8	1.46653e-65	0.566451	0.133	0.019	3.48197e-61
mxd1	2.29595e-65	0.720115	0.577	0.21	5.45127e-61
dnm1b	2.45585e-65	0.547581	0.213	0.043	5.83093e-61
slc36a4	2.80469e-65	0.525723	0.32	0.084	6.65919e-61
qpct	3.47988e-65	0.556522	0.139	0.021	8.26227e-61
grk3	3.72162e-65	0.65063	0.537	0.188	8.83624e-61
apbb3	5.07667e-65	0.528628	0.227	0.049	1.20535e-60
grip1	6.73782e-65	0.706422	0.539	0.191	1.59976e-60
ldb3a	9.01817e-65	-4.05708	0.002	0.402	2.14118e-60
zgc:92429	9.25604e-65	-4.58853	0.004	0.405	2.19766e-60
dhx36	1.06757e-64	0.6801	0.695	0.283	2.53474e-60
rnf145a	1.07242e-64	0.519373	0.154	0.025	2.54624e-60
tmtc2a	1.1761e-64	0.658991	0.309	0.081	2.7924e-60
ampd2b	1.41959e-64	0.68933	0.227	0.049	3.37052e-60
fam155a	1.4623e-64	0.822701	0.274	0.068	3.47193e-60
ADGRL3	1.69768e-64	0.667196	0.335	0.092	4.0308e-60
kirrel3a	2.32725e-64	0.824894	0.442	0.143	5.5256e-60
tusc3	3.49211e-64	0.65131	0.345	0.097	8.29133e-60
ppm1j	4.77061e-64	0.582732	0.215	0.045	1.13269e-59
tafa1a	4.8738e-64	1.19826	0.217	0.047	1.15719e-59
sh3glb1b	5.10789e-64	0.564664	0.204	0.041	1.21277e-59
ankrd13d	7.94977e-64	0.657594	0.204	0.042	1.88751e-59
dab1a	8.48791e-64	0.808383	0.522	0.186	2.01528e-59
TTC9	1.10446e-63	0.469503	0.133	0.019	2.62232e-59
dennd5b	1.2907e-63	0.635221	0.284	0.071	3.06452e-59
INSYN2A	1.32183e-63	0.68497	0.164	0.029	3.13841e-59
mpp2a	1.36396e-63	0.654901	0.415	0.129	3.23846e-59
si:dkey-31f5.11	1.43313e-63	0.425918	0.135	0.02	3.40269e-59
CR356242.1	1.46106e-63	0.841408	0.379	0.115	3.469e-59
b4galt2	1.6475e-63	0.6903	0.484	0.164	3.91166e-59
kcnn1b	2.3897e-63	0.474077	0.145	0.023	5.67387e-59
maza	2.48202e-63	0.477753	0.131	0.019	5.89305e-59
nphp3	3.73506e-63	0.512066	0.28	0.07	8.86816e-59
LO018287.1	4.74207e-63	0.628855	0.187	0.036	1.12591e-58
kcnc1a	5.19731e-63	0.802017	0.4	0.126	1.234e-58
tmem145	6.10912e-63	0.555607	0.221	0.048	1.45049e-58
dnajc6	6.63584e-63	0.593737	0.293	0.075	1.57555e-58
olfm2a	8.1082e-63	0.833762	0.404	0.127	1.92513e-58
slc6a17	9.2884e-63	0.542783	0.24	0.054	2.20535e-58
picalmb	1.21261e-62	0.649457	0.371	0.109	2.8791e-58
hsp70.3	1.58057e-62	-4.17168	0.006	0.397	3.75275e-58
ankib1a	1.72021e-62	0.564095	0.274	0.068	4.08428e-58
chd6	1.7381e-62	0.606934	0.328	0.091	4.12677e-58
stmn2b	2.06809e-62	0.521843	0.232	0.051	4.91026e-58
b3glctb	2.22636e-62	0.60127	0.183	0.035	5.28604e-58
ubash3bb	2.29865e-62	0.633127	0.149	0.024	5.45769e-58
hspa4a	2.40469e-62	-2.30435	0.408	0.636	5.70946e-58
sncgb	2.61059e-62	0.540121	0.309	0.082	6.19832e-58
necab3	2.61848e-62	0.647531	0.246	0.058	6.21706e-58
hipk1a	2.82032e-62	0.541065	0.208	0.043	6.69627e-58
efnb3b	3.06865e-62	0.786663	0.379	0.115	7.2859e-58
daam1b	3.22358e-62	0.690562	0.352	0.102	7.65374e-58
rab40b	3.96023e-62	0.532851	0.276	0.069	9.40277e-58
NRXN2	5.69162e-62	0.619421	0.305	0.081	1.35136e-57
ppfia4	5.73657e-62	0.678555	0.501	0.174	1.36203e-57
CABZ01068356.1	5.92836e-62	0.482343	0.133	0.02	1.40757e-57
myh10	6.22789e-62	0.542642	0.373	0.111	1.47869e-57
cacna1ba	6.61603e-62	0.72809	0.389	0.119	1.57084e-57
sorbs2a	1.04802e-61	0.59056	0.253	0.06	2.4883e-57
klhl29	1.26328e-61	0.534584	0.596	0.224	2.9994e-57
znf804a	1.54644e-61	0.736917	0.415	0.132	3.67171e-57
ENSDARG00000113702	1.69157e-61	0.462138	0.516	0.175	4.01629e-57
pcdhb	2.39186e-61	0.541186	0.278	0.07	5.67899e-57
tmtops2a	2.39598e-61	0.534465	0.141	0.022	5.68878e-57
mtmr11	2.40488e-61	0.493299	0.309	0.083	5.70991e-57
myhc4	2.52124e-61	-5.8027	0.006	0.392	5.98618e-57
scn8ab	2.99816e-61	0.643225	0.389	0.119	7.11853e-57
apc2	3.22414e-61	0.670571	0.286	0.074	7.65507e-57
slit1a	3.2885e-61	0.645203	0.143	0.023	7.80789e-57
BRSK2	3.68892e-61	0.617567	0.52	0.18	8.7586e-57
BX936298.3	4.09806e-61	0.459699	0.112	0.015	9.73002e-57
btbd11a	6.15497e-61	0.577159	0.459	0.152	1.46137e-56
ptprsa.1	9.42502e-61	0.897459	0.728	0.344	2.23778e-56
tbc1d5	9.53845e-61	0.670404	0.303	0.082	2.26471e-56
tub	1.0432e-60	0.791159	0.36	0.109	2.47687e-56
PDE1C	1.11594e-60	1.04695	0.185	0.037	2.64959e-56
kcnj19a	1.14462e-60	0.67308	0.175	0.033	2.71767e-56
mmp17a	2.03667e-60	0.896107	0.337	0.099	4.83566e-56
lrrtm4l2	2.0902e-60	0.403991	0.12	0.017	4.96276e-56
rem2	2.17341e-60	0.659033	0.269	0.068	5.16033e-56
plch1	2.32504e-60	0.669342	0.309	0.085	5.52034e-56
them4	2.44209e-60	0.54687	0.223	0.05	5.79825e-56
ly6pge	3.19485e-60	0.579864	0.253	0.061	7.58553e-56
zgc:194578	3.36316e-60	0.620868	0.267	0.067	7.98516e-56
nwd2	4.01178e-60	1.00807	0.312	0.088	9.52518e-56
hnrpkl	4.08229e-60	0.549848	0.531	0.189	9.69257e-56
sdk1a	5.39981e-60	0.775678	0.297	0.08	1.28208e-55
CABZ01060373.1	5.49104e-60	0.497685	0.139	0.022	1.30374e-55
BX324156.2	5.54714e-60	0.562221	0.162	0.029	1.31706e-55
kif5c	6.01207e-60	0.591525	0.204	0.043	1.42745e-55
dnmt3ab	6.20826e-60	0.582963	0.474	0.162	1.47403e-55
cacnb4b	8.41243e-60	0.499389	0.366	0.109	1.99736e-55
fndc5b	8.98361e-60	0.605947	0.267	0.067	2.13298e-55
si:ch211-113g11.6	1.33611e-59	0.511049	0.248	0.06	3.17232e-55
si:ch73-127m5.1	1.36124e-59	0.586152	0.175	0.033	3.23199e-55
pds5b	1.43972e-59	0.649027	0.28	0.073	3.41832e-55
si:ch211-63p21.1	2.03579e-59	0.5989	0.366	0.111	4.83357e-55
lztfl1	2.10615e-59	0.636854	0.448	0.15	5.00063e-55
tafa5b	2.12602e-59	0.564274	0.158	0.028	5.0478e-55
IQSEC1	2.33171e-59	0.714707	0.349	0.104	5.53617e-55
snap91a	2.43286e-59	0.598039	0.335	0.096	5.77634e-55
ube2ql1	2.56523e-59	0.583409	0.196	0.041	6.09062e-55
ankrd10b	3.00103e-59	0.559536	0.526	0.19	7.12534e-55
hip1rb	3.00767e-59	0.596203	0.238	0.056	7.1411e-55
ca2	3.34968e-59	0.671932	0.143	0.024	7.95314e-55
abhd12	3.47607e-59	0.49131	0.194	0.039	8.25324e-55
sntg1	3.50682e-59	0.456057	0.152	0.026	8.32625e-55
rasgef1ba	3.58806e-59	0.452979	0.263	0.065	8.51913e-55
scn1ba	3.90904e-59	0.600639	0.562	0.206	9.28125e-55
nlgn3b	4.87263e-59	0.575745	0.198	0.041	1.15691e-54
BX547930.4	6.26141e-59	0.474268	0.107	0.014	1.48665e-54
si:ch211-282b22.1	6.28784e-59	0.609424	0.156	0.028	1.49292e-54
nol4lb	6.72128e-59	0.55484	0.358	0.107	1.59583e-54
ralgps2	8.61972e-59	0.44698	0.423	0.136	2.04658e-54
trpc1	9.48227e-59	0.520748	0.171	0.032	2.25137e-54
CABZ01080568.1	1.24596e-58	-2.65364	0.377	0.612	2.95828e-54
pip5k1cb	1.27292e-58	0.611781	0.356	0.106	3.02228e-54
usp43a	1.8469e-58	0.569847	0.253	0.062	4.38509e-54
hnrnph1	2.04847e-58	0.454268	0.187	0.038	4.86368e-54
rab41	2.10907e-58	0.42973	0.183	0.036	5.00755e-54
nme2b.2	2.30898e-58	-5.31594	0.013	0.384	5.48221e-54
fam219ab	3.09958e-58	0.534517	0.248	0.061	7.35933e-54
pcnx1	3.17484e-58	0.631902	0.269	0.07	7.53803e-54
fndc4b	3.96326e-58	0.512941	0.187	0.038	9.40996e-54
pak6a	4.69549e-58	0.584658	0.215	0.048	1.11485e-53
arhgef9b	4.71154e-58	0.525745	0.282	0.074	1.11866e-53
gnai1	5.95409e-58	0.426523	0.229	0.053	1.41368e-53
slc4a3	6.88318e-58	0.543594	0.173	0.033	1.63427e-53
atxn2	8.79051e-58	0.508943	0.404	0.129	2.08713e-53
rab11fip4b	9.35974e-58	0.480769	0.141	0.023	2.22228e-53
atp2a3	9.78571e-58	0.641658	0.28	0.074	2.32342e-53
btbd11b	1.15287e-57	0.512498	0.322	0.092	2.73726e-53
rufy2	1.45203e-57	0.527413	0.194	0.04	3.44756e-53
ptpreb	1.95758e-57	0.488583	0.181	0.036	4.64789e-53
inpp4aa	2.55777e-57	0.560124	0.259	0.066	6.07292e-53
dmtn	2.91155e-57	0.384831	0.147	0.025	6.9129e-53
ext1b	2.95695e-57	0.575468	0.581	0.223	7.02069e-53
slka	3.97911e-57	0.484617	0.303	0.083	9.44759e-53
PRMT8	5.22013e-57	0.553068	0.175	0.034	1.23942e-52
clstn2	5.40044e-57	0.66447	0.518	0.192	1.28223e-52
pitpnab	5.46588e-57	0.659076	0.234	0.056	1.29776e-52
robo2.1	5.6654e-57	0.864192	0.354	0.111	1.34514e-52
nsd1b	6.56295e-57	0.688345	0.272	0.072	1.55824e-52
vgll4a	7.13258e-57	0.587258	0.198	0.043	1.69349e-52
clstn3	7.30409e-57	0.533277	0.32	0.092	1.73421e-52
sipa1l3	7.35663e-57	0.657647	0.457	0.16	1.74668e-52
thsd7bb	1.04005e-56	0.525702	0.158	0.029	2.46938e-52
parp6a	1.49885e-56	0.536145	0.143	0.025	3.55872e-52
c1ql3b	1.50968e-56	0.825918	0.147	0.026	3.58443e-52
spag9a	1.85328e-56	0.485237	0.326	0.094	4.40024e-52
pvalb1	2.40899e-56	-4.61442	0.015	0.377	5.71965e-52
CABZ01060891.1	2.66107e-56	0.661192	0.219	0.051	6.31817e-52
tiam1a	3.68608e-56	0.685717	0.171	0.033	8.75185e-52
gnal	3.8706e-56	0.599385	0.282	0.076	9.18996e-52
ppp1r9a	4.85917e-56	0.478121	0.204	0.045	1.15371e-51
shisa7b	5.76502e-56	0.537674	0.198	0.043	1.36879e-51
hsd20b2	8.39547e-56	0.505652	0.154	0.028	1.99334e-51
sept5b	1.05933e-55	0.475912	0.114	0.016	2.51517e-51
sox6	1.08276e-55	-3.49463	0.013	0.372	2.57079e-51
hdac11	1.1031e-55	0.497985	0.356	0.108	2.61909e-51
baiap3	1.34276e-55	0.836609	0.179	0.037	3.18813e-51
kidins220b	1.55197e-55	0.489566	0.385	0.122	3.68485e-51
tyk2	1.60041e-55	0.436089	0.244	0.06	3.79985e-51
TMEM132C.2	1.73877e-55	0.761449	0.221	0.052	4.12837e-51
ptbp3	1.8632e-55	0.551998	0.469	0.165	4.42381e-51
elfn1b	2.01668e-55	0.696354	0.295	0.083	4.78819e-51
trim9	2.26055e-55	0.620303	0.208	0.047	5.36723e-51
ap2m1b	2.46372e-55	0.481808	0.32	0.093	5.84962e-51
si:ch211-131k2.3	2.81349e-55	-4.34411	0.004	0.361	6.68006e-51
mylz3	2.94483e-55	-4.27988	0.004	0.361	6.99192e-51
abca2	3.25821e-55	0.534777	0.32	0.094	7.73597e-51
chn1	4.06926e-55	0.913478	0.263	0.07	9.66164e-51
si:ch211-255i3.4	5.12697e-55	0.520345	0.187	0.04	1.2173e-50
ebf3a.1	6.32727e-55	0.72834	0.404	0.134	1.50228e-50
hspa8b	8.3399e-55	0.513113	0.632	0.256	1.98014e-50
phyhipla	9.89436e-55	0.400193	0.141	0.024	2.34922e-50
klhl4	1.1041e-54	0.516452	0.171	0.034	2.62147e-50
gfra2a	1.1668e-54	0.85102	0.309	0.091	2.77033e-50
plppr3b	1.93722e-54	0.419968	0.12	0.018	4.59954e-50
sv2a	2.09313e-54	0.438053	0.385	0.123	4.96971e-50
adcy6a	2.58096e-54	0.579525	0.436	0.151	6.12798e-50
ppp4r4	3.26644e-54	0.748705	0.166	0.033	7.7555e-50
CDK18	3.5373e-54	0.535159	0.312	0.091	8.39861e-50
rab6ba	3.59086e-54	0.69926	0.516	0.196	8.52579e-50
fkbp4	3.87968e-54	-3.1435	0.103	0.44	9.21152e-50
onecut2	4.08276e-54	0.450743	0.16	0.031	9.69369e-50
EML6	4.30694e-54	0.526156	0.185	0.039	1.0226e-49
ical1	5.79784e-54	0.49662	0.2	0.045	1.37658e-49
frem2a	6.26114e-54	0.564328	0.143	0.025	1.48658e-49
map7d1b	8.25266e-54	0.592711	0.583	0.233	1.95943e-49
hcrtr2	8.73055e-54	0.52337	0.128	0.021	2.0729e-49
cdc42bpab	9.10561e-54	0.553626	0.341	0.104	2.16194e-49
shoc2	1.06538e-53	0.494158	0.309	0.09	2.52953e-49
ppp3ccb	1.15771e-53	0.598206	0.356	0.112	2.74874e-49
grm1a	1.15987e-53	0.642404	0.141	0.025	2.75387e-49
tnpo1	1.18625e-53	0.580756	0.318	0.094	2.8165e-49
igsf9ba	1.22104e-53	0.525945	0.373	0.119	2.89912e-49
ank1b	1.51783e-53	0.431565	0.611	0.234	3.60378e-49
hivep3b	1.66886e-53	0.4791	0.366	0.116	3.96238e-49
rapgef2	1.84378e-53	0.580752	0.619	0.256	4.37769e-49
cdh22	2.13685e-53	0.702453	0.248	0.065	5.07352e-49
fryb	2.71748e-53	0.584059	0.526	0.2	6.45212e-49
FAM184A	3.40391e-53	0.542399	0.227	0.056	8.08191e-49
blm	3.80284e-53	0.489273	0.166	0.033	9.02909e-49
chsy1	5.12385e-53	0.510305	0.669	0.284	1.21656e-48
si:dkey-280e21.3	5.26927e-53	0.488172	0.177	0.037	1.25108e-48
tacc1	6.99879e-53	0.437106	0.171	0.035	1.66172e-48
klhl32	8.79267e-53	0.537156	0.189	0.042	2.08764e-48
pclob	9.13923e-53	0.550891	0.476	0.173	2.16993e-48
zgc:113176	1.47313e-52	0.521684	0.187	0.041	3.49766e-48
vsnl1a	1.84825e-52	0.558439	0.286	0.08	4.38829e-48
camk1da	2.13768e-52	0.554692	0.261	0.07	5.07549e-48
jakmip2	2.60684e-52	0.482875	0.171	0.035	6.18943e-48
adcy7	2.64426e-52	0.525095	0.152	0.029	6.27828e-48
klhdc8b	2.67111e-52	0.742348	0.272	0.076	6.34202e-48
LO017877.2	3.97048e-52	0.441928	0.133	0.023	9.4271e-48
hrasa	4.39007e-52	0.530774	0.232	0.058	1.04233e-47
zgc:92140	6.09441e-52	0.554293	0.238	0.061	1.447e-47
dmxl2	6.58674e-52	0.575531	0.448	0.161	1.56389e-47
lrrc4bb	7.40561e-52	0.398703	0.141	0.025	1.75831e-47
ywhaqb	7.50842e-52	0.440678	0.356	0.113	1.78272e-47
myrip	7.6753e-52	0.90639	0.341	0.11	1.82235e-47
si:dkey-206p8.1	9.6427e-52	0.57563	0.227	0.057	2.28947e-47
mpp2b	1.13911e-51	0.501751	0.234	0.059	2.70458e-47
hivep1	1.1955e-51	0.646195	0.533	0.213	2.83848e-47
asah2	1.23716e-51	0.379804	0.103	0.015	2.93739e-47
wscd2	1.44312e-51	0.573719	0.202	0.047	3.42639e-47
igsf21a	1.50599e-51	0.479269	0.674	0.286	3.57567e-47
hspb1	1.66017e-51	-3.73384	0.002	0.34	3.94175e-47
sema5ba	1.86801e-51	0.314014	0.436	0.152	4.43521e-47
PLXNA1	1.96886e-51	0.652382	0.339	0.108	4.67466e-47
slc9a7	2.35827e-51	0.418571	0.314	0.093	5.59924e-47
pam	2.59971e-51	0.591149	0.362	0.118	6.17248e-47
klhl5	2.62234e-51	0.523202	0.196	0.045	6.22622e-47
ephb2b	2.73419e-51	0.725822	0.343	0.11	6.49179e-47
rimbp2	2.78877e-51	0.563086	0.227	0.057	6.62139e-47
napba	2.87661e-51	0.436897	0.16	0.032	6.82993e-47
slc24a6a	2.88284e-51	0.418154	0.152	0.029	6.84472e-47
ampd3b	2.91423e-51	-4.03366	0.017	0.355	6.91926e-47
l1cama	3.07041e-51	0.49257	0.299	0.087	7.29007e-47
tcf20	3.73878e-51	0.441921	0.219	0.053	8.87699e-47
mpp3a	4.44393e-51	0.66484	0.192	0.044	1.05512e-46
atp2a1l	4.89353e-51	-3.99421	0.006	0.342	1.16187e-46
stox2b	5.55021e-51	0.464108	0.28	0.079	1.31779e-46
calm1b	6.34365e-51	0.519565	0.213	0.051	1.50617e-46
braf	7.28999e-51	0.425827	0.168	0.035	1.73086e-46
rfx3	9.66903e-51	0.455822	0.166	0.034	2.29572e-46
bmp1a	1.06853e-50	0.460512	0.248	0.066	2.537e-46
wnt4	1.20015e-50	0.468966	0.126	0.021	2.84952e-46
osgin2	1.63181e-50	0.464546	0.143	0.027	3.87441e-46
man2a2	1.81924e-50	0.500416	0.404	0.137	4.31943e-46
crtc1b	1.9013e-50	0.455838	0.171	0.036	4.51425e-46
dip2ca	1.96426e-50	0.528049	0.707	0.311	4.66374e-46
htr7c	2.35475e-50	0.53916	0.171	0.036	5.59089e-46
ppp2r5d	2.39751e-50	0.548209	0.322	0.1	5.69242e-46
atf6	2.40484e-50	0.398423	0.541	0.206	5.70981e-46
shisa9a	3.40967e-50	0.365834	0.211	0.05	8.09558e-46
cdh2	3.8176e-50	0.508063	0.341	0.108	9.06412e-46
fam83b	3.93756e-50	0.641399	0.173	0.037	9.34894e-46
chd2	4.55995e-50	0.554882	0.657	0.284	1.08267e-45
RNF157	5.59192e-50	0.552735	0.238	0.062	1.32769e-45
lcmt1	6.32309e-50	0.39775	0.192	0.044	1.50129e-45
capn5b	6.50169e-50	0.424919	0.171	0.036	1.5437e-45
akap6	6.85171e-50	0.427966	0.558	0.217	1.6268e-45
zgc:153867	6.86394e-50	0.259633	0.133	0.023	1.62971e-45
cntn3a.1	7.91698e-50	0.683466	0.257	0.071	1.87973e-45
si:ch73-252p3.1	8.67759e-50	0.451577	0.135	0.024	2.06032e-45
fto	9.5278e-50	0.443754	0.558	0.222	2.26219e-45
fam161b	1.1032e-49	0.357171	0.101	0.015	2.61934e-45
TNC	1.15346e-49	0.266058	0.217	0.053	2.73867e-45
kcnq2b	1.24143e-49	0.454345	0.168	0.036	2.94752e-45
mak	1.26539e-49	0.502962	0.198	0.046	3.00441e-45
si:ch73-206d17.1	1.32036e-49	0.408674	0.114	0.018	3.13493e-45
mapkbp1	1.42382e-49	0.455958	0.305	0.092	3.38057e-45
myo16	1.5925e-49	0.550085	0.665	0.291	3.78107e-45
plekha5	1.88786e-49	0.551155	0.644	0.279	4.48236e-45
phf14	2.39056e-49	0.444502	0.333	0.105	5.6759e-45
robo2	3.2566e-49	0.450543	0.158	0.032	7.73215e-45
ca10b	3.6536e-49	0.547367	0.171	0.037	8.67475e-45
sptbn1	3.82269e-49	0.415709	0.312	0.095	9.07621e-45
ing5a	4.11918e-49	0.463728	0.183	0.041	9.78016e-45
CR385040.2	4.52282e-49	0.42183	0.152	0.03	1.07385e-44
snx25	4.66644e-49	0.528985	0.282	0.082	1.10795e-44
ttyh1	5.92708e-49	0.549456	0.234	0.061	1.40727e-44
slc4a11	6.1471e-49	0.605467	0.278	0.081	1.45951e-44
pdik1l	6.45601e-49	0.451646	0.175	0.038	1.53285e-44
pias1b	6.53237e-49	0.393238	0.149	0.029	1.55098e-44
glt8d2	7.42442e-49	0.442449	0.183	0.041	1.76278e-44
taok3b	9.81437e-49	0.379388	0.137	0.025	2.33023e-44
dusp3a	9.8169e-49	0.421562	0.301	0.09	2.33083e-44
KCNMA1	1.0838e-48	0.498981	0.139	0.026	2.57327e-44
eps15l1a	1.28558e-48	0.38301	0.219	0.055	3.05235e-44
xirp2b	1.45006e-48	-3.4861	0.008	0.332	3.44288e-44
hs6st1a	1.53401e-48	0.758051	0.457	0.174	3.6422e-44
limch1b	1.74372e-48	0.440504	0.368	0.124	4.14011e-44
slmapb	2.99642e-48	0.351251	0.135	0.025	7.11441e-44
sh3gl2a	3.05733e-48	0.468415	0.316	0.098	7.25903e-44
fut8b	3.16535e-48	0.473625	0.171	0.037	7.51549e-44
abat	3.54216e-48	0.495016	0.312	0.097	8.41014e-44
unm-sa1614	3.84045e-48	0.575297	0.196	0.047	9.11839e-44
nrcama	4.10102e-48	0.477182	0.227	0.059	9.73706e-44
MGAT5B	4.39951e-48	0.509456	0.16	0.033	1.04458e-43
CABZ01055347.1	5.03439e-48	0.467903	0.162	0.034	1.19532e-43
nckap1	5.16281e-48	0.405382	0.444	0.161	1.22581e-43
map6b	5.24989e-48	0.375216	0.105	0.016	1.24648e-43
FQ976914.1	5.3241e-48	0.552054	0.299	0.091	1.2641e-43
eif4e2	6.40343e-48	0.463338	0.217	0.055	1.52037e-43
pak1	7.68499e-48	0.461728	0.244	0.067	1.82465e-43
si:ch211-154e10.1	8.07792e-48	0.506687	0.116	0.019	1.91794e-43
gnb2	8.66944e-48	0.459663	0.158	0.033	2.05839e-43
psd2	9.02595e-48	0.472588	0.309	0.096	2.14303e-43
zdhhc3a	1.49904e-47	0.362203	0.133	0.024	3.55918e-43
akap7	1.57001e-47	0.385037	0.139	0.026	3.72767e-43
cers6	2.7606e-47	0.452828	0.192	0.045	6.5545e-43
kcnh7	2.91575e-47	0.496197	0.299	0.092	6.92287e-43
vwc2l	3.20484e-47	0.57749	0.166	0.036	7.60925e-43
atp9b	3.37947e-47	0.620407	0.276	0.082	8.02388e-43
ank3b.1	3.58586e-47	0.560242	0.56	0.232	8.51391e-43
nol11	3.80198e-47	0.455596	0.234	0.062	9.02704e-43
ccdc50	4.20112e-47	0.429175	0.204	0.05	9.97473e-43
si:dkey-151g10.3	5.01921e-47	0.452925	0.194	0.046	1.19171e-42
cyfip2	5.3852e-47	0.3874	0.259	0.073	1.27861e-42
mapk11	5.9866e-47	0.475893	0.215	0.055	1.4214e-42
mta3	6.11657e-47	0.479102	0.255	0.072	1.45226e-42
mtss1la	6.31437e-47	0.441978	0.227	0.06	1.49922e-42
kcnn2	6.58457e-47	0.528392	0.24	0.066	1.56337e-42
gucy1b1	6.91515e-47	0.356971	0.187	0.044	1.64186e-42
tex2	7.36997e-47	0.396361	0.219	0.056	1.74985e-42
zgc:152774	8.47005e-47	0.456207	0.173	0.039	2.01104e-42
kif5aa	9.98084e-47	0.484941	0.166	0.036	2.36975e-42
fzd3b	1.01766e-46	0.489661	0.211	0.053	2.41622e-42
rsrp1	1.12042e-46	-2.00869	0.385	0.592	2.6602e-42
KCNIP4	1.14836e-46	0.413004	0.135	0.025	2.72655e-42
dpyda.1	1.15839e-46	0.655438	0.126	0.023	2.75036e-42
2023-09-06	1.24275e-46	0.422635	0.192	0.045	2.95065e-42
clstn1	1.41372e-46	0.500444	0.516	0.206	3.35659e-42
mtss1	1.49138e-46	0.538339	0.343	0.115	3.54099e-42
gria4b	2.04357e-46	0.770579	0.352	0.12	4.85205e-42
rhot1b	2.14596e-46	0.437825	0.128	0.023	5.09514e-42
mef2ca	2.35274e-46	-3.29798	0.013	0.325	5.58611e-42
chl1b	2.62419e-46	0.69905	0.24	0.067	6.23062e-42
lrp1aa	2.69917e-46	0.416961	0.341	0.112	6.40864e-42
camkmt	2.896e-46	0.453974	0.198	0.048	6.87597e-42
SLC2A13	3.23477e-46	0.619087	0.221	0.059	7.68032e-42
wdr47a	3.29254e-46	0.499122	0.147	0.03	7.81748e-42
gabrz	3.51666e-46	0.367909	0.141	0.028	8.3496e-42
ptprt.1	4.42337e-46	0.919254	0.295	0.094	1.05024e-41
ttbk2a	5.16562e-46	0.373051	0.211	0.054	1.22647e-41
fut8a	5.3199e-46	0.47944	0.56	0.232	1.2631e-41
larp7	5.84355e-46	0.455831	0.173	0.039	1.38743e-41
fbrs	5.88554e-46	0.377792	0.257	0.073	1.3974e-41
ACAP2	8.78862e-46	0.534018	0.202	0.051	2.08668e-41
rxrbb	1.01237e-45	0.405195	0.248	0.07	2.40366e-41
zeb2b	1.05004e-45	0.561444	0.333	0.11	2.49312e-41
CABZ01029422.1	1.09783e-45	0.41461	0.135	0.026	2.60657e-41
cacnb4a	1.22874e-45	0.533446	0.135	0.026	2.9174e-41
ube2q2	1.26519e-45	0.36387	0.234	0.063	3.00395e-41
trit1	1.41391e-45	0.508192	0.324	0.106	3.35705e-41
olfm1a	2.48832e-45	0.33632	0.274	0.08	5.90801e-41
plch2a	2.67003e-45	0.774514	0.364	0.13	6.33946e-41
rerea	2.79458e-45	0.445214	0.459	0.175	6.63517e-41
robo3	3.39731e-45	0.834578	0.309	0.102	8.06623e-41
ptprna	3.42972e-45	0.628248	0.265	0.079	8.14319e-41
jazf1b	3.94616e-45	0.369747	0.177	0.041	9.36937e-41
si:ch73-62l21.1	4.01803e-45	0.337234	0.217	0.057	9.54001e-41
sh3glb2b	4.44264e-45	0.509725	0.179	0.042	1.05482e-40
tmem266	5.12762e-45	0.497108	0.288	0.089	1.21745e-40
cplx2	5.49032e-45	0.513539	0.2	0.05	1.30357e-40
dpydb	5.90537e-45	0.514005	0.149	0.031	1.40211e-40
march4l	6.18368e-45	0.446565	0.248	0.071	1.46819e-40
trdn	6.58283e-45	-3.1192	0.015	0.321	1.56296e-40
inpp5ja	6.85031e-45	0.357154	0.105	0.017	1.62647e-40
ttc9b	6.98471e-45	0.52426	0.255	0.074	1.65838e-40
znf532	8.16026e-45	0.441602	0.124	0.023	1.93749e-40
sept5a	8.33085e-45	0.383641	0.147	0.03	1.97799e-40
si:ch73-204p21.2	8.78235e-45	0.329819	0.112	0.019	2.08519e-40
tlcd4a	9.94384e-45	0.481388	0.286	0.089	2.36097e-40
fam110b	1.38606e-44	0.528903	0.291	0.091	3.29093e-40
macrod2	1.50516e-44	0.478746	0.863	0.451	3.57371e-40
map4l	1.6512e-44	0.523881	0.318	0.104	3.92045e-40
doc2d	1.65916e-44	0.624648	0.227	0.063	3.93935e-40
dixdc1a	1.72022e-44	0.4065	0.139	0.028	4.08432e-40
bmpr1ba	2.38778e-44	0.394549	0.263	0.077	5.6693e-40
ssx2ipb	2.55827e-44	0.381942	0.137	0.027	6.07409e-40
map2k4a	2.61158e-44	0.374622	0.2	0.051	6.20067e-40
neto2b	2.91689e-44	0.446887	0.128	0.024	6.92556e-40
atp6ap1a	2.94131e-44	0.415738	0.206	0.053	6.98355e-40
dennd1b	4.77561e-44	0.453273	0.402	0.148	1.13387e-39
ano8a	5.12127e-44	0.443404	0.126	0.024	1.21594e-39
kif5ba.1	5.12184e-44	0.413659	0.215	0.057	1.21608e-39
prkcea	5.69973e-44	0.60662	0.514	0.215	1.35329e-39
gng2	6.67853e-44	0.48392	0.187	0.046	1.58568e-39
cntnap2b	6.69764e-44	0.582675	0.204	0.053	1.59022e-39
mgat5	7.96177e-44	0.444849	0.362	0.127	1.89036e-39
pdlim7	8.68027e-44	-3.08086	0.006	0.306	2.06096e-39
si:ch211-189k9.2	9.84643e-44	0.426938	0.192	0.048	2.33784e-39
fam160a1a	1.08471e-43	0.452948	0.219	0.059	2.57543e-39
si:ch211-266g18.10	1.24334e-43	-3.05644	0.004	0.303	2.95207e-39
stk25a	1.24856e-43	0.543571	0.177	0.042	2.96445e-39
top2b	1.34191e-43	0.389781	0.533	0.216	3.18609e-39
abcc5	1.64026e-43	0.347966	0.368	0.128	3.89446e-39
tmem117	1.64152e-43	0.400474	0.175	0.041	3.89747e-39
arnt2	1.78222e-43	0.386997	0.474	0.183	4.23152e-39
tax1bp1a	1.90169e-43	0.349826	0.192	0.048	4.51518e-39
kdm1a	1.95532e-43	0.489642	0.263	0.079	4.64252e-39
hs6st1b	2.10429e-43	0.830669	0.362	0.132	4.99622e-39
rims1a	2.4397e-43	0.310961	0.423	0.157	5.79258e-39
atrn	2.81397e-43	0.412798	0.516	0.21	6.68121e-39
cers1	3.02159e-43	0.450357	0.187	0.047	7.17415e-39
lrch2	3.76761e-43	0.466887	0.255	0.076	8.94544e-39
mtcl1	3.92495e-43	0.429071	0.232	0.065	9.319e-39
rnf130	4.26559e-43	0.486868	0.383	0.14	1.01278e-38
alk	4.36298e-43	0.533412	0.202	0.053	1.0359e-38
sema6bb	5.6719e-43	0.323563	0.333	0.113	1.34668e-38
lingo2a	5.79579e-43	0.542824	0.196	0.05	1.37609e-38
efhd1	7.38917e-43	0.529013	0.133	0.026	1.75441e-38
FQ378016.1	7.4066e-43	0.370882	0.114	0.02	1.75855e-38
tle5	8.59624e-43	0.462807	0.183	0.045	2.04101e-38
znf804b	9.46305e-43	0.532957	0.154	0.034	2.24681e-38
CU929391.2	9.56464e-43	0.404704	0.173	0.041	2.27093e-38
abi1b	9.84489e-43	0.433219	0.175	0.042	2.33747e-38
klhdc8a	1.02274e-42	0.348215	0.124	0.024	2.4283e-38
nacad	1.13942e-42	0.393762	0.137	0.028	2.70532e-38
kcnc3a	1.32968e-42	0.261668	0.503	0.2	3.15706e-38
adam17a	1.33468e-42	0.379839	0.154	0.034	3.16892e-38
cdh11	1.43123e-42	0.418585	0.309	0.102	3.39816e-38
drosha	1.64882e-42	0.335076	0.141	0.029	3.91478e-38
ryr3	1.66626e-42	-3.04436	0.109	0.393	3.95619e-38
stim1a	1.82012e-42	0.456402	0.259	0.078	4.32151e-38
rgs16	1.8515e-42	0.542413	0.181	0.045	4.39602e-38
CABP7	2.42736e-42	0.551991	0.24	0.07	5.76329e-38
zfand4	2.44631e-42	0.444622	0.175	0.042	5.80827e-38
lrp1ab	2.51549e-42	0.351963	0.554	0.23	5.97253e-38
ckma	3.17859e-42	-3.89064	0.006	0.297	7.54692e-38
nab2	3.44849e-42	0.340826	0.128	0.025	8.18776e-38
sez6l	4.20368e-42	0.47139	0.177	0.043	9.98079e-38
arvcfb	4.35419e-42	0.470102	0.427	0.163	1.03381e-37
phka2	4.66525e-42	0.414968	0.236	0.068	1.10767e-37
vps8	5.23202e-42	0.424241	0.331	0.113	1.24224e-37
eif3eb	5.806e-42	0.336035	0.118	0.022	1.37852e-37
rnf126	6.27007e-42	0.485128	0.242	0.071	1.4887e-37
cyth1a	6.30351e-42	0.348444	0.141	0.03	1.49664e-37
smarcc2	6.42862e-42	0.501045	0.259	0.079	1.52635e-37
gpr158a	6.44296e-42	0.561684	0.255	0.077	1.52975e-37
asap1a	6.48647e-42	0.457512	0.421	0.16	1.54008e-37
vsnl1b	6.71645e-42	0.503264	0.198	0.052	1.59469e-37
cdh24a	6.84419e-42	0.61428	0.192	0.05	1.62502e-37
pkib	7.57917e-42	0.547277	0.251	0.076	1.79952e-37
si:ch73-290k24.5	7.74293e-42	0.50285	0.194	0.05	1.8384e-37
laptm4b	8.43385e-42	-2.44084	0.223	0.476	2.00245e-37
TCERG1L	8.47251e-42	0.527041	0.358	0.128	2.01163e-37
nbn	8.57338e-42	0.354242	0.194	0.05	2.03558e-37
rhobtb2b	9.25972e-42	0.431544	0.139	0.029	2.19854e-37
CABZ01092982.2	1.0183e-41	0.434579	0.16	0.037	2.41775e-37
camkvl	1.03242e-41	0.521155	0.257	0.078	2.45126e-37
ENSDARG00000071353	1.09416e-41	0.423241	0.381	0.139	2.59786e-37
rims2b	1.09541e-41	0.474747	0.347	0.122	2.60084e-37
tiam1b	1.12574e-41	0.483869	0.261	0.08	2.67285e-37
ctnna2	1.17144e-41	0.630767	0.909	0.531	2.78135e-37
camk2g1	1.27208e-41	0.594831	0.733	0.373	3.02031e-37
ralgapa1	1.41411e-41	0.391532	0.554	0.233	3.35752e-37
ptprea	1.47459e-41	0.332906	0.358	0.126	3.50111e-37
grk4	1.64507e-41	0.356396	0.234	0.067	3.90588e-37
lin7a	1.70276e-41	0.521243	0.392	0.148	4.04287e-37
klf7b	1.99222e-41	0.43949	0.28	0.089	4.73012e-37
osbpl10b	2.17599e-41	0.51309	0.244	0.073	5.16644e-37
RAB26	2.36292e-41	0.431607	0.213	0.058	5.61029e-37
mss51	2.8507e-41	-3.10744	0.006	0.292	6.76842e-37
ccng1	2.95018e-41	-2.95775	0.013	0.3	7.00461e-37
hcn4l	2.95525e-41	0.556388	0.181	0.046	7.01666e-37
ints8	3.20734e-41	0.379211	0.528	0.22	7.61519e-37
stip1	3.23529e-41	-2.7947	0.362	0.544	7.68154e-37
add2	3.66446e-41	0.47276	0.261	0.081	8.70052e-37
ubl7a	4.18735e-41	0.410224	0.171	0.041	9.94204e-37
fbxl6	5.14447e-41	0.464297	0.196	0.051	1.22145e-36
tbc1d23	6.00114e-41	0.429266	0.213	0.059	1.42485e-36
BX323459.2	6.20203e-41	0.476662	0.185	0.048	1.47255e-36
hmg20a	6.2223e-41	0.404739	0.175	0.043	1.47736e-36
rapgef5a	6.3824e-41	0.328992	0.12	0.023	1.51537e-36
ewsr1b.1	6.44648e-41	0.356922	0.221	0.062	1.53059e-36
slc4a7	7.5709e-41	-3.42026	0.04	0.325	1.79756e-36
sh3pxd2aa	8.04978e-41	0.392836	0.465	0.186	1.91126e-36
WSCD1	8.77904e-41	0.383152	0.124	0.024	2.08441e-36
agfg1b	8.78702e-41	0.348363	0.112	0.02	2.0863e-36
dip2bb	8.98559e-41	0.453132	0.261	0.081	2.13345e-36
ttc39c	9.7762e-41	0.327223	0.189	0.049	2.32116e-36
pcp4a	9.89296e-41	0.416093	0.158	0.037	2.34889e-36
ndst2b	1.02242e-40	0.481846	0.36	0.13	2.42753e-36
gramd4a	1.03851e-40	0.483191	0.385	0.144	2.46573e-36
kctd8	1.18929e-40	0.543436	0.204	0.056	2.82374e-36
tshz1	1.30477e-40	0.575227	0.432	0.172	3.09791e-36
dtx4a	1.47307e-40	0.463288	0.257	0.079	3.49752e-36
CABZ01080056.1	1.50983e-40	0.418577	0.112	0.02	3.58479e-36
BX005022.3	1.6223e-40	0.390794	0.12	0.023	3.85182e-36
ATP8A1	1.62752e-40	0.491528	0.434	0.172	3.86422e-36
EVI5L	1.92386e-40	0.392574	0.189	0.049	4.56781e-36
prkcab	1.97937e-40	0.573798	0.421	0.165	4.69962e-36
fam20b	2.20126e-40	0.450985	0.255	0.079	5.22644e-36
rorc	2.69126e-40	0.423175	0.141	0.031	6.38986e-36
CR931802.4	3.23324e-40	0.448008	0.192	0.05	7.67667e-36
pacsin1a	3.26865e-40	0.316896	0.335	0.116	7.76075e-36
si:ch73-215d9.1	3.36097e-40	0.367576	0.124	0.025	7.97995e-36
ahi1	3.46597e-40	0.440854	0.181	0.046	8.22924e-36
pacs1a	3.57309e-40	0.416035	0.131	0.027	8.48358e-36
cblb	4.07429e-40	0.45185	0.434	0.173	9.67359e-36
zgc:174193.1	4.17045e-40	0.376591	0.105	0.019	9.90189e-36
nf1b	4.20754e-40	0.384452	0.215	0.061	9.98996e-36
prkcsh	4.77577e-40	0.319428	0.179	0.045	1.13391e-35
pcdh15b	4.85438e-40	0.568592	0.251	0.077	1.15257e-35
kif3a	4.94792e-40	0.296942	0.152	0.034	1.17478e-35
exoc6	5.201e-40	0.431542	0.436	0.171	1.23487e-35
ankrd52a	5.43298e-40	0.339794	0.116	0.022	1.28995e-35
ptpn11b	5.6159e-40	0.382567	0.261	0.081	1.33338e-35
myh14	7.11431e-40	0.474018	0.341	0.122	1.68915e-35
ptbp2b	7.45018e-40	0.529914	0.158	0.037	1.7689e-35
cacnb2b	8.18878e-40	0.47805	0.135	0.029	1.94426e-35
actn3b	9.29612e-40	-2.79431	0.053	0.331	2.20718e-35
PDZD4	1.18979e-39	0.485305	0.128	0.027	2.82492e-35
ptpra	1.22593e-39	0.452713	0.312	0.107	2.91073e-35
tbcd	1.29077e-39	0.508902	0.272	0.088	3.06468e-35
map3k5	1.3674e-39	0.446202	0.192	0.051	3.24663e-35
ppp6r2b	1.45296e-39	0.484462	0.194	0.052	3.44976e-35
magixa	1.46667e-39	0.397386	0.234	0.069	3.48231e-35
pcdh17	1.52087e-39	0.559383	0.427	0.172	3.611e-35
flot2a	1.56337e-39	0.409142	0.198	0.054	3.7119e-35
fsd1	1.56702e-39	0.36695	0.152	0.035	3.72056e-35
tpma	1.62111e-39	-3.91532	0.006	0.283	3.849e-35
st8sia1	1.81216e-39	0.418078	0.114	0.021	4.30261e-35
adcy2a	1.84292e-39	0.466451	0.291	0.096	4.37565e-35
zfhx3	1.92841e-39	0.938722	0.486	0.223	4.57863e-35
ppp1r12c	2.10311e-39	0.33136	0.152	0.035	4.99341e-35
mdga1	2.32833e-39	0.955649	0.295	0.103	5.52816e-35
lrrk1	2.46643e-39	0.456753	0.221	0.064	5.85604e-35
rpn2	2.56335e-39	0.364907	0.371	0.137	6.08615e-35
zgc:103755	2.66032e-39	0.46749	0.143	0.032	6.31639e-35
jakmip3	3.09991e-39	0.417441	0.177	0.045	7.36013e-35
pcdh1g18	3.19439e-39	0.35163	0.107	0.02	7.58443e-35
tox3	3.21234e-39	0.45604	0.143	0.032	7.62706e-35
grin1b	4.33199e-39	0.437258	0.307	0.105	1.02854e-34
creld2	5.52826e-39	0.394033	0.147	0.034	1.31257e-34
TMEM164	8.46519e-39	0.357729	0.219	0.063	2.00989e-34
snap25a	8.62267e-39	0.265105	0.398	0.151	2.04728e-34
pvalb3	8.9691e-39	-3.90073	0	0.271	2.12953e-34
ldah	9.87296e-39	0.359702	0.173	0.043	2.34414e-34
parp6b	9.99622e-39	0.431451	0.164	0.04	2.3734e-34
KCNAB3	1.1621e-38	0.459853	0.171	0.043	2.75918e-34
tmem163b	1.16339e-38	0.349038	0.135	0.029	2.76223e-34
lypd6b	1.24254e-38	0.428981	0.137	0.03	2.95016e-34
si:ch211-158d24.2	1.2845e-38	0.455557	0.208	0.059	3.0498e-34
ube2e2	1.39141e-38	0.327078	0.198	0.054	3.30362e-34
myo1b	1.4341e-38	0.549459	0.156	0.037	3.40499e-34
cdh10a	1.45398e-38	0.426155	0.118	0.023	3.45217e-34
usp20	1.50846e-38	0.311311	0.274	0.088	3.58153e-34
b4galnt1b	1.65952e-38	0.395101	0.12	0.024	3.94021e-34
si:dkeyp-77h1.4	2.46684e-38	0.339669	0.215	0.062	5.85702e-34
gga1	2.89911e-38	0.363438	0.229	0.068	6.88336e-34
tnfaip8l3	3.57514e-38	0.460539	0.147	0.034	8.48846e-34
kif3ca	4.61738e-38	0.374119	0.12	0.024	1.09631e-33
si:dkey-240h12.4	4.8099e-38	0.305652	0.114	0.022	1.14201e-33
xpr1b	5.92804e-38	0.34989	0.326	0.116	1.4075e-33
cacna1g	6.84924e-38	0.849963	0.421	0.179	1.62622e-33
sftpba	7.09827e-38	0.371232	0.122	0.025	1.68534e-33
slc24a4a	7.61028e-38	0.518814	0.198	0.056	1.80691e-33
ephb6	1.00812e-37	0.52851	0.147	0.035	2.39358e-33
grb2a	1.27826e-37	0.366169	0.192	0.052	3.03498e-33
FRMD4A	1.50138e-37	0.307081	0.291	0.098	3.56473e-33
fcf1	1.7986e-37	0.369984	0.116	0.023	4.27042e-33
fibpa	1.97705e-37	0.344153	0.128	0.027	4.69412e-33
rmnd1	2.20864e-37	0.335567	0.133	0.029	5.24398e-33
jam3a	2.79703e-37	0.311198	0.114	0.022	6.64099e-33
ldb3b	2.95385e-37	-2.81945	0.002	0.265	7.01333e-33
si:ch211-213a13.1	3.22992e-37	0.378637	0.164	0.041	7.66879e-33
kdm5bb	3.60025e-37	0.398656	0.198	0.055	8.54807e-33
pvalb4	3.8593e-37	-3.70517	0	0.261	9.16313e-33
ELAPOR2	4.19789e-37	0.355751	0.141	0.032	9.96704e-33
CABZ01088308.1	4.22393e-37	0.351484	0.137	0.031	1.00289e-32
ipmkb	5.06165e-37	0.341425	0.2	0.056	1.20179e-32
ntm	5.8054e-37	0.322461	0.486	0.209	1.37838e-32
kmt5c	7.5235e-37	0.3538	0.299	0.104	1.7863e-32
igfn1.1	7.61741e-37	-2.88941	0.004	0.265	1.8086e-32
kcnq5b	7.65596e-37	0.481852	0.316	0.114	1.81775e-32
syngr1a	7.97484e-37	0.32456	0.152	0.036	1.89347e-32
mapkapk2a	8.14688e-37	-2.52419	0.036	0.301	1.93431e-32
pcdh1g22	8.18713e-37	0.429757	0.124	0.026	1.94387e-32
ehbp1l1a	8.80833e-37	-2.62535	0.006	0.267	2.09136e-32
kdm6a	1.06681e-36	0.488487	0.36	0.135	2.53293e-32
mettl11b	1.22467e-36	-2.67135	0.019	0.282	2.90773e-32
ypel2b	1.28759e-36	0.447449	0.162	0.041	3.05712e-32
mindy3	1.58149e-36	-1.69041	0.623	0.662	3.75494e-32
ano5b	1.61763e-36	0.311229	0.131	0.029	3.84073e-32
ccdc85cb	1.65854e-36	0.454825	0.32	0.116	3.93787e-32
hid1a	1.68592e-36	0.38292	0.143	0.034	4.00287e-32
hyou1	1.92099e-36	0.256697	0.343	0.126	4.561e-32
micu1	2.03831e-36	0.393285	0.333	0.122	4.83957e-32
fez1	2.12063e-36	0.355626	0.211	0.062	5.03502e-32
dennd4a	2.28227e-36	0.3968	0.328	0.119	5.41878e-32
zgc:114120	2.34507e-36	0.425124	0.198	0.057	5.56791e-32
si:ch1073-440b2.1	2.36993e-36	0.388161	0.699	0.341	5.62693e-32
dock11	2.39536e-36	0.326443	0.251	0.08	5.68731e-32
vamp4	2.40724e-36	0.350876	0.154	0.038	5.71552e-32
ppp3cca	2.44034e-36	0.31173	0.343	0.126	5.7941e-32
itm2cb	2.55597e-36	1.02908	0.12	0.025	6.06863e-32
si:ch211-269e2.1	2.68182e-36	0.296352	0.122	0.026	6.36746e-32
CABZ01061524.1	3.36921e-36	-2.66318	0.004	0.261	7.99952e-32
plecb	3.42406e-36	-2.2884	0.128	0.385	8.12974e-32
spon1a	3.72729e-36	0.82543	0.322	0.121	8.8497e-32
ephb1	4.06965e-36	0.543267	0.288	0.101	9.66257e-32
pcdh19	4.21579e-36	0.458822	0.375	0.145	1.00096e-31
CR847844.2	4.27106e-36	0.361912	0.118	0.024	1.01408e-31
med1	4.47459e-36	0.335424	0.227	0.07	1.0624e-31
map3k9	4.75561e-36	0.492786	0.131	0.029	1.12912e-31
pdlim5a	5.3933e-36	-2.82963	0.004	0.26	1.28053e-31
ryr1b	5.80369e-36	-2.67743	0.293	0.495	1.37797e-31
abi1a	5.87753e-36	0.309889	0.246	0.079	1.3955e-31
rsrc1	6.22824e-36	0.433605	0.309	0.111	1.47877e-31
glg1b	6.35448e-36	0.326948	0.341	0.127	1.50874e-31
tspan9b	6.6173e-36	0.333554	0.122	0.026	1.57114e-31
kcnab1b	7.14799e-36	0.448846	0.143	0.034	1.69715e-31
glt1d1	7.19094e-36	0.359531	0.114	0.023	1.70734e-31
stap2a	7.2748e-36	0.301208	0.109	0.022	1.72726e-31
lrrtm1	7.44592e-36	0.378017	0.149	0.036	1.76788e-31
adamtsl3	7.70758e-36	0.437884	0.356	0.137	1.83001e-31
foxo6b	8.89598e-36	0.464231	0.189	0.053	2.11217e-31
sfpq	9.51757e-36	0.481416	0.794	0.427	2.25976e-31
cbarpb	1.02763e-35	0.726705	0.16	0.041	2.4399e-31
znf644b	1.0368e-35	0.382072	0.217	0.066	2.46167e-31
map4k3b	1.15156e-35	0.291601	0.12	0.025	2.73414e-31
chico	1.23433e-35	0.408822	0.177	0.048	2.93067e-31
mapta	1.55626e-35	0.343227	0.343	0.128	3.69503e-31
si:ch211-213a13.2.1	1.5666e-35	0.343652	0.202	0.059	3.71958e-31
BX942837.1	1.68696e-35	0.398257	0.208	0.062	4.00534e-31
dusp14	1.74014e-35	0.309886	0.103	0.02	4.13162e-31
tapt1b	1.83322e-35	0.338597	0.168	0.044	4.35261e-31
arid1b	2.02905e-35	0.418027	0.581	0.27	4.81757e-31
bbs9	2.20969e-35	0.337617	0.135	0.031	5.24647e-31
CR936457.1	2.22569e-35	0.400557	0.156	0.039	5.28446e-31
pdia6	2.42264e-35	0.337963	0.301	0.107	5.75206e-31
usp22	2.51214e-35	0.348939	0.189	0.053	5.96457e-31
si:dkey-98f17.5	2.6033e-35	0.367587	0.173	0.046	6.18103e-31
2023-03-09	2.88856e-35	0.330844	0.135	0.031	6.8583e-31
bcl2b	2.91086e-35	0.373217	0.164	0.043	6.91125e-31
fgd4a	3.07424e-35	0.325942	0.162	0.042	7.29917e-31
bmi1b	3.16585e-35	0.294393	0.105	0.02	7.51669e-31
npdc1b	3.31351e-35	0.430253	0.288	0.102	7.86727e-31
arrb2b	3.38726e-35	0.328697	0.377	0.148	8.04238e-31
slc37a2	3.95114e-35	0.316308	0.179	0.049	9.38119e-31
wdfy3	4.01013e-35	0.299016	0.343	0.129	9.52125e-31
cables1	4.36224e-35	0.317059	0.124	0.027	1.03573e-30
stmn2a	4.72901e-35	0.270101	0.225	0.07	1.12281e-30
cnot4b	4.95665e-35	0.279266	0.223	0.068	1.17686e-30
myo5aa	5.45432e-35	0.359704	0.48	0.204	1.29502e-30
zfpl1	5.6259e-35	0.445528	0.168	0.045	1.33576e-30
slco5a1a.1	6.59791e-35	0.467855	0.187	0.053	1.56654e-30
mycbp2	8.42604e-35	0.416124	0.642	0.311	2.00059e-30
wasf1	8.94169e-35	0.358123	0.173	0.047	2.12303e-30
ehbp1	9.31601e-35	0.323007	0.358	0.138	2.2119e-30
raph1b	9.4311e-35	0.250385	0.301	0.107	2.23923e-30
galnt11	1.07925e-34	0.34512	0.164	0.043	2.56245e-30
deptor	1.10504e-34	0.31986	0.189	0.054	2.6237e-30
sufu	1.18541e-34	0.372581	0.234	0.075	2.81453e-30
mybpc2b	1.2444e-34	-2.86703	0.002	0.249	2.95457e-30
gtdc1	1.29849e-34	0.336335	0.145	0.035	3.08301e-30
sgce	1.31447e-34	0.349374	0.141	0.034	3.12094e-30
ebna1bp2	1.36777e-34	0.312241	0.133	0.031	3.24751e-30
camta1	1.54754e-34	0.389435	0.179	0.05	3.67432e-30
palld	1.54822e-34	-2.449	0.015	0.265	3.67593e-30
TENM2	1.73788e-34	0.545463	0.467	0.209	4.12626e-30
AL935299.1	2.42262e-34	0.538265	0.211	0.065	5.75202e-30
rap1gap2a	3.61668e-34	0.427735	0.166	0.045	8.58708e-30
sec14l1	3.625e-34	0.37534	0.379	0.151	8.60684e-30
abcc8	3.78451e-34	0.345982	0.246	0.081	8.98555e-30
pias1a	3.99408e-34	0.312194	0.507	0.222	9.48316e-30
frmd3	4.54572e-34	0.459924	0.219	0.069	1.07929e-29
thrab	5.08805e-34	0.376599	0.653	0.318	1.20806e-29
nptx1l	5.14108e-34	0.44859	0.234	0.075	1.22065e-29
nrbp2b	5.15113e-34	0.348836	0.166	0.045	1.22303e-29
grm8b	6.2474e-34	0.655114	0.293	0.108	1.48332e-29
dnajb14	6.3891e-34	0.314736	0.135	0.032	1.51696e-29
lrba	6.6423e-34	0.315655	0.524	0.235	1.57708e-29
pard6a	7.54658e-34	0.372296	0.269	0.094	1.79178e-29
tmem222b	7.86121e-34	0.3074	0.103	0.02	1.86649e-29
fam168b	8.69296e-34	0.330427	0.16	0.042	2.06397e-29
tspan13b	1.10028e-33	0.339454	0.147	0.037	2.6124e-29
GGH	1.1449e-33	0.35502	0.149	0.038	2.71834e-29
sptbn4a	1.15629e-33	0.369927	0.152	0.039	2.74537e-29
syt14b	1.33047e-33	0.364517	0.227	0.073	3.15894e-29
bcl11aa	1.49383e-33	0.612673	0.269	0.096	3.5468e-29
fnbp1b.1	1.49862e-33	0.313395	0.467	0.2	3.55817e-29
pcdh1g32	1.71241e-33	0.335105	0.107	0.022	4.06578e-29
ahsa1a	1.72297e-33	-2.78075	0	0.24	4.09085e-29
npdc1a	2.2933e-33	0.280533	0.128	0.03	5.44498e-29
dgke	2.69925e-33	0.303883	0.156	0.041	6.40882e-29
traf7	2.78252e-33	0.263413	0.154	0.04	6.60653e-29
drd2b	2.82402e-33	0.877345	0.101	0.02	6.70507e-29
rab35b	3.01657e-33	0.25876	0.135	0.032	7.16225e-29
apba1a	3.24223e-33	0.299961	0.248	0.083	7.69803e-29
apc	3.45623e-33	0.436722	0.229	0.075	8.20614e-29
ddhd1b	3.49799e-33	0.344372	0.173	0.048	8.30528e-29
tmem121aa	3.77194e-33	0.516267	0.128	0.03	8.95571e-29
BICD2	3.78691e-33	0.276995	0.105	0.021	8.99127e-29
slc9a6b	5.07464e-33	0.30223	0.107	0.022	1.20487e-28
mcl1a	5.70243e-33	-2.63944	0.006	0.245	1.35393e-28
tiparp	5.74778e-33	0.374366	0.288	0.104	1.3647e-28
rab4b	5.89154e-33	0.298188	0.2	0.06	1.39883e-28
cntnap3	5.9879e-33	0.459205	0.208	0.065	1.42171e-28
tbcelb	6.21857e-33	0.294309	0.288	0.103	1.47647e-28
zranb3	6.33881e-33	0.371939	0.145	0.037	1.50502e-28
atp6v0a1b	7.21129e-33	0.299482	0.185	0.054	1.71218e-28
sart1	7.78318e-33	0.260743	0.118	0.026	1.84796e-28
afap1	8.61871e-33	0.651701	0.175	0.05	2.04634e-28
ar	8.62973e-33	-2.39236	0.008	0.246	2.04896e-28
si:ch211-196l7.4	9.84444e-33	0.397954	0.451	0.198	2.33737e-28
slc24a4b	9.86333e-33	0.349864	0.126	0.029	2.34185e-28
syt3	1.00365e-32	0.345562	0.263	0.091	2.38297e-28
sema7a	1.06884e-32	0.295971	0.147	0.038	2.53774e-28
stox2a	1.18245e-32	0.508842	0.206	0.064	2.8075e-28
tpst1	1.21939e-32	0.28635	0.253	0.086	2.89519e-28
lmbrd2b	1.27209e-32	0.292212	0.118	0.026	3.02032e-28
si:ch211-117c9.5	1.29491e-32	0.39389	0.211	0.066	3.0745e-28
si:ch211-1e14.1	1.29893e-32	0.608587	0.219	0.071	3.08405e-28
cpne8	1.33637e-32	0.429139	0.168	0.047	3.17294e-28
nptnb	1.37242e-32	0.269903	0.196	0.059	3.25853e-28
trim2b	1.3866e-32	0.303274	0.114	0.025	3.29221e-28
nsmfa	1.4503e-32	0.647071	0.177	0.051	3.44345e-28
snphb	1.45044e-32	0.391265	0.202	0.062	3.44377e-28
lim2.3	1.60365e-32	0.284905	0.162	0.044	3.80755e-28
dpysl2b	1.65615e-32	0.251284	0.221	0.07	3.93219e-28
mrtfab	1.69777e-32	0.252182	0.438	0.184	4.03101e-28
ptpn5	1.82675e-32	0.295246	0.305	0.113	4.33725e-28
si:ch73-92i20.1	1.84042e-32	0.348656	0.105	0.022	4.36972e-28
GNG12	1.8465e-32	0.478117	0.204	0.063	4.38415e-28
hsc70	1.87682e-32	-2.53366	0.002	0.236	4.45614e-28
pcdh10a	2.07056e-32	0.392559	0.276	0.099	4.91614e-28
sgsm1b	2.78036e-32	0.311708	0.114	0.025	6.60141e-28
flncb	3.6835e-32	-2.42719	0.015	0.25	8.74574e-28
atp2b4	3.95472e-32	0.376459	0.632	0.317	9.3897e-28
hspg2	4.0169e-32	-2.25527	0.032	0.271	9.53732e-28
stau2	4.26392e-32	0.293165	0.606	0.287	1.01238e-27
lpgat1	4.37955e-32	0.293392	0.288	0.105	1.03984e-27
UBB	5.03816e-32	-2.49413	0	0.231	1.19621e-27
entpd4	5.28257e-32	0.282273	0.12	0.027	1.25424e-27
agap1	5.93491e-32	0.380824	0.739	0.395	1.40913e-27
amfra	6.266e-32	-2.41498	0.021	0.256	1.48774e-27
PRKAR2B	7.65504e-32	0.410388	0.126	0.03	1.81754e-27
cramp1	8.37015e-32	0.303299	0.118	0.027	1.98732e-27
myom1b	8.37087e-32	-2.34501	0	0.229	1.9875e-27
CABZ01117752.1	8.53066e-32	0.442296	0.147	0.038	2.02544e-27
abi2b	8.90851e-32	0.342496	0.215	0.069	2.11515e-27
svopa	9.02487e-32	0.309453	0.103	0.021	2.14277e-27
mef2cb	9.82075e-32	-2.61579	0.227	0.427	2.33174e-27
MAP3K13	1.03549e-31	0.383421	0.24	0.082	2.45857e-27
socs7	1.03638e-31	0.339084	0.152	0.04	2.46068e-27
stt3b	1.07324e-31	0.323826	0.408	0.173	2.5482e-27
BRD8	1.13568e-31	0.43022	0.147	0.039	2.69645e-27
rps6ka2	1.22145e-31	0.335534	0.114	0.025	2.90009e-27
cdk17	1.39707e-31	0.321739	0.411	0.174	3.31707e-27
dop1b	1.56287e-31	0.315706	0.126	0.03	3.71071e-27
ywhag1	1.72634e-31	0.331752	0.267	0.095	4.09886e-27
tnni2a.3	1.7729e-31	-3.38479	0.002	0.23	4.20939e-27
BSN	1.94422e-31	0.367972	0.131	0.032	4.61616e-27
manf	2.14521e-31	0.279782	0.156	0.042	5.09336e-27
si:ch211-51h4.2	2.15098e-31	0.466897	0.213	0.069	5.10708e-27
msi2b	2.3068e-31	-1.5528	0.314	0.517	5.47703e-27
atp8a1	2.91386e-31	0.419212	0.404	0.175	6.91839e-27
fars2	3.20699e-31	0.309118	0.253	0.088	7.61437e-27
trim37	3.75513e-31	0.348874	0.135	0.034	8.9158e-27
ccdc171	3.82689e-31	0.335531	0.164	0.046	9.08618e-27
unc119b	4.08436e-31	0.273253	0.173	0.049	9.69751e-27
ppp4r2a	4.24395e-31	0.277346	0.103	0.022	1.00764e-26
camk2b1	4.2459e-31	0.386316	0.745	0.398	1.0081e-26
fam131ba	4.87719e-31	0.399581	0.219	0.072	1.15799e-26
slc27a4	4.92465e-31	0.348399	0.135	0.034	1.16926e-26
lhfpl3	5.18917e-31	0.407988	0.234	0.079	1.23206e-26
herc3	5.37867e-31	0.344766	0.141	0.036	1.27706e-26
oxct1a	5.95802e-31	0.37507	0.24	0.083	1.41461e-26
coq6	6.41526e-31	0.363702	0.156	0.043	1.52318e-26
RIC1	6.4291e-31	0.264263	0.131	0.032	1.52646e-26
zfpm2a	6.6499e-31	0.726289	0.451	0.215	1.57889e-26
gfra2b	7.7162e-31	0.480023	0.181	0.054	1.83206e-26
med10	9.23617e-31	0.293769	0.16	0.044	2.19294e-26
calcr	9.93477e-31	0.483963	0.2	0.063	2.35881e-26
ckmb	1.02499e-30	-3.70348	0.002	0.225	2.43364e-26
P4HTM	1.23631e-30	0.320653	0.173	0.05	2.93536e-26
l1camb	1.38198e-30	0.281131	0.114	0.026	3.28123e-26
dok6	1.40437e-30	0.415408	0.274	0.101	3.33441e-26
CABZ01086877.1	1.46928e-30	0.4236	0.179	0.054	3.4885e-26
tmem198a	1.60421e-30	0.372	0.183	0.055	3.80888e-26
nrap	1.69465e-30	-2.48629	0.004	0.227	4.0236e-26
itsn2a	1.91446e-30	0.333227	0.128	0.032	4.54551e-26
mctp1b	1.96545e-30	0.263217	0.112	0.025	4.66656e-26
taf6	2.02281e-30	0.283979	0.44	0.193	4.80275e-26
adamts10	2.12229e-30	0.325403	0.131	0.032	5.03895e-26
zzz3	2.15629e-30	0.288763	0.217	0.071	5.11968e-26
atp2c1	2.33062e-30	0.262895	0.213	0.069	5.53358e-26
arhgap4b	2.82385e-30	0.298524	0.206	0.066	6.70467e-26
rbm39b	2.91074e-30	0.286133	0.116	0.027	6.91097e-26
mta1	3.17367e-30	0.329829	0.293	0.111	7.53524e-26
sik3	3.7459e-30	0.313256	0.162	0.046	8.89389e-26
oxr1b	3.75888e-30	0.459591	0.164	0.048	8.9247e-26
mboat2b	3.78004e-30	0.33576	0.196	0.062	8.97495e-26
slc38a3b	3.79112e-30	-2.29446	0.004	0.225	9.00125e-26
ythdc1	3.79804e-30	0.337053	0.265	0.096	9.0177e-26
cyth3a	3.87049e-30	0.331814	0.137	0.035	9.18971e-26
fam133b	4.07069e-30	0.318697	0.223	0.075	9.66503e-26
bin1a	4.18362e-30	0.311034	0.147	0.04	9.93317e-26
arhgap44	4.40514e-30	0.363882	0.133	0.034	1.04591e-25
NAV1	4.61403e-30	0.265929	0.276	0.102	1.09551e-25
foxo1a	4.83897e-30	-2.23645	0.076	0.306	1.14892e-25
mid2	5.0272e-30	0.39766	0.288	0.11	1.19361e-25
tnfrsf21	5.1787e-30	0.373663	0.238	0.083	1.22958e-25
tada2a	5.4425e-30	0.334504	0.162	0.046	1.29221e-25
zmynd11	5.91398e-30	0.300095	0.221	0.074	1.40416e-25
fxyd6	6.05339e-30	0.61805	0.208	0.069	1.43726e-25
rps6ka4	7.17881e-30	0.345318	0.105	0.023	1.70447e-25
zmp:0000001103	7.40539e-30	0.397688	0.154	0.043	1.75826e-25
pfkla	7.50782e-30	0.288481	0.185	0.057	1.78258e-25
2023-03-08	7.53682e-30	0.364132	0.598	0.297	1.78947e-25
hint2	8.00544e-30	0.32998	0.301	0.116	1.90073e-25
csrnp2	8.5336e-30	0.293133	0.116	0.027	2.02613e-25
si:ch211-106h4.9	8.69928e-30	0.449775	0.12	0.029	2.06547e-25
lrrc61	8.91417e-30	0.384455	0.168	0.05	2.11649e-25
si:dkey-151g10.6	9.50325e-30	-3.65498	0.002	0.219	2.25636e-25
mapk6	9.89232e-30	0.313625	0.145	0.039	2.34873e-25
fam174b	1.15556e-29	0.32475	0.116	0.027	2.74364e-25
dpp6a	1.26296e-29	0.422012	0.362	0.152	2.99866e-25
prkceb	1.29233e-29	0.325986	0.263	0.096	3.06838e-25
rundc3ab	1.298e-29	0.3184	0.114	0.026	3.08184e-25
cacna2d1a	1.392e-29	-2.24687	0.067	0.297	3.30504e-25
clta	1.56317e-29	0.294574	0.192	0.06	3.71144e-25
rundc3aa	1.58274e-29	0.353071	0.101	0.022	3.75791e-25
stxbp1a	1.62041e-29	0.282302	0.32	0.126	3.84734e-25
pacsin1b	1.67255e-29	0.493445	0.145	0.04	3.97112e-25
pank2	1.69193e-29	0.271802	0.225	0.076	4.01716e-25
ezh1	1.74362e-29	0.343894	0.183	0.056	4.13989e-25
ubb	1.79227e-29	-2.29899	0.013	0.232	4.25539e-25
snx17	1.80568e-29	0.250885	0.467	0.211	4.28722e-25
disp2	1.82869e-29	0.371544	0.105	0.023	4.34185e-25
brd2b	1.83075e-29	0.36919	0.118	0.028	4.34674e-25
dido1	2.01296e-29	0.342317	0.244	0.087	4.77937e-25
si:dkey-32e23.4	2.04554e-29	0.280244	0.162	0.047	4.85672e-25
kdm2bb	2.19028e-29	0.38423	0.175	0.053	5.20038e-25
frmpd1b	2.34865e-29	0.30749	0.187	0.058	5.5764e-25
kank4	2.4841e-29	0.391285	0.236	0.083	5.89801e-25
sorl1	2.69796e-29	0.373122	0.316	0.127	6.40578e-25
pip5k1ab	3.72536e-29	0.274526	0.166	0.049	8.84513e-25
diras1a	3.74499e-29	0.309462	0.126	0.032	8.89174e-25
syt11a	4.24259e-29	0.28179	0.24	0.085	1.00732e-24
cers5	4.43698e-29	0.280995	0.147	0.04	1.05347e-24
srgap3	5.44831e-29	0.250175	0.461	0.207	1.29359e-24
klc4	6.03046e-29	0.293535	0.112	0.026	1.43181e-24
ntng2a	6.3644e-29	0.767025	0.269	0.105	1.5111e-24
rbfox2	6.79943e-29	0.267532	0.234	0.081	1.61439e-24
efr3a	6.81513e-29	0.346079	0.177	0.054	1.61812e-24
si:ch211-131k2.2	7.22945e-29	0.439914	0.109	0.025	1.71649e-24
dnajb11	7.41487e-29	0.254636	0.12	0.029	1.76051e-24
znf280d	7.56805e-29	0.369555	0.183	0.057	1.79688e-24
ppip5k2	8.15511e-29	0.35763	0.198	0.065	1.93627e-24
evi5b	9.21512e-29	0.403207	0.259	0.096	2.18794e-24
elavl1b	9.79056e-29	0.312675	0.255	0.093	2.32457e-24
nsd3	1.00248e-28	0.296355	0.141	0.038	2.38019e-24
grm2b	1.03597e-28	0.385765	0.124	0.031	2.45969e-24
cemip	1.03703e-28	0.308722	0.141	0.038	2.46223e-24
ap3d1	1.05048e-28	0.300687	0.255	0.093	2.49414e-24
rad54l2	1.09617e-28	0.253364	0.28	0.106	2.60263e-24
tnnc2	1.16021e-28	-3.16413	0.004	0.216	2.75469e-24
vav2	1.18326e-28	0.375894	0.297	0.117	2.80942e-24
sez6a	1.40365e-28	0.59527	0.128	0.033	3.33268e-24
LO017650.1	1.43764e-28	0.399064	0.206	0.069	3.41338e-24
CABZ01038494.1	1.45e-28	0.354212	0.194	0.063	3.44273e-24
prkab1a	1.45507e-28	0.283376	0.107	0.025	3.45478e-24
si:ch73-367p23.2	1.55582e-28	-2.78319	0	0.209	3.69398e-24
pgpep1	1.64399e-28	0.271584	0.139	0.037	3.90333e-24
rusc1	1.9104e-28	0.275936	0.112	0.026	4.53586e-24
col14a1a	2.15787e-28	0.342466	0.211	0.071	5.12344e-24
cdon	2.25278e-28	-2.05993	0.019	0.233	5.34877e-24
JPH3	2.32287e-28	0.26995	0.124	0.031	5.51518e-24
txndc12	2.36734e-28	0.285598	0.135	0.036	5.62077e-24
st6gal1	2.55022e-28	0.300653	0.131	0.034	6.055e-24
sgta	2.64243e-28	0.26185	0.274	0.103	6.27393e-24
st8sia5	2.72686e-28	0.394656	0.215	0.074	6.47439e-24
naxd	2.7637e-28	0.273444	0.147	0.041	6.56186e-24
kcnd1	2.7853e-28	0.423436	0.181	0.057	6.61314e-24
clu	3.0472e-28	0.279774	0.208	0.07	7.23496e-24
ccser2a	3.12131e-28	0.317661	0.352	0.148	7.41092e-24
obscnb	3.15072e-28	-2.0553	0.006	0.215	7.48076e-24
rnf165a	3.32722e-28	0.4195	0.225	0.079	7.89982e-24
plxna1a	3.57714e-28	0.506777	0.484	0.238	8.49321e-24
frya	4.60533e-28	0.375317	0.322	0.132	1.09344e-23
srl	4.85012e-28	-2.11446	0.004	0.212	1.15156e-23
ccdc102a	6.31403e-28	0.328153	0.257	0.096	1.49914e-23
arglu1a	6.46489e-28	0.290519	0.276	0.106	1.53496e-23
syn1	6.67348e-28	0.27928	0.126	0.032	1.58448e-23
lipea	6.73928e-28	0.288701	0.124	0.032	1.60011e-23
phip	6.87715e-28	0.370975	0.194	0.064	1.63284e-23
xirp2a	6.8978e-28	-2.60691	0.015	0.225	1.63775e-23
pcdh10b	7.28443e-28	0.498545	0.141	0.039	1.72954e-23
scml4	9.80078e-28	0.384238	0.196	0.065	2.327e-23
vps41	1.01682e-27	0.251313	0.139	0.038	2.41424e-23
AP3B2	1.07229e-27	0.350852	0.128	0.034	2.54593e-23
pth2ra	1.14305e-27	0.431144	0.12	0.03	2.71394e-23
fgf12b	1.17947e-27	0.334032	0.307	0.124	2.80042e-23
gse1	1.17998e-27	-2.1114	0.164	0.37	2.80164e-23
rims4	1.18044e-27	0.396277	0.328	0.137	2.80272e-23
SFMBT1	1.18122e-27	0.344808	0.164	0.05	2.80456e-23
aak1b	1.18829e-27	0.287442	0.259	0.097	2.82136e-23
si:ch211-288d18.1	1.19124e-27	0.401008	0.183	0.059	2.82836e-23
erbb4b	1.3485e-27	0.525841	0.303	0.126	3.20174e-23
stk11ip	1.39361e-27	0.325054	0.112	0.027	3.30886e-23
cacng8b	1.45581e-27	0.289796	0.335	0.138	3.45653e-23
bbx	1.51241e-27	0.321734	0.133	0.036	3.59092e-23
si:dkey-71b5.7	1.64233e-27	0.368656	0.175	0.055	3.89938e-23
itgbl1	1.65483e-27	0.306943	0.116	0.028	3.92907e-23
mbd3b	1.80765e-27	0.28455	0.202	0.068	4.2919e-23
CABZ01029822.1	1.89415e-27	0.314611	0.126	0.033	4.49728e-23
col19a1.1	2.32066e-27	-2.13613	0.013	0.219	5.50995e-23
gapdh	2.54833e-27	-2.97721	0	0.201	6.05049e-23
ccdc85al	2.94388e-27	0.273076	0.173	0.054	6.98966e-23
lurap1	3.18957e-27	0.31299	0.112	0.027	7.573e-23
paxbp1	3.30532e-27	0.278439	0.267	0.102	7.84783e-23
myef2	3.39939e-27	0.25695	0.179	0.056	8.07117e-23
fam189a1	3.45683e-27	0.29194	0.299	0.12	8.20756e-23
gpr85	3.48518e-27	0.301297	0.107	0.025	8.27487e-23
ppp2r2ab	3.65461e-27	0.290164	0.12	0.03	8.67713e-23
ralgapb	4.00306e-27	0.276035	0.204	0.069	9.50446e-23
thsd7ba	4.52786e-27	0.429577	0.324	0.135	1.07505e-22
ZNF423	4.75607e-27	0.524489	0.398	0.182	1.12923e-22
aacs	5.64941e-27	0.251406	0.112	0.027	1.34134e-22
ephb2a	6.12219e-27	0.364993	0.185	0.061	1.45359e-22
cobl	6.12885e-27	-1.90432	0.004	0.205	1.45517e-22
polq	6.2353e-27	0.257653	0.183	0.059	1.48045e-22
rhbdd1	6.46552e-27	-2.19597	0.006	0.208	1.53511e-22
si:ch73-389b16.2	6.53471e-27	0.303173	0.185	0.06	1.55154e-22
TAFA3.1	6.61354e-27	0.692606	0.202	0.071	1.57025e-22
si:ch73-122g19.1	6.66979e-27	0.415886	0.112	0.028	1.58361e-22
cdh13	7.13856e-27	0.290937	0.366	0.158	1.69491e-22
tmc5	7.95934e-27	0.312517	0.124	0.033	1.88979e-22
agbl1	8.50698e-27	-3.36497	0.008	0.21	2.01981e-22
rev3l	1.0248e-26	0.304348	0.168	0.052	2.43319e-22
rbm41	1.069e-26	0.25326	0.118	0.03	2.53813e-22
dcun1d4	1.1481e-26	0.420329	0.147	0.043	2.72592e-22
fgd1	1.15357e-26	0.297394	0.116	0.029	2.73892e-22
fndc3bb	1.17083e-26	-1.91704	0.021	0.226	2.7799e-22
ehd3	1.36601e-26	0.257987	0.236	0.086	3.24331e-22
txnipb	1.39494e-26	-2.52971	0	0.196	3.31201e-22
mark2b	1.67489e-26	0.281871	0.459	0.215	3.9767e-22
glra3	1.91455e-26	0.318673	0.145	0.042	4.54571e-22
ccdc120	1.91974e-26	0.369116	0.107	0.026	4.55805e-22
eea1	2.21836e-26	0.279995	0.143	0.041	5.26706e-22
agrn	2.29632e-26	0.38498	0.535	0.267	5.45215e-22
btaf1	2.33566e-26	0.293869	0.16	0.049	5.54557e-22
rgs17	2.45213e-26	0.338299	0.135	0.038	5.82208e-22
slc4a8	2.61909e-26	0.30599	0.227	0.083	6.21851e-22
arfgef1	3.74291e-26	0.338881	0.307	0.127	8.8868e-22
zbtb41	3.9847e-26	0.351768	0.232	0.086	9.46088e-22
BX901942.2	4.01501e-26	0.372001	0.137	0.039	9.53285e-22
puf60a	4.05576e-26	0.254807	0.133	0.036	9.62958e-22
bicd1a	4.10847e-26	0.378095	0.114	0.029	9.75473e-22
spire1b	4.17463e-26	0.283164	0.107	0.026	9.91182e-22
tfeb	5.4948e-26	-1.9827	0.015	0.213	1.30463e-21
phyhiplb	5.50367e-26	0.289223	0.244	0.092	1.30674e-21
ankhb	5.94122e-26	0.385209	0.152	0.046	1.41062e-21
musk	6.2528e-26	-2.13989	0.004	0.198	1.4846e-21
otofa	7.52596e-26	0.389124	0.154	0.047	1.78689e-21
ogdhb	7.61658e-26	0.262472	0.124	0.033	1.8084e-21
becn1	9.28309e-26	0.252876	0.347	0.149	2.20408e-21
nav2a	9.36087e-26	0.273752	0.415	0.19	2.22255e-21
fam222a	9.61812e-26	0.302841	0.16	0.05	2.28363e-21
tmem104	1.00906e-25	0.27488	0.183	0.061	2.39581e-21
stmn4	1.17708e-25	0.401538	0.206	0.073	2.79474e-21
ENSDARG00000100606	1.23515e-25	0.409732	0.497	0.25	2.93261e-21
mcf2lb	1.33776e-25	0.307931	0.12	0.032	3.17625e-21
si:dkey-20i20.15	1.75359e-25	0.305272	0.229	0.084	4.16355e-21
mybphb	1.788e-25	-2.41978	0.082	0.283	4.24525e-21
trim3a	1.95206e-25	0.271295	0.12	0.032	4.63477e-21
pappa2	2.01899e-25	0.283858	0.103	0.025	4.79369e-21
sgcd	2.24836e-25	-2.07309	0.227	0.413	5.33829e-21
SGMS1	2.48949e-25	-2.55086	0.128	0.325	5.91081e-21
OTUD7A	2.53366e-25	0.336205	0.162	0.051	6.01566e-21
ppp1r15a	2.55145e-25	-1.88081	0.019	0.214	6.0579e-21
dpy19l3	2.76926e-25	0.351502	0.189	0.065	6.57506e-21
spire1a	2.94067e-25	0.260762	0.316	0.133	6.98204e-21
abca5	3.28641e-25	0.327626	0.133	0.038	7.80293e-21
UBR1	4.02995e-25	0.257779	0.12	0.032	9.5683e-21
sergef	4.19286e-25	0.329257	0.152	0.046	9.95511e-21
prkrip1	4.7007e-25	0.27742	0.198	0.069	1.11609e-20
iffo1b	4.74655e-25	0.348271	0.131	0.037	1.12697e-20
reep2	4.92272e-25	0.275077	0.107	0.027	1.1688e-20
MARK4	8.02471e-25	0.281764	0.28	0.114	1.90531e-20
sgtb	8.98639e-25	0.29719	0.114	0.03	2.13364e-20
tent4a	8.98794e-25	0.359634	0.145	0.044	2.13401e-20
dvl3b	9.89226e-25	0.287793	0.232	0.087	2.34872e-20
CU856539.3	1.03034e-24	0.317554	0.103	0.025	2.44633e-20
CU638714.1	1.0565e-24	0.263997	0.244	0.093	2.50846e-20
setd2	1.0632e-24	0.287711	0.187	0.064	2.52434e-20
uckl1b	1.09903e-24	-2.25159	0.015	0.205	2.60942e-20
arhgap35b	1.1607e-24	0.31109	0.107	0.027	2.75584e-20
clint1b	1.21282e-24	0.273093	0.194	0.067	2.8796e-20
si:dkey-7f3.9	1.24108e-24	0.266986	0.103	0.025	2.94671e-20
UNC5C	1.30652e-24	0.310732	0.331	0.144	3.10208e-20
abl2	1.31647e-24	0.286639	0.215	0.078	3.1257e-20
zgc:113208	1.44991e-24	0.347905	0.168	0.055	3.44251e-20
myom2a	1.47947e-24	-2.16684	0.011	0.197	3.51271e-20
PPP2CA	1.52188e-24	-2.04127	0.061	0.256	3.6134e-20
si:ch211-196g2.4	1.63535e-24	0.303544	0.126	0.035	3.88281e-20
CR388079.3	1.64032e-24	0.256279	0.105	0.026	3.89461e-20
cdh18a	2.00167e-24	0.384517	0.196	0.069	4.75258e-20
ddx10	2.04963e-24	0.255904	0.126	0.035	4.86643e-20
ubap2a	2.25579e-24	0.281465	0.162	0.052	5.35592e-20
rbm14b	2.54156e-24	0.252475	0.175	0.058	6.03444e-20
pafah1b1a	2.80457e-24	0.284259	0.255	0.101	6.6589e-20
cpeb2	2.9016e-24	0.280601	0.187	0.064	6.88927e-20
gng7	3.18144e-24	0.254651	0.28	0.115	7.55369e-20
sfswap	3.20187e-24	0.273272	0.52	0.261	7.6022e-20
CR550302.3	3.20629e-24	0.261524	0.112	0.029	7.6127e-20
hsp90aa1.2	3.29127e-24	-1.40267	0.644	0.694	7.81446e-20
klhl21	3.39836e-24	-1.99705	0	0.181	8.06872e-20
pcsk2	3.82728e-24	0.287265	0.145	0.044	9.08712e-20
AXL	3.91636e-24	0.277488	0.143	0.043	9.29861e-20
tdp1	5.07579e-24	0.272358	0.187	0.065	1.20515e-19
CABZ01076667.1	5.69476e-24	0.275212	0.185	0.064	1.35211e-19
tp53bp2b	6.47129e-24	0.300445	0.276	0.114	1.53648e-19
jpt1b	7.01423e-24	0.359589	0.156	0.05	1.66539e-19
zmat4a	7.14543e-24	0.51391	0.175	0.06	1.69654e-19
BX511028.2	7.22174e-24	0.296849	0.175	0.059	1.71466e-19
rprd2b	7.60795e-24	0.293519	0.122	0.034	1.80635e-19
dmd	7.91582e-24	-2.04543	0.185	0.362	1.87945e-19
si:ch211-140m22.7	7.93504e-24	0.33963	0.173	0.058	1.88402e-19
serpini1	1.04719e-23	0.279462	0.105	0.027	2.48634e-19
doc2b	1.08363e-23	0.428295	0.236	0.092	2.57287e-19
pip4p2	1.27609e-23	0.273733	0.141	0.043	3.02981e-19
hspa8	1.40344e-23	-2.23081	0	0.176	3.3322e-19
znf1015	1.43878e-23	0.283726	0.107	0.028	3.4161e-19
slc20a1b	1.65361e-23	-2.04559	0.051	0.24	3.92615e-19
vav3b	1.72561e-23	0.426146	0.154	0.05	4.09711e-19
fam184b	1.94708e-23	0.392607	0.293	0.126	4.62295e-19
srpk1b	2.41877e-23	0.298192	0.135	0.04	5.74288e-19
camsap3	2.63702e-23	0.357593	0.139	0.043	6.26107e-19
cntn4	2.8945e-23	0.322084	0.253	0.102	6.87241e-19
eya1	2.99891e-23	-2.26986	0.011	0.189	7.12032e-19
klhl17	3.36662e-23	0.255846	0.118	0.033	7.99338e-19
cux2b	3.46605e-23	0.45402	0.248	0.1	8.22945e-19
kif21a	3.69218e-23	0.312862	0.162	0.054	8.76633e-19
acss2	4.23278e-23	0.283714	0.181	0.063	1.00499e-18
rbm28	4.95676e-23	0.288114	0.145	0.046	1.17688e-18
cnsta	5.00806e-23	0.266536	0.183	0.064	1.18906e-18
ctnnb1	6.63246e-23	0.257096	0.189	0.068	1.57474e-18
nlk1	6.79673e-23	0.342516	0.116	0.032	1.61375e-18
FO704777.1	9.42763e-23	0.255746	0.112	0.03	2.2384e-18
rab30	9.60265e-23	0.32733	0.139	0.043	2.27996e-18
relch	1.01187e-22	0.252596	0.371	0.172	2.40248e-18
grip2a	1.12726e-22	0.293336	0.149	0.048	2.67646e-18
ptprz1b	1.33919e-22	0.305314	0.137	0.042	3.17963e-18
taok1a	1.4215e-22	0.256305	0.168	0.057	3.37506e-18
cpsf1	1.7263e-22	0.315992	0.122	0.035	4.09875e-18
calcoco1a	2.05845e-22	0.303227	0.124	0.037	4.88739e-18
map1sb	2.48499e-22	0.398086	0.128	0.038	5.90012e-18
chd1	2.62443e-22	0.254329	0.261	0.108	6.23118e-18
arrdc2	2.75845e-22	-2.00485	0	0.168	6.54939e-18
rtn4a	2.82846e-22	-1.99518	0.046	0.227	6.71562e-18
dchs1b	3.18839e-22	0.306322	0.248	0.102	7.57019e-18
mical2b	3.2497e-22	-1.81687	0.004	0.174	7.71575e-18
ccser2b	3.48183e-22	0.279614	0.181	0.065	8.2669e-18
necab2	3.74346e-22	0.427349	0.276	0.119	8.8881e-18
slc38a3a	3.82903e-22	0.403551	0.221	0.086	9.09128e-18
xirp1	3.9847e-22	-2.7975	0.002	0.169	9.46088e-18
samd4a	4.32492e-22	-1.85045	0.029	0.206	1.02687e-17
atp1b3a	5.41363e-22	0.322112	0.126	0.038	1.28536e-17
znf618	5.5738e-22	0.380402	0.135	0.042	1.32339e-17
znf385a	5.81252e-22	0.301364	0.354	0.166	1.38007e-17
hmgn3	6.21966e-22	0.326824	0.141	0.045	1.47673e-17
dtnbp1a	6.90893e-22	0.265538	0.154	0.051	1.64039e-17
si:dkey-79d12.6	7.63373e-22	0.321916	0.133	0.041	1.81248e-17
dok4	7.96965e-22	0.252708	0.164	0.056	1.89223e-17
tubgcp4	8.63634e-22	0.276901	0.101	0.027	2.05053e-17
dlgap4a	8.75157e-22	0.257412	0.133	0.041	2.07788e-17
hsp90ab1	8.82356e-22	-2.03203	0.042	0.221	2.09498e-17
sik2a	9.42454e-22	0.516918	0.126	0.039	2.23767e-17
xkr6b	1.01232e-21	0.399589	0.219	0.087	2.40356e-17
zmynd8	1.03899e-21	0.273994	0.213	0.082	2.46688e-17
kdm6bb	1.14938e-21	0.379331	0.204	0.078	2.72898e-17
kif1b	1.24438e-21	0.321023	0.758	0.443	2.95454e-17
cdk15	1.25354e-21	0.254601	0.12	0.035	2.97629e-17
CU468723.4	1.28709e-21	0.343993	0.259	0.11	3.05593e-17
efna2a	1.38511e-21	0.482417	0.246	0.103	3.28867e-17
SYNPR	1.40165e-21	0.470954	0.202	0.078	3.32795e-17
hspa1b	1.70986e-21	-1.7168	0.002	0.165	4.05973e-17
spock2	1.87044e-21	0.335011	0.189	0.07	4.44098e-17
rab3ab	1.91928e-21	0.25512	0.112	0.032	4.55694e-17
cog6	3.35584e-21	0.289318	0.101	0.027	7.96777e-17
nrxn1b	3.81627e-21	0.441722	0.139	0.046	9.06098e-17
csnk2a2b	3.98914e-21	0.256549	0.105	0.029	9.47141e-17
nfic	4.13402e-21	-1.78057	0.345	0.457	9.8154e-17
slc25a25a	5.49079e-21	-1.92607	0.002	0.162	1.30368e-16
man1a1	6.0513e-21	0.287532	0.291	0.129	1.43676e-16
zeb2a	6.14187e-21	0.290974	0.276	0.12	1.45827e-16
abraa	7.28031e-21	-2.12023	0	0.158	1.72856e-16
casz1	7.37028e-21	-1.64139	0	0.158	1.74992e-16
adcyap1b	7.69726e-21	0.326926	0.105	0.029	1.82756e-16
nsg2	1.07964e-20	0.355105	0.152	0.052	2.56338e-16
zgc:153935	1.09214e-20	0.2542	0.171	0.061	2.59306e-16
mvb12ba	1.18952e-20	0.253195	0.211	0.083	2.82428e-16
kidins220a	1.2631e-20	-1.80171	0.048	0.219	2.99899e-16
zgc:154058	1.29113e-20	0.322395	0.166	0.059	3.06553e-16
zdhhc21	1.43216e-20	0.263339	0.101	0.028	3.40039e-16
msi2a	2.28595e-20	-1.88732	0.168	0.337	5.42752e-16
syt11b	2.3119e-20	0.260141	0.175	0.064	5.48915e-16
ttyh3a	2.66016e-20	0.381319	0.257	0.11	6.31602e-16
jph2	2.68177e-20	-1.68365	0.002	0.157	6.36732e-16
vldlr	2.71568e-20	0.342653	0.135	0.044	6.44785e-16
slc41a1	2.71617e-20	-1.7995	0.027	0.191	6.449e-16
mapk8ip1a	2.81148e-20	0.283756	0.124	0.039	6.6753e-16
chrm3a	2.84867e-20	0.591837	0.152	0.053	6.76359e-16
tom1l2	3.23126e-20	0.251239	0.133	0.043	7.67198e-16
ahsa1b	3.53763e-20	-1.62221	0.248	0.398	8.3994e-16
SH3RF3	3.60366e-20	0.262789	0.122	0.038	8.55616e-16
clpxa	4.87672e-20	0.255318	0.109	0.032	1.15788e-15
nfixb	4.8947e-20	-1.20224	0.343	0.5	1.16215e-15
efl1	6.18209e-20	0.272262	0.179	0.067	1.46781e-15
cast	6.96114e-20	-1.6602	0.004	0.157	1.65278e-15
[truncated: 409 more rows]

## Sheet: Gluta 4
gene	p_val	avg_log2FC	pct.1	pct.2	p_val_adj
kcnj19a	0	3.61144	0.734	0.031	0
epha6	2.20344e-271	3.91724	0.961	0.114	5.23162e-267
epha4b	2.10259e-216	3.26842	0.818	0.098	4.99219e-212
gabra4	9.72031e-191	2.45195	0.539	0.044	2.30789e-186
mpp3a	4.39596e-187	2.74285	0.526	0.044	1.04373e-182
C24H8orf34	2.18607e-183	2.49964	0.636	0.064	5.19039e-179
zgc:171482	2.65465e-175	2.84725	0.734	0.091	6.30294e-171
gpr158b	5.54498e-173	2.87539	0.708	0.088	1.31654e-168
bcar3	4.17814e-162	2.60795	0.5	0.044	9.92015e-158
ptprdb	3.97348e-159	3.12042	0.734	0.105	9.43423e-155
efna3a	1.49185e-158	2.80481	0.812	0.125	3.54211e-154
syt7a	7.90619e-152	2.95924	0.857	0.156	1.87717e-147
nr2f2	9.11207e-138	2.42195	0.591	0.07	2.16348e-133
asic2	3.40562e-137	2.82769	0.987	0.245	8.08597e-133
grm1b	1.87718e-136	2.42524	0.701	0.102	4.457e-132
lmx1al	5.56701e-135	1.81182	0.318	0.021	1.32178e-130
kcnh8	3.59213e-134	2.20332	0.396	0.033	8.5288e-130
spon1b	5.19954e-131	2.38494	0.584	0.074	1.23453e-126
tanc1a	3.28905e-128	2.30104	0.63	0.089	7.80919e-124
il1rapl2	3.5765e-127	2.24421	0.831	0.147	8.49167e-123
hs3st2	1.20615e-125	1.92627	0.299	0.02	2.86376e-121
cpne5b	3.7639e-123	2.29944	0.63	0.091	8.93662e-119
btbd11a	6.76913e-122	2.6296	0.799	0.154	1.6072e-117
rims1a	4.61759e-120	2.36081	0.805	0.158	1.09635e-115
ntrk3b	1.97437e-119	2.68722	0.825	0.17	4.68774e-115
slc35f1	3.4082e-118	2.38828	0.74	0.133	8.09208e-114
gabbr2	1.52013e-115	2.42754	0.987	0.289	3.60925e-111
ephb3a	1.00114e-114	2.148	0.545	0.073	2.37701e-110
GALNTL6	1.07928e-112	2.21295	0.825	0.162	2.56254e-108
galr1b	3.67182e-110	1.42171	0.195	0.01	8.718e-106
rbfox3a	6.45359e-110	2.38156	1	0.32	1.53228e-105
ebf3a.1	1.18072e-109	1.8803	0.76	0.135	2.80338e-105
hivep3b	2.27027e-108	2.26857	0.675	0.117	5.39031e-104
grm2b	3.37765e-106	1.87513	0.344	0.031	8.01956e-102
plch1	1.43034e-105	2.30631	0.571	0.086	3.39605e-101
necab2	8.95666e-105	2.27091	0.669	0.118	2.12658e-100
GRIK2	1.07761e-104	2.21393	0.812	0.172	2.55856e-100
plppr4b	7.47711e-104	1.9976	0.37	0.037	1.77529e-99
cacna1ab	2.22575e-103	2.37541	0.948	0.295	5.28461e-99
TAFA3.1	5.62333e-103	2.18154	0.513	0.07	1.33515e-98
mpped1	4.54069e-101	1.8928	0.351	0.034	1.0781e-96
clstn2	6.73724e-100	2.20562	0.844	0.194	1.59962e-95
ephb2a	1.16557e-99	1.98814	0.468	0.06	2.7674e-95
grin1a	2.33579e-99	2.16691	0.695	0.132	5.54587e-95
ebf3a	3.01457e-99	2.13618	0.74	0.147	7.15749e-95
rtn4r	5.47627e-99	2.54663	0.773	0.169	1.30023e-94
ptprea	6.39422e-96	2.31186	0.662	0.127	1.51818e-91
cntfr	7.63931e-95	2.16583	0.818	0.193	1.8138e-90
nlgn1	1.49672e-94	2.15876	0.929	0.255	3.55365e-90
ebf1b	3.69214e-93	1.88638	0.623	0.106	8.76624e-89
lrrc4ca	3.54142e-92	2.42587	0.818	0.215	8.4084e-88
sfxn5b	4.13371e-91	1.77948	0.344	0.036	9.81466e-87
ank1b	2.04922e-89	1.98783	0.89	0.237	4.86547e-85
olfm1b	1.13568e-88	2.13885	0.669	0.136	2.69644e-84
ek1	2.12485e-88	1.91111	0.416	0.054	5.04502e-84
SRCIN1	5.69473e-87	2.13535	0.825	0.213	1.3521e-82
spon1a	6.76229e-87	2.36003	0.63	0.122	1.60557e-82
adgrl1a	1.34783e-86	2.03899	0.948	0.28	3.20016e-82
ptprz1a	4.66863e-86	1.70005	0.273	0.024	1.10847e-81
fam163ba	1.50408e-83	1.8619	0.318	0.034	3.57113e-79
grid2	2.81402e-83	1.90067	0.961	0.313	6.68133e-79
ntrk3a	4.6196e-81	1.97317	0.89	0.255	1.09683e-76
nrg3b	1.01953e-80	1.80771	0.851	0.217	2.42067e-76
lmx1ba	1.97046e-80	1.79722	0.292	0.029	4.67846e-76
ak5	3.66222e-80	1.9671	0.669	0.144	8.69522e-76
grid1b	1.14809e-78	1.51409	0.922	0.25	2.72592e-74
elavl4	3.87813e-78	1.91623	0.864	0.244	9.20785e-74
rbfox3b	1.00833e-77	2.20337	0.487	0.081	2.39407e-73
kcnc3b	3.8221e-77	2.21458	0.545	0.104	9.07481e-73
zmat4a	5.00339e-75	2.0734	0.409	0.06	1.18795e-70
lrfn4b	9.60563e-75	1.98276	0.513	0.092	2.28066e-70
hs3st4	1.08512e-74	1.82796	0.714	0.163	2.5764e-70
ptprga	1.55933e-74	1.74395	0.89	0.271	3.70232e-70
grm3	8.18268e-74	2.0247	0.37	0.051	1.94281e-69
pvrl2l	2.84226e-72	1.93841	0.656	0.15	6.74838e-68
tor4ab	4.40241e-72	1.35559	0.208	0.017	1.04526e-67
arpp21	4.86115e-72	1.84912	0.487	0.084	1.15418e-67
kcnd2	1.01078e-71	1.71838	0.786	0.204	2.39988e-67
dscaml1	9.22147e-71	1.77631	0.734	0.18	2.18945e-66
ccdc85a	1.0923e-70	1.85688	0.494	0.09	2.59345e-66
kiaa1549la	1.5008e-70	2.00126	0.656	0.158	3.56335e-66
gramd2aa	1.97133e-70	1.87214	0.435	0.07	4.68054e-66
cspg5a	5.5091e-70	1.95614	0.571	0.121	1.30802e-65
rims4	2.50519e-69	2.11407	0.604	0.138	5.94808e-65
fam184a	3.66125e-69	1.95444	0.76	0.215	8.6929e-65
galnt9	9.4884e-69	2.05396	0.571	0.124	2.25283e-64
camkvb	1.35371e-68	1.7743	0.351	0.048	3.21411e-64
ptprub	1.38075e-68	1.96197	0.727	0.188	3.27831e-64
pcdh7a	2.04769e-68	1.84653	0.656	0.155	4.86183e-64
pcp4a	2.08357e-68	1.99998	0.305	0.037	4.94701e-64
nkain2	1.52394e-67	1.88885	0.721	0.191	3.61828e-63
thsd7ba	4.72847e-67	1.90554	0.604	0.136	1.12268e-62
adgrl3.1	1.82882e-66	1.92598	0.786	0.236	4.34217e-62
adgrb3	5.22886e-66	1.96811	0.714	0.195	1.24149e-61
zfpm2a	7.6818e-66	1.66838	0.786	0.216	1.82389e-61
r3hdm1	8.21877e-66	1.98465	0.617	0.148	1.95138e-61
hs3st3b1a	9.5676e-66	1.16518	0.136	0.008	2.27164e-61
agrn	1.17035e-65	1.91839	0.831	0.269	2.77875e-61
gas7a	1.25197e-65	1.93601	0.727	0.201	2.97255e-61
rab6ba	3.20073e-65	1.90156	0.721	0.198	7.5995e-61
pcxb	4.22012e-65	1.77299	0.519	0.105	1.00198e-60
furinb	6.64026e-65	1.97622	0.623	0.153	1.5766e-60
caskin1	8.54644e-65	1.8496	0.675	0.178	2.02918e-60
thsd7ab	1.49815e-64	1.88111	0.656	0.163	3.55705e-60
csmd2	3.56659e-64	1.5663	0.87	0.264	8.46816e-60
baiap2l2b	1.0457e-63	1.34871	0.169	0.013	2.48281e-59
asic1b	1.78381e-63	1.95817	0.364	0.056	4.23531e-59
kctd8	2.72543e-63	1.66751	0.37	0.056	6.47099e-59
si:dkey-163f14.6	6.43772e-63	0.947223	0.143	0.009	1.52851e-58
igsf21a	8.21498e-63	1.5371	0.896	0.289	1.95048e-58
prkcab	3.03488e-62	1.86661	0.649	0.167	7.20571e-58
ca16b	4.32432e-62	1.8157	0.506	0.105	1.02672e-57
nrxn1a	2.15513e-61	1.52779	0.961	0.351	5.11692e-57
2023-03-01	5.38741e-61	1.57198	0.208	0.02	1.27913e-56
ctnnd2a	8.14598e-60	1.62257	0.734	0.201	1.9341e-55
tmem178b	1.01725e-59	1.7914	0.617	0.155	2.41526e-55
nlgn3a	1.4354e-58	1.71078	0.812	0.264	3.40808e-54
chrm2a	1.63596e-58	1.86582	0.5	0.104	3.88427e-54
CABZ01050944.1	2.22688e-58	1.67493	0.435	0.08	5.28728e-54
adarb1b	5.64266e-58	1.6645	0.942	0.467	1.33974e-53
robo1	7.8228e-58	1.64881	0.695	0.191	1.85737e-53
gabrb2a	1.02249e-57	1.72682	0.76	0.23	2.42769e-53
plxna1a	5.64001e-57	1.65889	0.766	0.239	1.33911e-52
sez6b	1.11663e-56	1.69966	0.636	0.164	2.65122e-52
nell2b	1.34579e-56	1.74715	0.513	0.113	3.19532e-52
gramd1bb	4.15191e-56	1.73596	0.584	0.149	9.85788e-52
kcnab1b	1.74539e-55	1.69418	0.266	0.035	4.14409e-51
pbx1b	3.07602e-55	1.77645	0.5	0.111	7.30339e-51
nhsb	6.44698e-55	1.82326	0.532	0.128	1.53071e-50
nxph1	3.24934e-54	1.58999	0.266	0.035	7.7149e-50
cadm1a	4.41874e-54	1.49068	0.792	0.249	1.04914e-49
camk2d1	8.3882e-54	1.56758	0.318	0.049	1.99161e-49
grik1a	1.26026e-53	1.78	0.305	0.046	2.99224e-49
tmem163b	8.71926e-53	1.48287	0.24	0.03	2.07021e-48
lrp8	1.8477e-52	1.6567	0.721	0.223	4.38699e-48
nrxn2a	2.51053e-52	1.28226	0.903	0.296	5.96075e-48
pip4k2ab	4.21169e-52	2.00092	0.474	0.109	9.99982e-48
brsk2b	8.42998e-52	1.49386	0.786	0.249	2.00153e-47
fnbp1b	4.81961e-51	1.83322	0.656	0.21	1.14432e-46
epb41a	5.54263e-51	1.64903	0.714	0.229	1.31599e-46
scn1lab	6.53764e-51	1.50633	0.786	0.263	1.55223e-46
pvalb7	8.41563e-51	1.48748	0.318	0.05	1.99812e-46
usp54b	1.0833e-50	1.60391	0.649	0.189	2.57208e-46
cntn3b	2.21178e-50	1.70366	0.383	0.074	5.25143e-46
syt1a	7.69538e-50	1.48063	0.792	0.272	1.82711e-45
neurod6a	9.0092e-50	1.2464	0.169	0.016	2.13905e-45
unc5c	1.46136e-49	1.53714	0.292	0.044	3.4697e-45
gfra2b	1.7487e-49	1.68846	0.325	0.055	4.15193e-45
CABZ01061591.1	3.14843e-49	1.67077	0.435	0.092	7.47532e-45
gnao1a	9.86457e-49	1.4765	0.831	0.308	2.34214e-44
nck2b	1.07526e-48	1.67297	0.442	0.097	2.55299e-44
adcy2a	1.54628e-48	1.81193	0.442	0.098	3.67134e-44
cnksr2a	1.75695e-48	1.59985	0.552	0.144	4.17153e-44
nav3	3.80634e-48	1.67225	0.487	0.118	9.03739e-44
stxbp5a	4.51272e-48	1.64562	0.63	0.188	1.07146e-43
cacng7b	7.66663e-48	1.45268	0.273	0.04	1.82029e-43
epha7	9.48878e-48	1.66701	0.63	0.188	2.25292e-43
pcbp3	2.58054e-47	1.51559	0.435	0.093	6.12697e-43
celf4	1.34435e-46	1.56504	0.747	0.26	3.19189e-42
gria4b	2.0848e-46	1.52077	0.5	0.122	4.94994e-42
mllt3	2.85984e-46	1.77373	0.383	0.078	6.79012e-42
plxna3	3.17376e-46	1.38818	0.805	0.3	7.53545e-42
prkcg	6.414e-46	1.39915	0.24	0.033	1.52287e-41
cacna1ha	9.52261e-46	1.54477	0.63	0.184	2.26095e-41
cntn5	1.24138e-45	1.92978	0.448	0.106	2.94741e-41
btbd11b	1.35797e-45	1.65714	0.422	0.094	3.22424e-41
lmo1	2.17009e-45	1.29959	0.214	0.027	5.15243e-41
bsnb	3.13256e-45	1.51761	0.636	0.196	7.43765e-41
tbkbp1	3.84563e-45	1.52499	0.351	0.068	9.13069e-41
lhfpl3	5.06051e-45	1.74222	0.383	0.08	1.20152e-40
klf7a	1.01657e-44	1.52281	0.5	0.126	2.41365e-40
maptb	2.19948e-44	1.5187	0.734	0.262	5.22222e-40
tenm1	2.22265e-44	1.57848	0.513	0.134	5.27724e-40
micu3a	4.04578e-44	1.78174	0.422	0.098	9.60588e-40
rims1b	6.11738e-44	1.18694	0.61	0.175	1.45245e-39
KLHL29	2.63916e-43	1.70543	0.675	0.239	6.26617e-39
bcl11aa	4.16161e-43	1.52097	0.422	0.097	9.8809e-39
AL929217.1	1.50735e-42	1.49421	0.279	0.047	3.57891e-38
dgkh	3.21307e-42	1.57567	0.584	0.182	7.62878e-38
gabbr1b	5.37905e-42	1.51367	0.63	0.203	1.27715e-37
gria3a	4.1188e-41	1.61645	0.409	0.097	9.77926e-37
stmn2b	7.74735e-41	1.63785	0.292	0.053	1.83945e-36
fam189a1	9.20515e-41	1.65104	0.461	0.121	2.18558e-36
BX936439.1	1.15637e-40	1.16843	0.162	0.018	2.74558e-36
ADGRL3	1.4604e-40	1.56795	0.403	0.095	3.46742e-36
ntng2a	1.72102e-40	1.18594	0.448	0.106	4.08622e-36
spock1	2.36028e-40	1.42446	0.552	0.16	5.60402e-36
grb10a	5.80189e-40	1.3335	0.513	0.14	1.37754e-35
kdm6ba	7.55316e-40	1.31089	0.825	0.345	1.79335e-35
rps6ka2	1.95857e-39	1.26477	0.195	0.026	4.65022e-35
asap1b	3.68275e-39	1.67356	0.591	0.196	8.74395e-35
camkk1a	1.61613e-38	1.57861	0.429	0.109	3.83718e-34
cntnap2a	3.26069e-38	1.10869	0.682	0.228	7.74186e-34
rasa4	3.76962e-38	1.50422	0.338	0.071	8.95021e-34
rcan2	4.98131e-38	1.67216	0.565	0.184	1.18271e-33
cdh24a	5.56009e-38	1.3216	0.279	0.051	1.32013e-33
shank3a	6.59835e-38	1.33382	0.545	0.163	1.56665e-33
ARHGAP44	1.99314e-37	1.54703	0.442	0.12	4.73231e-33
tnc	2.66861e-37	1.0576	0.182	0.023	6.33608e-33
dpp6a	3.62693e-37	1.52989	0.519	0.153	8.61143e-33
slc17a6a	5.05129e-37	1.13019	0.169	0.021	1.19933e-32
ppfia4	5.22652e-37	1.41619	0.558	0.177	1.24093e-32
atp2a3	1.09781e-36	1.17184	0.351	0.076	2.60653e-32
mapk10	1.12997e-36	1.3783	0.61	0.206	2.68288e-32
CR356242.1	1.61507e-36	1.62109	0.435	0.118	3.83466e-32
rtn1b	2.74525e-36	1.53183	0.481	0.141	6.51805e-32
dclk2a	3.19438e-36	1.24102	0.396	0.096	7.58442e-32
phf21aa	3.30337e-36	1.30856	0.273	0.051	7.84319e-32
vegfba	3.45966e-35	1.41025	0.253	0.046	8.21427e-31
aff2	9.06639e-35	1.3608	0.714	0.276	2.15263e-30
aldh3a2b	1.04589e-34	1.14272	0.214	0.033	2.48327e-30
fut8b	1.82584e-34	1.32142	0.227	0.038	4.33508e-30
slc44a5b	4.03011e-34	1.62872	0.286	0.058	9.5687e-30
sema3e	5.72678e-34	1.02638	0.143	0.016	1.35971e-29
hecw1b	7.93793e-34	1.43672	0.351	0.084	1.8847e-29
ptpn4b	8.24782e-34	1.54324	0.416	0.115	1.95828e-29
mmp17a	8.35957e-34	1.3696	0.396	0.101	1.98481e-29
osbpl2a	9.30591e-34	1.19391	0.234	0.04	2.2095e-29
cdh13	1.78021e-33	1.40175	0.513	0.16	4.22675e-29
dacha	2.97937e-33	1.10938	0.481	0.137	7.07391e-29
rem2	6.57933e-33	1.53451	0.312	0.07	1.56213e-28
cadm3	8.4056e-33	1.27916	0.487	0.148	1.99574e-28
cacna2d2a	8.49144e-33	1.2236	0.597	0.204	2.01612e-28
tcf12	8.89234e-33	1.24063	0.701	0.28	2.11131e-28
KCNIP4	1.09245e-32	1.17333	0.182	0.026	2.5938e-28
plxna4	1.24958e-32	1.49322	0.461	0.139	2.96688e-28
srgap1a	1.72269e-32	1.57873	0.455	0.138	4.09018e-28
mpp2b	3.4811e-32	1.49771	0.286	0.061	8.26518e-28
fgf13a	4.19679e-32	1.07125	0.792	0.325	9.96445e-28
tenm3	4.32367e-32	0.693241	0.558	0.174	1.02657e-27
ctnna2	4.44982e-32	1.06803	0.942	0.535	1.05652e-27
hspa4l	5.96931e-32	1.45785	0.61	0.229	1.41729e-27
slc24a4a	1.07659e-31	1.39034	0.273	0.057	2.55616e-27
lrrn3a	1.12214e-31	1.33431	0.253	0.049	2.6643e-27
camk1da	1.3536e-31	1.399	0.312	0.072	3.21384e-27
mdga2a	1.55128e-31	1.23854	0.526	0.173	3.6832e-27
cacna1da	1.82328e-31	1.32799	0.5	0.161	4.32902e-27
neto1l	1.9652e-31	1.42759	0.357	0.089	4.66597e-27
ENSDARG00000099092	7.18012e-31	0.910816	0.117	0.012	1.70478e-26
kcnj3b	8.0401e-31	1.20263	0.227	0.041	1.90896e-26
grm8a	8.4528e-31	1.10405	0.558	0.187	2.00695e-26
strbp	9.06527e-31	1.1925	0.76	0.36	2.15237e-26
CR392335.1	9.06866e-31	1.28527	0.156	0.021	2.15317e-26
tshz3b	1.57917e-30	1.36151	0.305	0.07	3.74942e-26
traf4a	2.29086e-30	1.23815	0.364	0.095	5.4392e-26
iqsec3a	2.93608e-30	1.20693	0.623	0.232	6.97113e-26
sash1a	2.94077e-30	1.34381	0.539	0.188	6.98226e-26
grm5a	2.97261e-30	1.17533	0.195	0.032	7.05788e-26
ppp3ca	3.01787e-30	1.1125	0.714	0.267	7.16533e-26
stx1b	2.84202e-29	1.09327	0.578	0.207	6.74781e-25
lrch4	3.44347e-29	1.11029	0.409	0.115	8.17584e-25
pcdh15b	5.61137e-29	1.41941	0.318	0.079	1.33231e-24
ywhag1	7.50631e-29	1.36589	0.357	0.097	1.78222e-24
snap25b	8.20776e-29	1.17166	0.442	0.132	1.94877e-24
scn8aa	9.23152e-29	1.4016	0.5	0.172	2.19184e-24
CU929544.1	9.97622e-29	1.32838	0.435	0.137	2.36865e-24
mtnr1aa	1.33672e-28	1.27396	0.208	0.037	3.17377e-24
nav2a	1.70955e-28	1.30272	0.532	0.192	4.05898e-24
tns1a	5.38226e-28	1.26926	0.461	0.152	1.27791e-23
rbms1a	9.66335e-28	1.19313	0.286	0.067	2.29437e-23
plppr5b	1.0151e-27	1.32309	0.221	0.043	2.41015e-23
tmem266	1.12311e-27	1.40662	0.338	0.092	2.6666e-23
si:dkey-178k16.1	1.29257e-27	1.1035	0.636	0.246	3.06894e-23
AL935299.1	2.99017e-27	1.46018	0.279	0.066	7.09956e-23
XKR4	3.25325e-27	1.31512	0.37	0.108	7.72418e-23
il1rapl1a	3.49048e-27	1.1083	0.584	0.221	8.28746e-23
jakmip3	3.55948e-27	1.34586	0.227	0.046	8.45127e-23
cadpsb	3.58202e-27	1.00513	0.584	0.213	8.50478e-23
ank3a	5.22826e-27	1.21301	0.727	0.352	1.24135e-22
GARNL3	6.45668e-27	1.23243	0.429	0.136	1.53301e-22
cdkl5	8.83577e-27	1.17939	0.526	0.188	2.09788e-22
SGCZ	1.06576e-26	1.51656	0.383	0.116	2.53044e-22
fam102bb	1.08315e-26	1.3166	0.318	0.084	2.57172e-22
ppp3cb	1.13575e-26	1.18513	0.364	0.104	2.69662e-22
ppp1r1c	1.30853e-26	1.04428	0.312	0.077	3.10684e-22
tmem178	2.25333e-26	1.22247	0.188	0.033	5.35009e-22
akt3a	3.10665e-26	1.1285	0.571	0.221	7.37613e-22
robo3	3.4745e-26	1.17082	0.364	0.104	8.24949e-22
cyp39a1	4.30317e-26	1.22685	0.123	0.016	1.0217e-21
dok6	4.79152e-26	1.38267	0.357	0.103	1.13765e-21
b4galt2	6.62606e-26	1.21163	0.481	0.168	1.57323e-21
nr3c2	7.02352e-26	1.3258	0.584	0.243	1.66759e-21
ncam1b	7.15524e-26	1.11903	0.519	0.184	1.69887e-21
lrrc4cb	7.79683e-26	1.19185	0.299	0.076	1.8512e-21
lrfn5a	1.22624e-25	1.16832	0.455	0.149	2.91147e-21
sort1a	1.88273e-25	1.00426	0.227	0.047	4.47016e-21
pcdh2g28	2.24975e-25	0.996108	0.695	0.295	5.34158e-21
tmeff2b	2.39888e-25	1.23878	0.273	0.066	5.69566e-21
CU468896.1	2.81999e-25	0.991505	0.123	0.016	6.69551e-21
spsb4a	4.83398e-25	1.37278	0.357	0.107	1.14773e-20
dusp3a	5.87935e-25	1.33517	0.325	0.093	1.39593e-20
fgf14	6.06623e-25	1.39141	0.286	0.074	1.4403e-20
tshz1	8.59297e-25	1.30985	0.481	0.175	2.04023e-20
htr7c	1.0219e-24	1.19242	0.195	0.037	2.4263e-20
glis1b	1.16806e-24	0.998406	0.136	0.02	2.77333e-20
sez6l	1.29323e-24	1.10651	0.214	0.045	3.07051e-20
slc43a2a	1.84272e-24	1.22283	0.279	0.069	4.37517e-20
ank2b	2.02442e-24	1.05774	0.87	0.537	4.80658e-20
tjp1b	2.31089e-24	0.970071	0.643	0.28	5.48675e-20
kcnc3a	2.76673e-24	0.891834	0.545	0.203	6.56905e-20
hsp90aa1.1	3.3447e-24	-3.96892	0.13	0.517	7.94132e-20
si:ch211-154e10.1	3.59223e-24	1.01639	0.136	0.02	8.52903e-20
fam20cb	4.18346e-24	1.18178	0.37	0.114	9.9328e-20
nhsl2	5.39819e-24	0.777664	0.519	0.186	1.28169e-19
hs6st1a	6.72453e-24	0.936814	0.494	0.177	1.59661e-19
nectin3b	9.45993e-24	1.14015	0.299	0.079	2.24607e-19
ppef1	1.25844e-23	0.761549	0.11	0.014	2.98791e-19
abat	1.28459e-23	1.16484	0.338	0.099	3.05001e-19
ndrg4	1.33799e-23	1.17499	0.435	0.149	3.17679e-19
zgc:65894	1.84e-23	0.808956	0.169	0.029	4.36871e-19
csmd1a	2.02598e-23	1.19826	0.481	0.179	4.81028e-19
necab1	2.24107e-23	1.22157	0.169	0.031	5.32098e-19
pcloa	2.26305e-23	1.14168	0.344	0.102	5.37315e-19
kif1aa	3.07071e-23	1.08357	0.545	0.21	7.29079e-19
znf516	3.62145e-23	1.08592	0.221	0.048	8.59841e-19
plxna2	5.26291e-23	1.00913	0.558	0.225	1.24957e-18
atp1a3a	5.44122e-23	1.13415	0.487	0.182	1.29191e-18
adcy8	6.00385e-23	1.32637	0.331	0.099	1.42549e-18
pcdh1b	6.63623e-23	0.548133	0.649	0.258	1.57564e-18
myo16	7.55425e-23	1.24109	0.623	0.295	1.79361e-18
slc4a8	9.16009e-23	1.23627	0.299	0.084	2.17488e-18
TANC2	9.68255e-23	1.32996	0.383	0.128	2.29893e-18
si:dkeyp-77h1.4	9.95036e-23	1.30193	0.253	0.063	2.36251e-18
snap25a	1.05231e-22	1.06639	0.442	0.153	2.4985e-18
camk2b2	1.17033e-22	1.12265	0.24	0.058	2.77872e-18
atp2b2	1.69483e-22	1.19468	0.416	0.145	4.02404e-18
picalma	1.73768e-22	1.36446	0.442	0.166	4.12577e-18
pip5k1cb	2.00738e-22	1.29392	0.344	0.109	4.76612e-18
mmp24	2.83426e-22	1.14892	0.325	0.097	6.72937e-18
neb	3.03301e-22	-3.46455	0.091	0.479	7.20128e-18
elovl6	3.09881e-22	1.15378	0.403	0.138	7.3575e-18
ttyh3a	3.56847e-22	1.05821	0.357	0.112	8.47262e-18
adam22	4.00001e-22	1.09716	0.481	0.184	9.49723e-18
alcama	4.67532e-22	1.21959	0.253	0.064	1.11006e-17
smarcd3b	5.81766e-22	1.03107	0.227	0.053	1.38129e-17
lrfn1	6.06155e-22	1.247	0.37	0.123	1.43919e-17
cacna1fb	6.26526e-22	1.002	0.117	0.017	1.48756e-17
celf2	1.29423e-21	0.90425	0.766	0.396	3.07288e-17
daam1b	1.36344e-21	1.38394	0.331	0.105	3.23722e-17
chmp6b	2.62035e-21	1.11663	0.318	0.095	6.2215e-17
dixdc1b	3.82363e-21	1.02824	0.169	0.033	9.07846e-17
arrdc1b	4.42658e-21	1.09657	0.416	0.149	1.051e-16
nrn1la	4.52571e-21	1.1369	0.11	0.015	1.07454e-16
apba2a	5.03267e-21	1.01031	0.143	0.025	1.19491e-16
si:ch211-208k15.1	5.89474e-21	1.18162	0.448	0.172	1.39959e-16
LRFN2	6.17583e-21	1.27752	0.39	0.136	1.46633e-16
TCF4	1.06728e-20	1.13531	0.429	0.158	2.53405e-16
ppfia3	1.20667e-20	1.1013	0.448	0.171	2.86499e-16
tecrb	1.32101e-20	1.07218	0.344	0.111	3.13647e-16
ipo13	1.55773e-20	0.954597	0.591	0.269	3.69852e-16
map7d2a	1.58265e-20	1.27567	0.318	0.099	3.75769e-16
kcnh1a	1.59079e-20	1.06246	0.273	0.076	3.77702e-16
tnnt3b	1.89691e-20	-3.18331	0.104	0.471	4.50383e-16
ca2	2.17637e-20	0.93484	0.143	0.025	5.16735e-16
astn1	2.82264e-20	1.06563	0.545	0.236	6.7018e-16
tln2b	5.1857e-20	1.12901	0.227	0.057	1.23124e-15
syn2b	5.9393e-20	1.2977	0.279	0.082	1.41017e-15
lef1	7.00019e-20	0.981386	0.273	0.076	1.66206e-15
march4l	7.76858e-20	1.32157	0.26	0.073	1.84449e-15
sphkap	7.91418e-20	1.08231	0.175	0.037	1.87906e-15
dip2ca	1.18081e-19	0.859164	0.656	0.316	2.8036e-15
ppp1r1b	1.92534e-19	1.26233	0.273	0.079	4.57133e-15
slc4a10a	1.97191e-19	1.01144	0.487	0.197	4.68191e-15
CT990561.1	2.36298e-19	1.40231	0.331	0.112	5.61043e-15
hsph1	2.49705e-19	-1.78491	0.74	0.792	5.92875e-15
ppp1r21	4.01378e-19	1.21483	0.338	0.114	9.52992e-15
celf5a	5.10303e-19	0.607186	0.701	0.308	1.21161e-14
npr2	5.35719e-19	1.09258	0.162	0.033	1.27196e-14
KCNK12	6.30856e-19	0.972319	0.123	0.021	1.49784e-14
TENM2	6.3773e-19	0.559584	0.532	0.212	1.51416e-14
si:ch211-131k2.3	1.04651e-18	-4.33671	0.006	0.356	2.48473e-14
epha4a	1.24704e-18	1.03389	0.279	0.082	2.96086e-14
ptprn2	1.30945e-18	0.998912	0.448	0.175	3.10903e-14
atp6ap1la	1.44149e-18	0.95012	0.13	0.023	3.42252e-14
palmdb	1.44532e-18	0.883246	0.13	0.023	3.43163e-14
cnksr2b	1.51287e-18	1.12499	0.409	0.16	3.59201e-14
CABZ01080568.1	1.56841e-18	-2.264	0.351	0.609	3.72387e-14
asic1a	1.75033e-18	1.41186	0.24	0.068	4.15582e-14
ttn.1	1.90402e-18	-3.96456	0.175	0.488	4.52072e-14
znf385b	2.04806e-18	0.61686	0.617	0.285	4.86272e-14
KCNAB3	2.07531e-18	1.0923	0.188	0.045	4.92742e-14
aatkb	2.14721e-18	0.99974	0.383	0.141	5.09813e-14
macf1a	2.24909e-18	0.823705	0.831	0.522	5.34003e-14
sgcd	2.41312e-18	-3.0286	0.065	0.411	5.72947e-14
dtnbp1a	3.3295e-18	1.07867	0.208	0.052	7.90524e-14
sult4a1	6.34855e-18	0.823731	0.13	0.023	1.50734e-13
bag3	7.98531e-18	-2.6387	0.214	0.506	1.89595e-13
hspb8	9.55853e-18	-2.80012	0.253	0.52	2.26948e-13
eno2	9.61013e-18	0.924589	0.318	0.106	2.28173e-13
srgap1b	9.93775e-18	1.01824	0.195	0.048	2.35952e-13
ca10b	1.41085e-17	1.17897	0.169	0.038	3.34978e-13
wscd1b	1.51806e-17	0.696438	0.11	0.018	3.60432e-13
mgll	1.56135e-17	0.788692	0.117	0.02	3.70712e-13
ttn.2	1.73243e-17	-3.80579	0.214	0.501	4.11331e-13
cacnb3a	2.24286e-17	1.15031	0.357	0.135	5.32521e-13
cacna1aa	2.60269e-17	0.929521	0.513	0.224	6.17957e-13
ppp3r1a	2.67859e-17	0.828056	0.136	0.026	6.35978e-13
si:dkey-57c15.1	2.71947e-17	0.795769	0.11	0.018	6.45683e-13
cacng8b	2.73213e-17	1.0804	0.37	0.14	6.48689e-13
aplp1	2.8787e-17	0.437096	0.649	0.288	6.8349e-13
amph	3.08201e-17	1.09058	0.234	0.067	7.31762e-13
calm1a	3.24548e-17	0.658811	0.37	0.129	7.70574e-13
si:ch211-196l7.4	4.05417e-17	0.936792	0.474	0.201	9.62582e-13
nyap2a	4.65297e-17	1.00256	0.331	0.119	1.10475e-12
bmpr2a	6.10935e-17	1.02802	0.422	0.174	1.45054e-12
mctp1a	6.25887e-17	0.828991	0.494	0.209	1.48604e-12
chd2	6.87523e-17	0.987914	0.578	0.289	1.63239e-12
pid1	7.62374e-17	1.11998	0.234	0.068	1.8101e-12
lnx1	9.22013e-17	1.15651	0.279	0.09	2.18914e-12
nrip2	9.84614e-17	1.2073	0.305	0.105	2.33777e-12
sv2a	1.12171e-16	1.0236	0.344	0.126	2.66328e-12
cacna1c	1.25008e-16	0.967991	0.422	0.174	2.96806e-12
nexmifb	1.97352e-16	1.10224	0.455	0.203	4.68573e-12
gpm6ab	2.27359e-16	0.699352	0.442	0.178	5.39819e-12
agbl4.1	2.44323e-16	1.14871	0.39	0.16	5.80096e-12
adamtsl3	2.54567e-16	0.823763	0.37	0.139	6.04419e-12
syngap1b	2.7871e-16	0.809055	0.552	0.246	6.61742e-12
zmynd11	3.12404e-16	1.05412	0.247	0.075	7.41742e-12
pgbd5	3.42466e-16	0.711594	0.104	0.017	8.13116e-12
smpd3	4.25176e-16	0.918606	0.136	0.028	1.00949e-11
fkbp4	4.40249e-16	-2.46203	0.123	0.436	1.04528e-11
unc45b	4.58128e-16	-3.10478	0.227	0.491	1.08773e-11
dync1li1	4.666e-16	1.03949	0.318	0.114	1.10785e-11
aplp2	4.7694e-16	0.986736	0.494	0.229	1.1324e-11
ralgapa2	4.98346e-16	0.861523	0.526	0.246	1.18322e-11
b4galnt4b	5.31128e-16	1.01654	0.247	0.075	1.26106e-11
itprid2	5.624e-16	0.776971	0.13	0.025	1.33531e-11
ppp2r5b	5.65876e-16	0.871887	0.299	0.102	1.34356e-11
ppfia2	5.69041e-16	0.889824	0.506	0.223	1.35107e-11
sybu	5.99149e-16	1.10631	0.201	0.055	1.42256e-11
scn1ba	6.27725e-16	0.886054	0.481	0.211	1.49041e-11
arrb1	6.37358e-16	1.22011	0.338	0.13	1.51328e-11
map7d1b	7.10452e-16	0.833367	0.506	0.238	1.68683e-11
hspbp1	7.63677e-16	-2.27589	0.279	0.536	1.8132e-11
zgc:77784	8.09675e-16	1.09807	0.286	0.097	1.92241e-11
rasal2	9.18569e-16	0.925339	0.429	0.18	2.18096e-11
plekha6	9.50202e-16	0.772955	0.455	0.191	2.25606e-11
cabp1b	1.0054e-15	0.933964	0.188	0.049	2.38712e-11
SAMD5	1.01573e-15	0.910589	0.188	0.048	2.41165e-11
ttyh1	1.22291e-15	0.880887	0.221	0.064	2.90356e-11
zgc:92429	1.27079e-15	-3.39961	0.104	0.4	3.01725e-11
pisd	1.48804e-15	0.893805	0.305	0.106	3.53305e-11
chn2	1.82724e-15	0.962255	0.338	0.124	4.33841e-11
INSYN2A.1	2.2536e-15	1.0621	0.286	0.1	5.35073e-11
nedd9	2.29457e-15	0.887583	0.266	0.085	5.44801e-11
kcnq3	2.39339e-15	1.02029	0.344	0.133	5.68263e-11
unc80	2.67042e-15	0.988344	0.292	0.103	6.34037e-11
igsf11	2.77218e-15	0.841832	0.532	0.258	6.58199e-11
ENSDARG00000113702	2.92602e-15	0.92366	0.422	0.179	6.94725e-11
smyd1b	3.47388e-15	-3.05348	0.162	0.437	8.24803e-11
zgc:158463	3.50291e-15	-1.88838	0.571	0.708	8.31695e-11
elavl3	4.07739e-15	0.83589	0.292	0.1	9.68094e-11
myhc4	4.41444e-15	-4.34666	0.091	0.387	1.04812e-10
ccdc83	4.9989e-15	0.763138	0.104	0.018	1.18689e-10
lrrc4ba	5.13266e-15	1.10702	0.39	0.165	1.21865e-10
prr5a	5.84392e-15	0.831486	0.169	0.042	1.38752e-10
unc13a	6.17242e-15	1.0161	0.214	0.064	1.46552e-10
csmd3a.1	6.30331e-15	0.598435	0.532	0.23	1.4966e-10
dlg3	6.84085e-15	1.01165	0.455	0.206	1.62422e-10
sulf2b	7.88293e-15	0.904751	0.299	0.106	1.87165e-10
slc12a5b	9.37896e-15	0.964538	0.37	0.147	2.22685e-10
FAM135B	9.59104e-15	1.09503	0.221	0.068	2.2772e-10
slco5a1a.1	1.07099e-14	0.976216	0.195	0.055	2.54284e-10
hspb1	1.17422e-14	-3.13395	0.045	0.336	2.78795e-10
ryr1b	1.18841e-14	-2.61972	0.234	0.493	2.82164e-10
sox6	1.55883e-14	-2.74458	0.078	0.367	3.70112e-10
ank3b.1	1.60297e-14	0.837243	0.5	0.236	3.80594e-10
trpc5a	1.66539e-14	1.12321	0.182	0.05	3.95414e-10
citb	1.6907e-14	0.870642	0.273	0.094	4.01422e-10
ank1a	2.56673e-14	1.02115	0.39	0.167	6.09418e-10
mss51	2.89831e-14	-3.05885	0.006	0.288	6.88147e-10
celf3a	2.9633e-14	0.909846	0.266	0.092	7.03577e-10
hivep3a	3.00133e-14	0.801716	0.37	0.151	7.12606e-10
pkp4	3.31287e-14	0.748617	0.318	0.117	7.86575e-10
tp53bp1	4.12389e-14	0.937202	0.312	0.119	9.79136e-10
gria2b	4.98564e-14	0.917621	0.312	0.118	1.18374e-09
nova2	5.3999e-14	0.743831	0.571	0.285	1.2821e-09
phactr4b	5.73126e-14	1.05148	0.214	0.066	1.36077e-09
tmc5	5.85819e-14	0.916628	0.143	0.034	1.39091e-09
stmn2a	8.54588e-14	0.746802	0.227	0.071	2.02905e-09
CU861477.1	9.68375e-14	0.747689	0.11	0.022	2.29921e-09
nectin1b	1.01136e-13	0.621982	0.571	0.273	2.40126e-09
map1aa	1.02394e-13	0.879734	0.429	0.194	2.43115e-09
gria2a	1.20312e-13	0.984925	0.292	0.11	2.85657e-09
atp2b3b	1.32201e-13	0.874894	0.461	0.215	3.13885e-09
mef2cb	1.44979e-13	-2.62974	0.169	0.425	3.44224e-09
myt1la	1.46824e-13	0.936621	0.351	0.145	3.48604e-09
fbxo41	1.49644e-13	0.931076	0.214	0.068	3.55299e-09
RASGRF1	1.66002e-13	0.542972	0.474	0.215	3.9414e-09
camta1a	1.6762e-13	0.50869	0.494	0.22	3.97981e-09
nfic	1.71924e-13	-1.94847	0.182	0.457	4.082e-09
myo18ab	1.72195e-13	0.733077	0.649	0.36	4.08843e-09
nfixb	1.7728e-13	0.605556	0.818	0.495	4.20917e-09
ssh1b	1.80399e-13	0.853516	0.13	0.029	4.28322e-09
si:ch1073-440b2.1	1.99898e-13	0.790361	0.623	0.346	4.74617e-09
b4galnt4a	2.23765e-13	0.782021	0.422	0.186	5.31284e-09
pde4a	2.2954e-13	0.945831	0.318	0.124	5.44996e-09
sec62	2.41028e-13	0.760571	0.175	0.048	5.72272e-09
pcdh1a	2.4699e-13	0.858632	0.357	0.147	5.86428e-09
lrch2	2.58581e-13	0.905421	0.234	0.078	6.13948e-09
acvr2aa	2.73434e-13	0.786198	0.344	0.14	6.49215e-09
mxd1	2.7482e-13	0.810514	0.455	0.215	6.52505e-09
dennd1b	2.76258e-13	1.07712	0.351	0.151	6.55921e-09
klhl5	2.92746e-13	1.01003	0.169	0.047	6.95067e-09
cux2b	2.96035e-13	0.94132	0.279	0.102	7.02875e-09
lcor	2.9766e-13	0.913587	0.201	0.062	7.06734e-09
mpp2a	3.08424e-13	1.01417	0.325	0.133	7.32291e-09
ptprfb	3.19797e-13	-1.54249	0.442	0.631	7.59293e-09
zdhhc8b	3.27042e-13	0.780012	0.539	0.275	7.76495e-09
FRMD5	3.47477e-13	0.858538	0.364	0.153	8.25016e-09
ca10a	3.70531e-13	0.539705	0.39	0.157	8.79751e-09
ankhb	4.43026e-13	0.945221	0.169	0.047	1.05188e-08
cdk17	4.48826e-13	0.881104	0.39	0.177	1.06565e-08
adcyap1r1a	4.58808e-13	0.576704	0.312	0.118	1.08935e-08
pcdhb	4.58882e-13	0.991253	0.221	0.073	1.08952e-08
ccdc50	4.6695e-13	0.872139	0.182	0.052	1.10868e-08
tnr	4.80435e-13	0.872582	0.312	0.122	1.1407e-08
plecb	4.87131e-13	-2.15408	0.11	0.382	1.1566e-08
qkia	5.61775e-13	-2.14045	0.084	0.363	1.33382e-08
reps2	6.27021e-13	0.766238	0.11	0.023	1.48873e-08
PDZD4	6.30575e-13	0.826337	0.123	0.028	1.49717e-08
dnm1a	6.95088e-13	0.861658	0.344	0.144	1.65035e-08
acap3b	7.16467e-13	0.90347	0.338	0.142	1.70111e-08
itpk1b	8.48619e-13	0.854965	0.273	0.101	2.01488e-08
trim2b	8.84434e-13	0.86429	0.117	0.026	2.09991e-08
ldb3a	9.00207e-13	-2.33922	0.136	0.397	2.13736e-08
clip2	1.0879e-12	0.912577	0.208	0.067	2.583e-08
gria3b	1.09069e-12	0.42791	0.474	0.201	2.58962e-08
chrnb2	1.1181e-12	1.07787	0.208	0.068	2.65469e-08
CABZ01060373.1	1.32247e-12	0.756382	0.11	0.024	3.13993e-08
GGH	1.55474e-12	0.765679	0.149	0.039	3.69141e-08
smarcc2	1.59088e-12	0.93549	0.234	0.081	3.77723e-08
rph3ab	1.62054e-12	0.787599	0.117	0.026	3.84764e-08
snap91a	1.64006e-12	0.912368	0.266	0.1	3.89399e-08
rapgef2	1.65144e-12	0.802196	0.506	0.261	3.92102e-08
cdc42bpab	1.71624e-12	0.889528	0.279	0.108	4.07487e-08
sypa	1.77151e-12	0.82779	0.169	0.047	4.20611e-08
kat2b	1.97891e-12	0.749752	0.149	0.039	4.69853e-08
gpm6ba	2.2077e-12	0.894761	0.299	0.12	5.24175e-08
snap91b	2.28283e-12	0.896436	0.357	0.157	5.42013e-08
numbl	2.77644e-12	0.960154	0.286	0.112	6.59209e-08
nptna	2.84212e-12	0.924964	0.312	0.125	6.74804e-08
grin2aa	2.97459e-12	0.881798	0.286	0.109	7.06258e-08
gdi1	3.18954e-12	0.81286	0.175	0.051	7.57291e-08
mtmr11	3.28253e-12	0.931021	0.24	0.086	7.79372e-08
mylz3	4.02514e-12	-2.97342	0.104	0.356	9.55688e-08
si:ch211-214p16.3	4.77117e-12	0.907647	0.156	0.043	1.13282e-07
calm2a	4.89666e-12	0.736773	0.208	0.068	1.16261e-07
ENSDARG00000100606	5.32215e-12	0.919309	0.487	0.253	1.26364e-07
ryr3	6.60906e-12	-2.38669	0.149	0.389	1.56919e-07
fnbp1b.1	6.78577e-12	0.82304	0.416	0.204	1.61115e-07
ncf4	7.15577e-12	0.292527	0.175	0.05	1.69899e-07
ehbp1l1a	7.35676e-12	-2.41573	0.019	0.264	1.74672e-07
map4l	7.39147e-12	0.965528	0.273	0.107	1.75496e-07
ahsa1a	8.74537e-12	-2.76601	0	0.237	2.07641e-07
zgc:194578	9.32993e-12	0.936865	0.208	0.07	2.2152e-07
dtx4a	1.05369e-11	0.907667	0.227	0.082	2.50177e-07
madd	1.28545e-11	0.882969	0.37	0.17	3.05205e-07
ctdsp2	1.34537e-11	0.81455	0.221	0.076	3.19432e-07
c1ql3b	1.39429e-11	0.980672	0.117	0.028	3.31047e-07
ptprsa.1	1.5259e-11	0.683155	0.617	0.349	3.62295e-07
nsd1b	1.72862e-11	0.970933	0.214	0.075	4.10426e-07
kif21b	1.91567e-11	0.859634	0.214	0.074	4.54838e-07
mdga1	2.06146e-11	0.707949	0.273	0.105	4.89453e-07
cacna2d4b	2.30907e-11	0.605112	0.13	0.032	5.48242e-07
slc8a4b	2.3614e-11	0.839494	0.175	0.054	5.60668e-07
pip5k1bb	2.36571e-11	0.893608	0.162	0.048	5.61691e-07
tdp1	2.37044e-11	0.704712	0.201	0.067	5.62815e-07
gabrg2	2.46642e-11	0.904064	0.26	0.102	5.85603e-07
ldb3b	2.57797e-11	-2.52633	0.026	0.262	6.12086e-07
mef2ca	3.18488e-11	-2.49892	0.084	0.321	7.56187e-07
mlf1	3.24198e-11	-1.71389	0.253	0.474	7.69742e-07
zgc:55733	3.38665e-11	0.894596	0.227	0.082	8.04093e-07
si:ch73-138e16.6	3.43733e-11	0.70584	0.123	0.031	8.16125e-07
lingo2a	3.61794e-11	1.05124	0.169	0.052	8.59008e-07
mtus1b	3.83865e-11	0.716365	0.318	0.135	9.1141e-07
si:ch211-255p10.4	4.05132e-11	0.77225	0.156	0.046	9.61904e-07
sept8a	4.58973e-11	0.688478	0.156	0.045	1.08974e-06
pbx1a	4.94434e-11	0.617818	0.474	0.241	1.17393e-06
clstn3	5.10072e-11	0.926459	0.247	0.095	1.21106e-06
dagla	5.56643e-11	0.826069	0.364	0.172	1.32164e-06
atf6	6.18183e-11	0.648755	0.429	0.211	1.46775e-06
blmh	6.21648e-11	0.700735	0.409	0.198	1.47598e-06
camk2g1	6.40646e-11	-1.62438	0.136	0.381	1.52109e-06
clstn1	6.94687e-11	0.77598	0.416	0.21	1.6494e-06
mapk8ip2	6.99618e-11	0.804446	0.221	0.081	1.6611e-06
slc4a7	7.03508e-11	-2.81898	0.091	0.321	1.67034e-06
yjefn3	7.32294e-11	0.763916	0.208	0.073	1.73869e-06
sgip1b	7.52707e-11	0.829251	0.325	0.146	1.78715e-06
celsr3	7.68372e-11	1.02014	0.221	0.083	1.82435e-06
map1ab	9.74378e-11	0.698531	0.396	0.187	2.31347e-06
ube2e2	9.96389e-11	0.711578	0.175	0.056	2.36573e-06
trdn	1.00858e-10	-2.25741	0.084	0.317	2.39467e-06
msi2b	1.02832e-10	-1.38609	0.305	0.514	2.44155e-06
ano3	1.27115e-10	0.847173	0.169	0.053	3.01809e-06
adgrb1a	1.43346e-10	0.724594	0.331	0.146	3.40347e-06
tnikb	1.47421e-10	0.716186	0.351	0.162	3.50022e-06
pdlim7	1.53567e-10	-2.23821	0.071	0.302	3.64615e-06
PTPRD	1.54405e-10	0.69251	0.214	0.077	3.66603e-06
stim2b	1.54921e-10	-2.05124	0.097	0.331	3.67828e-06
arhgef1a	1.86143e-10	0.631456	0.175	0.056	4.4196e-06
myo10l1	1.86685e-10	0.886368	0.227	0.087	4.43246e-06
dpysl3	2.15366e-10	0.513994	0.143	0.04	5.11343e-06
ampd3b	2.30768e-10	-2.96382	0.136	0.35	5.47913e-06
bcam	2.34505e-10	-2.1104	0.065	0.293	5.56785e-06
nrn1a	2.41852e-10	0.611265	0.117	0.029	5.7423e-06
dclk1a	2.44843e-10	0.922667	0.273	0.113	5.8133e-06
stxbp1a	2.68e-10	0.740376	0.299	0.129	6.36311e-06
usp20	2.8458e-10	0.855722	0.234	0.091	6.75678e-06
mcf2l2	3.02649e-10	0.726154	0.422	0.217	7.18579e-06
si:dkeyp-27e10.3	3.61611e-10	0.468638	0.104	0.025	8.58574e-06
si:dkey-205h13.1	3.94136e-10	0.442632	0.649	0.367	9.35798e-06
atp1a1a.1	4.00846e-10	0.774191	0.286	0.12	9.51729e-06
magixa	4.03671e-10	0.700961	0.201	0.072	9.58437e-06
xirp2b	4.25328e-10	-2.36552	0.11	0.328	1.00986e-05
si:ch73-290k24.5	4.41645e-10	0.850239	0.162	0.052	1.0486e-05
cntnap1	4.4823e-10	1.07182	0.136	0.04	1.06423e-05
b4galnt1b	4.51018e-10	0.789615	0.104	0.025	1.07085e-05
rerea	4.65926e-10	0.901435	0.357	0.179	1.10625e-05
fto	4.81717e-10	0.756087	0.429	0.226	1.14374e-05
atp11a	4.95805e-10	0.519162	0.5	0.268	1.17719e-05
mybpc2b	5.16261e-10	-2.45423	0.032	0.246	1.22576e-05
scn8ab	5.2683e-10	0.773087	0.286	0.123	1.25085e-05
TMEM8B	5.76963e-10	0.707368	0.325	0.146	1.36988e-05
lrrfip1b	5.77411e-10	0.924906	0.305	0.137	1.37095e-05
apba2b	5.94934e-10	0.633049	0.403	0.196	1.41255e-05
si:dkey-7j14.5	5.95594e-10	0.581618	0.117	0.03	1.41412e-05
tbcd	6.15933e-10	1.01199	0.227	0.09	1.46241e-05
npas2	6.19701e-10	0.979177	0.156	0.049	1.47136e-05
brd9	6.2134e-10	0.722072	0.214	0.08	1.47525e-05
shank1	6.68525e-10	0.658962	0.383	0.186	1.58728e-05
cyth1b	6.97413e-10	-1.74599	0.123	0.352	1.65587e-05
chd3	7.25116e-10	0.802449	0.247	0.101	1.72164e-05
cib2	7.33021e-10	0.630551	0.474	0.25	1.74041e-05
ptbp3	7.60112e-10	0.730189	0.351	0.169	1.80473e-05
nrbp2a	7.68217e-10	0.674852	0.136	0.039	1.82398e-05
si:ch211-266g18.10	9.02383e-10	-2.23408	0.084	0.299	2.14253e-05
si:dkey-71b5.7	1.10469e-09	0.711658	0.169	0.056	2.62288e-05
phactr1	1.19131e-09	0.667346	0.117	0.031	2.82852e-05
hsc70	1.24893e-09	-2.14903	0.026	0.233	2.96533e-05
map7d2b	1.28068e-09	0.721416	0.266	0.113	3.04073e-05
dot1l	1.37146e-09	0.70014	0.279	0.122	3.25625e-05
pdcd4b	1.4149e-09	0.409711	0.753	0.474	3.3594e-05
fam102ab	1.46817e-09	0.648049	0.149	0.046	3.48588e-05
txnipb	1.54496e-09	-2.51545	0	0.194	3.66819e-05
slc12a5a	1.55827e-09	0.804612	0.299	0.135	3.69981e-05
CHST8	1.58747e-09	-2.37021	0.11	0.319	3.76914e-05
pvalb3	1.63293e-09	-2.96088	0.058	0.267	3.87706e-05
enox1	1.74722e-09	0.641891	0.532	0.308	4.14842e-05
lrrc24	1.82485e-09	0.742224	0.104	0.026	4.33273e-05
ptbp2a	1.89564e-09	0.619339	0.11	0.029	4.50083e-05
igfn1.1	1.92882e-09	-2.21352	0.052	0.262	4.57959e-05
add2	1.98137e-09	0.770004	0.214	0.083	4.70437e-05
heca	2.07347e-09	0.566538	0.11	0.029	4.92303e-05
zdhhc9	2.12745e-09	0.776651	0.143	0.044	5.0512e-05
epb41l4a	2.22083e-09	0.908049	0.143	0.045	5.27292e-05
dcun1d4	2.33171e-09	0.679764	0.143	0.044	5.53618e-05
hdac4	2.35699e-09	0.54354	0.675	0.436	5.59621e-05
gpc1a	2.41318e-09	0.701682	0.11	0.029	5.72962e-05
dlg4a	2.42341e-09	0.763257	0.253	0.108	5.75391e-05
cep170aa	2.44034e-09	0.926602	0.182	0.065	5.79409e-05
syt14a	2.62561e-09	0.77208	0.247	0.103	6.23398e-05
si:ch73-367p23.2	2.83278e-09	-2.63791	0.013	0.206	6.72587e-05
ENSDARG00000105209	2.85125e-09	0.747447	0.279	0.124	6.76973e-05
ube2e3	2.93023e-09	0.593325	0.63	0.4	6.95725e-05
ar	2.99375e-09	-1.94399	0.039	0.243	7.10805e-05
nrap	3.03073e-09	-2.21313	0.026	0.224	7.19586e-05
lhfpl4a	3.38388e-09	0.866869	0.182	0.067	8.03434e-05
vasnb	3.5094e-09	0.692219	0.117	0.032	8.33237e-05
fndc3bb	3.55071e-09	-1.82145	0.026	0.224	8.43045e-05
galnt2	3.79899e-09	0.688499	0.403	0.216	9.01995e-05
pvalb1	3.85839e-09	-2.71569	0.175	0.372	9.16098e-05
EPB41L2	3.88695e-09	0.69242	0.188	0.068	9.22878e-05
kif1ab	4.02731e-09	0.882283	0.221	0.089	9.56204e-05
myom2a	4.03432e-09	-2.14708	0.006	0.195	9.57869e-05
FAM184A	4.12024e-09	0.668789	0.169	0.058	9.78269e-05
cdh2	4.12585e-09	0.66902	0.26	0.111	9.79601e-05
si:dkey-79d12.6	4.31628e-09	0.726141	0.136	0.042	0.000102481
mettl11b	4.3243e-09	-2.13015	0.078	0.279	0.000102672
palld	4.54164e-09	-1.94149	0.058	0.262	0.000107832
ttbk1a	4.56481e-09	0.837055	0.201	0.078	0.000108382
fzd3b	4.58453e-09	0.767542	0.162	0.056	0.00010885
ttyh3b	4.89993e-09	0.705574	0.279	0.126	0.000116339
neo1a	5.04797e-09	-1.44311	0.149	0.369	0.000119854
nrxn3a	5.13573e-09	-2.59751	0.097	0.301	0.000121938
prkcea	5.32263e-09	0.582528	0.416	0.219	0.000126375
pcsk1nl	5.36345e-09	0.817448	0.286	0.131	0.000127344
ext1b	5.41852e-09	0.650311	0.429	0.228	0.000128652
smarca1	5.69869e-09	0.593179	0.136	0.042	0.000135304
mcl1a	5.7792e-09	-2.22489	0.045	0.242	0.000137216
lmbrd2b	5.84818e-09	0.733284	0.104	0.027	0.000138853
srl	5.86475e-09	-1.97045	0.019	0.21	0.000139247
atp2b4	6.06307e-09	-1.56854	0.11	0.323	0.000143956
rps6ka3b	6.06966e-09	0.666158	0.253	0.108	0.000144112
2023-09-15	6.31012e-09	0.568981	0.156	0.051	0.000149821
abcc8	6.91248e-09	0.899532	0.208	0.084	0.000164123
camsap1a	6.96207e-09	0.615919	0.208	0.08	0.0001653
cpe	7.0882e-09	0.581314	0.247	0.102	0.000168295
map1b	7.1437e-09	0.678865	0.149	0.049	0.000169613
nkain4	7.17486e-09	0.633095	0.175	0.062	0.000170353
clocka	7.41154e-09	0.492752	0.558	0.336	0.000175972
tbc1d9	7.4262e-09	0.721153	0.136	0.043	0.00017632
arntl1b	7.49727e-09	0.734045	0.201	0.077	0.000178008
si:dkey-206p8.1	7.6824e-09	0.618075	0.169	0.059	0.000182403
ERBB4	7.76638e-09	-1.90968	0.039	0.232	0.000184397
syn2a	8.08573e-09	0.499159	0.104	0.027	0.00019198
enox2	8.65671e-09	-1.51104	0.182	0.391	0.000205536
gpc1b	8.6593e-09	0.544398	0.351	0.17	0.000205598
syt2a	8.70175e-09	0.684942	0.273	0.121	0.000206606
map4k3a	9.64948e-09	0.777928	0.351	0.181	0.000229108
C19H6orf62	9.73105e-09	0.572518	0.123	0.036	0.000231044
si:ch73-215f7.1	9.91432e-09	0.543605	0.195	0.073	0.000235396
top1	1.01411e-08	0.614965	0.39	0.204	0.00024078
tanc2a	1.01662e-08	0.394478	0.448	0.23	0.000241377
nedd4l	1.04809e-08	-1.73338	0.208	0.405	0.000248848
mapk8ip3	1.09825e-08	0.760955	0.26	0.116	0.000260757
st13	1.13029e-08	0.816945	0.227	0.095	0.000268366
si:ch211-242b18.1	1.21411e-08	0.680127	0.234	0.098	0.000288267
actn3b	1.24381e-08	-1.97753	0.136	0.327	0.000295318
CR388373.3	1.31565e-08	0.868539	0.175	0.065	0.000312375
nptnb	1.31739e-08	0.692812	0.169	0.06	0.000312788
si:ch211-194c3.5	1.31964e-08	0.741367	0.234	0.101	0.000313323
hsp70l	1.33342e-08	-1.53882	0.344	0.511	0.000316595
CABZ01061524.1	1.3376e-08	-2.00541	0.065	0.257	0.000317585
rcan3	1.38221e-08	0.721179	0.156	0.054	0.000328178
mylpfa	1.42014e-08	-2.95406	0.292	0.441	0.000337184
BRD8	1.46235e-08	0.611271	0.13	0.04	0.000347206
sema4ba	1.53592e-08	-1.74089	0.097	0.298	0.000364673
ttc39c	1.66523e-08	0.86916	0.149	0.051	0.000395376
UBB	1.70965e-08	-1.98563	0.039	0.228	0.000405923
EVI5L	1.7439e-08	0.743038	0.149	0.051	0.000414055
klf7b	1.75267e-08	0.774446	0.221	0.091	0.000416137
ABR	1.84759e-08	0.60511	0.292	0.137	0.000438673
dmd	1.96915e-08	-1.67217	0.169	0.36	0.000467535
mical2b	2.01979e-08	-1.84511	0	0.172	0.000479558
triob	2.05794e-08	0.671008	0.305	0.148	0.000488617
man2a2	2.0934e-08	0.752318	0.292	0.141	0.000497036
flncb	2.09365e-08	-1.94811	0.058	0.247	0.000497096
gnai2a	2.16641e-08	-1.80557	0.045	0.235	0.00051437
map6a	2.17239e-08	0.886821	0.234	0.101	0.000515791
ccng1	2.21928e-08	-2.16884	0.11	0.296	0.000526923
xirp2a	2.3567e-08	-2.3182	0.039	0.223	0.000559551
BX323461.1	2.37809e-08	0.832957	0.182	0.069	0.000564629
cds2	2.43314e-08	0.61114	0.104	0.029	0.000577702
hdac5	2.43484e-08	0.758997	0.253	0.114	0.000578104
pleca	2.49161e-08	-1.34236	0.175	0.381	0.000591583
l1cama	2.80858e-08	0.845929	0.214	0.09	0.000666841
sept5a	2.81572e-08	0.636471	0.11	0.032	0.000668536
nfasca	2.83087e-08	0.737639	0.325	0.163	0.000672134
dctn1b	3.02608e-08	0.757542	0.227	0.099	0.000718481
rhbdd1	3.19695e-08	-1.92874	0.026	0.205	0.000759051
trps1	3.23032e-08	-1.73384	0.052	0.238	0.000766975
PLXNA1	3.38351e-08	0.756709	0.247	0.111	0.000803346
sncgb	3.3878e-08	0.69292	0.208	0.086	0.000804364
VSTM2A	3.45933e-08	0.677289	0.11	0.032	0.00082135
si:ch211-210g13.5	3.76138e-08	0.763874	0.331	0.172	0.000893064
mink1	3.89636e-08	0.587779	0.338	0.17	0.000925114
slc38a3b	3.92601e-08	-1.78373	0.039	0.222	0.000932152
rorcb	4.05809e-08	0.632972	0.117	0.035	0.000963513
dlgap4a	4.42098e-08	0.680239	0.13	0.042	0.00104967
foxk1	4.4903e-08	0.545213	0.104	0.029	0.00106613
grk3	4.51882e-08	0.674276	0.364	0.194	0.0010729
bicdl1	4.54439e-08	0.805802	0.208	0.088	0.00107898
cacna1g	4.63922e-08	0.505782	0.364	0.182	0.00110149
fam49al	4.78645e-08	0.695736	0.253	0.114	0.00113645
stox2a	4.81052e-08	0.725829	0.175	0.066	0.00114216
frmpd1b	4.95894e-08	0.782126	0.162	0.06	0.0011774
mcf2lb	4.96007e-08	0.722583	0.11	0.033	0.00117767
prkar1b	5.08303e-08	0.816715	0.273	0.13	0.00120686
oprl1	5.09311e-08	0.836123	0.156	0.057	0.00120926
ep300b	5.19269e-08	0.598431	0.273	0.127	0.0012329
aig1	5.26785e-08	0.724559	0.221	0.095	0.00125075
mbd3b	5.4592e-08	0.551916	0.182	0.069	0.00129618
mapkapk2a	5.76547e-08	-1.79001	0.11	0.297	0.0013689
bmpr1bb	6.14392e-08	0.554789	0.104	0.03	0.00145875
crim1	6.24866e-08	-1.63781	0.149	0.335	0.00148362
pcnx2	6.3352e-08	0.705693	0.214	0.092	0.00150417
ephb6	6.38212e-08	0.695073	0.117	0.036	0.00151531
dnajb2	6.51368e-08	-1.43451	0.11	0.307	0.00154654
mpped2a	6.57099e-08	-1.58541	0	0.161	0.00156015
col19a1.1	6.61745e-08	-1.78472	0.039	0.217	0.00157118
cacna2d1a	6.7344e-08	-1.80736	0.11	0.294	0.00159895
ppm1e	6.94849e-08	0.777618	0.247	0.112	0.00164978
PPP2CA	6.98792e-08	-1.51681	0.065	0.253	0.00165914
nrbp2b	6.99657e-08	0.756321	0.136	0.046	0.0016612
hmgn6	7.38417e-08	0.605646	0.123	0.039	0.00175322
cdh4	7.61901e-08	0.383294	0.357	0.179	0.00180898
fxyd6	7.63658e-08	0.757591	0.182	0.071	0.00181315
pard3ab	7.71938e-08	-1.45789	0.013	0.181	0.00183281
ksr2	8.01453e-08	0.765551	0.286	0.142	0.00190289
ppp1r12c	8.51458e-08	0.673023	0.117	0.036	0.00202162
hspg2	8.53653e-08	-1.67693	0.084	0.268	0.00202683
mgat4b	9.40345e-08	-1.46192	0.175	0.369	0.00223266
large2	1.0159e-07	-1.35252	0.396	0.531	0.00241205
fut9a	1.0668e-07	0.513987	0.11	0.033	0.00253289
si:dkey-40m6.8	1.07616e-07	0.504055	0.123	0.039	0.00255512
abraa	1.13816e-07	-2.10695	0	0.156	0.00270234
kcnq2b	1.16631e-07	0.869569	0.117	0.038	0.00276916
jph2	1.21865e-07	-1.69363	0	0.155	0.00289343
pkib	1.22721e-07	0.851573	0.188	0.078	0.00291377
nrp2a	1.24138e-07	0.611696	0.39	0.216	0.00294741
sfpq	1.26248e-07	0.468654	0.649	0.433	0.0029975
myo5aa	1.30203e-07	0.561602	0.377	0.208	0.00309142
bcl2b	1.3729e-07	0.782924	0.13	0.044	0.00325968
tmod2	1.42448e-07	0.829743	0.208	0.09	0.00338214
arhgap32a	1.49877e-07	0.772902	0.169	0.066	0.00355853
tgfb2	1.5012e-07	-1.74715	0	0.153	0.00356429
dnajb1b	1.50935e-07	-1.51802	0.377	0.496	0.00358365
hspa1b	1.5618e-07	-1.64131	0.006	0.163	0.00370818
MARK4	1.59009e-07	0.795077	0.247	0.116	0.00377535
rgs6	1.59573e-07	0.876529	0.195	0.082	0.00378875
immp2l	1.60918e-07	1.06947	0.305	0.162	0.00382066
ptpn5	1.69259e-07	0.568653	0.253	0.116	0.00401871
stip1	1.85186e-07	-1.74225	0.461	0.541	0.00439686
dvl1b	2.08889e-07	0.818456	0.123	0.042	0.00495964
dscama	2.14976e-07	0.645756	0.24	0.11	0.00510418
tpma	2.19171e-07	-2.77386	0.11	0.279	0.00520378
foxo1a	2.19401e-07	-1.63402	0.123	0.303	0.00520923
rbfox1l	2.31888e-07	-1.63251	0	0.149	0.00550571
pkdcca	2.46653e-07	0.631157	0.136	0.048	0.00585628
myom1b	2.58327e-07	-1.76062	0.058	0.226	0.00613346
def8	2.61192e-07	0.465557	0.357	0.19	0.00620149
fat3a	2.68293e-07	0.835015	0.312	0.164	0.00637008
si:ch73-22o12.1	2.78098e-07	-1.6503	0.032	0.195	0.00660289
atp6ap1a	2.78947e-07	0.668184	0.149	0.055	0.00662303
pptc7a	2.82164e-07	-1.73237	0.058	0.229	0.00669942
lmbrd1	2.83658e-07	0.832021	0.24	0.115	0.0067349
calm3a.1	2.8988e-07	0.406559	0.149	0.054	0.00688262
tbck	2.94853e-07	0.552175	0.136	0.048	0.0070007
srrm4	3.06224e-07	0.430332	0.299	0.144	0.00727066
kcnh6a	3.12577e-07	0.61358	0.123	0.041	0.00742151
pvalb2	3.13311e-07	-2.80376	0.273	0.409	0.00743893
SGMS1	3.22803e-07	-1.81656	0.143	0.322	0.00766432
arglu1a	3.24652e-07	0.665369	0.234	0.108	0.00770821
rai1	3.27259e-07	0.719636	0.188	0.08	0.00777011
jarid2a	3.36819e-07	0.558815	0.253	0.121	0.0079971
dyrk1b	3.47087e-07	0.587731	0.468	0.281	0.00824088
atp1b2a	3.49368e-07	0.462458	0.175	0.069	0.00829506
mtcl1	3.80786e-07	0.608172	0.169	0.067	0.00904099
evla	3.88011e-07	0.561236	0.156	0.059	0.00921254
si:ch211-236l14.4	3.89477e-07	-1.67205	0	0.144	0.00924736
zgc:92107	3.97034e-07	0.365194	0.208	0.087	0.00942678
rc3h1b	3.97573e-07	0.560724	0.156	0.059	0.00943957
OSBPL8	3.98875e-07	0.59889	0.156	0.06	0.00947049
RYR2	4.06662e-07	0.536402	0.299	0.152	0.00965537
crema	4.0992e-07	-1.56427	0.026	0.184	0.00973274
lrmda	4.12217e-07	-1.87751	0.019	0.174	0.00978726
cdon	4.33765e-07	-1.61922	0.065	0.231	0.0102989
necab3	4.64504e-07	0.650913	0.156	0.06	0.0110287
adam11	4.71705e-07	0.759008	0.182	0.077	0.0111997
atp11c	4.89385e-07	0.589116	0.273	0.134	0.0116195
npdc1b	5.16773e-07	0.52552	0.227	0.104	0.0122697
nme2b.2	5.21961e-07	-2.70877	0.227	0.378	0.0123929
rufy2	5.3875e-07	0.651023	0.123	0.043	0.0127915
zgc:153426	5.39784e-07	0.655135	0.13	0.046	0.0128161
atp2a1l	5.4825e-07	-2.03729	0.169	0.337	0.0130171
lyst	5.59038e-07	0.493612	0.143	0.052	0.0132732
bmpr1ab	5.61248e-07	0.605497	0.24	0.112	0.0133257
pdzrn3b	5.6321e-07	-1.94393	0.039	0.194	0.0133723
CABZ01038494.1	5.64357e-07	0.647155	0.162	0.064	0.0133995
BX511178.2	5.96904e-07	0.410296	0.188	0.077	0.0141723
soga1	6.0506e-07	0.480312	0.318	0.167	0.0143659
pds5b	6.09455e-07	0.572165	0.182	0.076	0.0144703
zfhx3	6.16461e-07	-1.25282	0.058	0.228	0.0146366
hspa4a	6.39759e-07	-1.09429	0.617	0.632	0.0151898
slmapa	6.60071e-07	0.513457	0.312	0.164	0.0156721
slc44a2	6.91519e-07	0.529732	0.156	0.06	0.0164187
atp2b3a	6.97094e-07	0.453084	0.292	0.147	0.0165511
znf704	7.34532e-07	0.680969	0.175	0.073	0.01744
NPAS3	7.39016e-07	-2.24507	0.045	0.203	0.0175465
kcnq5a	7.66113e-07	-1.79444	0.123	0.29	0.0181898
nudc	7.66922e-07	0.611082	0.331	0.18	0.018209
glt8d2	7.68791e-07	0.71237	0.123	0.043	0.0182534
pi4kab	7.78936e-07	0.775766	0.156	0.062	0.0184943
kif26ba	7.79619e-07	-1.34544	0.071	0.241	0.0185105
magi2a	8.06599e-07	-1.94053	0.091	0.255	0.0191511
uckl1b	8.07926e-07	-1.83861	0.045	0.203	0.0191826
klhl32	8.10253e-07	0.744617	0.123	0.044	0.0192378
rfk	8.10882e-07	-1.25139	0.104	0.28	0.0192528
ppp1r15a	8.20804e-07	-1.48675	0.052	0.211	0.0194884
ywhabl	8.49322e-07	0.408497	0.13	0.046	0.0201655
xirp1	8.70202e-07	-2.37327	0.019	0.167	0.0206612
apc	8.75079e-07	0.596185	0.182	0.077	0.020777
pak6a	9.35395e-07	0.565548	0.136	0.05	0.0222091
si:ch211-26b3.4	9.48085e-07	0.659704	0.279	0.141	0.0225104
hipk3b	9.56435e-07	-1.50604	0.182	0.345	0.0227086
si:dkeyp-44a8.4	9.7496e-07	-1.6167	0.013	0.156	0.0231485
zfand5b	9.89272e-07	-1.76198	0.019	0.166	0.0234883
vps53	1.0105e-06	0.455315	0.11	0.036	0.0239924
abi2b	1.02327e-06	0.763665	0.169	0.071	0.0242956
camsap2a	1.06316e-06	0.438616	0.409	0.235	0.0252426
CU929259.1	1.06507e-06	-1.18921	0.052	0.216	0.0252879
ampd1	1.0721e-06	-1.69542	0	0.135	0.025455
ntrk2b	1.07612e-06	0.5897	0.253	0.126	0.0255503
arrdc2	1.10478e-06	-1.70477	0.019	0.165	0.0262308
ewsr1a	1.11446e-06	0.595106	0.123	0.043	0.0264607
scml2	1.16665e-06	0.812021	0.11	0.037	0.0276998
mta3	1.1725e-06	0.641587	0.175	0.074	0.0278387
pdik1l	1.1755e-06	0.577792	0.117	0.04	0.0279098
fam184b	1.20528e-06	0.710886	0.253	0.128	0.028617
chd5	1.21038e-06	0.676072	0.169	0.071	0.0287381
foxn3	1.21876e-06	0.41692	0.481	0.297	0.0289371
slc20a1b	1.24677e-06	-1.59619	0.078	0.238	0.029602
igdcc4	1.24829e-06	-1.32484	0.019	0.165	0.0296381
nmrk2	1.29607e-06	-1.84404	0	0.133	0.0307727
carmil3	1.41985e-06	0.629503	0.247	0.121	0.0337115
unc119b	1.44562e-06	0.641912	0.136	0.051	0.0343235
sgk1	1.4851e-06	0.466028	0.195	0.085	0.0352607
rbfox2	1.5199e-06	0.681926	0.188	0.083	0.0360871
atp1a3b	1.52013e-06	0.629053	0.169	0.07	0.0360925
eya1	1.55716e-06	-1.91707	0.039	0.187	0.0369718
ccser2a	1.63058e-06	0.660278	0.286	0.15	0.0387148
tfeb	1.69517e-06	-1.35534	0.052	0.21	0.0402484
ubn1	1.71956e-06	0.618634	0.149	0.059	0.0408275
dtnbb	1.82771e-06	0.812766	0.195	0.09	0.0433954
TRIM67	1.83331e-06	0.71921	0.104	0.035	0.0435282
si:ch211-51h4.2	1.93631e-06	0.579664	0.169	0.071	0.0459738
dnajb6b	1.9463e-06	-1.58661	0.045	0.197	0.0462111
ppp2r5a	1.96257e-06	-1.4816	0.032	0.178	0.0465973
slc25a25a	2.09422e-06	-1.63018	0.019	0.16	0.0497231
rxrbb	2.11561e-06	0.757931	0.169	0.072	0.0502308
slc9a6a	2.131e-06	0.641487	0.143	0.056	0.0505964
clasp1a	2.16602e-06	0.628054	0.214	0.102	0.0514278
stmn4	2.17321e-06	0.619738	0.175	0.075	0.0515985
ctdp1	2.29602e-06	0.461456	0.409	0.24	0.0545144
fgfrl1a	2.2995e-06	-1.4951	0	0.127	0.054597
map3k10	2.29992e-06	0.718416	0.188	0.085	0.054607
cobl	2.30772e-06	-1.38853	0.052	0.202	0.0547921
CR847844.1	2.32674e-06	0.745006	0.195	0.089	0.0552439
CR974456.1	2.46517e-06	0.543658	0.149	0.06	0.0585305
atp1b1b	2.48269e-06	0.593947	0.247	0.12	0.0589464
zgc:165603	2.56102e-06	0.713226	0.214	0.102	0.0608062
pacsin3	2.60473e-06	-1.59038	0.071	0.223	0.0618442
ash1l	2.70563e-06	0.470864	0.24	0.118	0.0642398
kmt5c	2.74834e-06	0.597728	0.221	0.107	0.0652538
kaznb	2.84186e-06	-1.57072	0.039	0.182	0.0674744
vdrb	2.87585e-06	0.448365	0.182	0.079	0.0682814
rabgap1	2.92309e-06	0.599715	0.305	0.17	0.0694028
daam2	2.94187e-06	0.505009	0.169	0.071	0.0698489
ago4	2.9607e-06	0.520282	0.117	0.042	0.0702958
sh3bgr	3.04634e-06	-1.62256	0.013	0.146	0.0723292
ptprnb	3.15565e-06	0.597335	0.227	0.112	0.0749245
ATP9A	3.22895e-06	0.663454	0.188	0.086	0.0766649
zcchc24	3.26899e-06	-1.57039	0.006	0.135	0.0776155
lpp	3.30869e-06	-1.70275	0.013	0.144	0.0785583
gng7	3.32796e-06	0.653626	0.234	0.117	0.0790157
galnt1	3.44709e-06	0.305031	0.591	0.382	0.0818442
zgc:113208	3.48572e-06	0.554651	0.143	0.057	0.0827615
ahcyl1	3.49618e-06	0.611318	0.143	0.057	0.0830097
nsfa	3.56496e-06	0.440244	0.162	0.068	0.0846429
erfl3	3.61498e-06	-1.17316	0.039	0.186	0.0858304
furina	3.62132e-06	-1.34864	0.032	0.174	0.085981
man1a2	3.70368e-06	0.518465	0.383	0.227	0.0879364
ppp2r2bb	3.76826e-06	0.673328	0.221	0.109	0.0894699
txlnba	3.85859e-06	-1.44593	0.006	0.134	0.0916144
farp1	3.91661e-06	0.492822	0.26	0.133	0.0929921
rbfox1	3.94626e-06	-1.94418	0.156	0.303	0.093696
rnf144aa	3.96152e-06	0.740821	0.136	0.054	0.0940583
nav1b	3.97193e-06	0.563737	0.26	0.135	0.0943056
caln1	3.98056e-06	0.653101	0.156	0.066	0.0945104
mrtfab	4.20253e-06	0.512248	0.331	0.188	0.0997806
chd6	4.21836e-06	0.559556	0.201	0.094	0.100157
fubp1	4.22432e-06	0.507419	0.201	0.092	0.100298
tead1b	4.24332e-06	-1.40842	0.013	0.142	0.100749
map2	4.25974e-06	0.508759	0.364	0.208	0.101139
mast2	4.33813e-06	0.36094	0.701	0.495	0.103
slc41a1	4.417e-06	-1.43087	0.045	0.189	0.104873
gab1	4.6032e-06	-1.38648	0.032	0.17	0.109294
carmil2	4.61326e-06	0.653323	0.156	0.066	0.109533
grid1a	4.66891e-06	-1.88011	0.058	0.201	0.110854
tcf7l1b	4.67948e-06	-1.31913	0.065	0.215	0.111105
adcy5	4.79073e-06	0.654752	0.208	0.101	0.113746
RAPH1	4.87804e-06	0.54371	0.266	0.141	0.115819
srgap2	4.93494e-06	0.366048	0.305	0.164	0.11717
cacnb4b	5.0917e-06	0.620673	0.227	0.113	0.120892
si:ch211-285f17.1	5.14997e-06	-1.47332	0.045	0.188	0.122276
gpc6a	5.15236e-06	-1.42688	0.221	0.366	0.122333
gal3st3	5.33339e-06	0.778973	0.195	0.093	0.126631
gphnb	5.39221e-06	0.641023	0.221	0.109	0.128027
pcdh19	5.41639e-06	-1.43177	0.019	0.15	0.128601
myom1a	5.54087e-06	-1.45045	0.019	0.152	0.131557
si:ch211-173p18.3	5.58432e-06	0.510227	0.182	0.082	0.132589
tspan9a	5.59765e-06	-1.72097	0.234	0.379	0.132905
map2k5	5.63237e-06	0.52984	0.136	0.054	0.133729
ppap2d	5.65287e-06	-1.63529	0.013	0.139	0.134216
snrka	5.67271e-06	0.62004	0.221	0.109	0.134687
ptprua	5.8003e-06	-2.20063	0.032	0.165	0.137717
mapk8ip1a	5.84589e-06	0.657889	0.11	0.04	0.138799
sun1	5.85676e-06	0.636385	0.279	0.151	0.139057
nbeaa	6.02459e-06	0.399061	0.487	0.3	0.143042
cables2b	6.08251e-06	0.508207	0.11	0.039	0.144417
dlgap2b	6.23335e-06	0.573961	0.247	0.126	0.147998
dpy19l3	6.34202e-06	0.713281	0.156	0.067	0.150579
kcnd3	6.34784e-06	0.701892	0.292	0.157	0.150717
zmiz1a	6.58145e-06	-1.13343	0.065	0.214	0.156263
hip1rb	6.62745e-06	0.608039	0.143	0.059	0.157356
pacs2	6.65537e-06	0.638995	0.292	0.164	0.158019
tcf7l2	6.70858e-06	-1.30625	0.104	0.254	0.159282
plekha7a	6.7464e-06	-1.08183	0.013	0.14	0.16018
dag1	6.75047e-06	-1.34402	0.182	0.333	0.160276
cacna2d2b	6.77689e-06	0.722469	0.156	0.068	0.160904
scn4ab	6.78915e-06	-1.49219	0.026	0.157	0.161195
waca	7.05019e-06	0.619493	0.227	0.114	0.167393
anks1b	7.06154e-06	0.571795	0.364	0.212	0.167662
nat16	7.26769e-06	0.541543	0.195	0.089	0.172557
ccar1	7.38905e-06	0.571693	0.156	0.066	0.175438
ap2m1b	7.54299e-06	0.537644	0.201	0.096	0.179093
sirt6	7.54652e-06	0.644266	0.188	0.089	0.179177
slc44a1b	7.67437e-06	0.595382	0.188	0.088	0.182212
gli3	7.74149e-06	-1.55784	0.052	0.19	0.183806
mybphb	7.75655e-06	-1.67246	0.136	0.28	0.184164
usta	7.79011e-06	-1.60399	0.013	0.137	0.184961
BX901942.2	7.82952e-06	0.53421	0.11	0.04	0.185896
atp6v0a1b	7.93844e-06	0.640476	0.136	0.056	0.188482
ZNF512B	8.24552e-06	0.562877	0.422	0.27	0.195773
piezo1	8.47115e-06	-1.41179	0	0.115	0.201131
adipor2	8.8731e-06	-1.47096	0.019	0.144	0.210674
agbl1	8.95502e-06	-2.70546	0.071	0.207	0.212619
relch	9.16208e-06	0.551655	0.305	0.175	0.217535
ankrd10b	9.26838e-06	0.439279	0.344	0.195	0.220059
si:ch211-207i1.2	9.51038e-06	-1.40004	0.026	0.154	0.225805
tomm34	9.72774e-06	-1.36744	0.006	0.125	0.230966
dhx36	1.0151e-05	0.460646	0.448	0.289	0.241015
spock2	1.03169e-05	0.732067	0.162	0.072	0.244954
clu	1.04185e-05	0.56847	0.162	0.072	0.247367
ank2a	1.04447e-05	0.766147	0.201	0.101	0.247989
smap2	1.05028e-05	0.685954	0.195	0.095	0.249368
si:dkeyp-9d4.3	1.07596e-05	0.741391	0.104	0.038	0.255465
zgc:153615	1.08007e-05	0.586741	0.136	0.056	0.256442
serpinh1b	1.09427e-05	-2.42114	0.013	0.133	0.259813
tusc3	1.10032e-05	0.515192	0.208	0.101	0.261248
CDH18	1.10112e-05	0.730102	0.221	0.112	0.261439
casq1a	1.1082e-05	-1.85388	0.006	0.123	0.263121
sh3pxd2aa	1.10984e-05	0.378673	0.331	0.19	0.263509
tnfrsf21	1.14087e-05	0.514899	0.182	0.085	0.270877
col1a1b	1.15405e-05	-2.22868	0.006	0.122	0.274006
flnca	1.16433e-05	-1.78368	0.006	0.123	0.276446
mcu	1.16712e-05	-1.34128	0.084	0.226	0.277109
yap1	1.18011e-05	-1.38899	0.026	0.152	0.280194
ap3d1	1.18546e-05	0.727977	0.195	0.095	0.281465
enah	1.19577e-05	-1.10273	0.292	0.43	0.283911
qki2	1.20565e-05	-1.29298	0.078	0.223	0.286257
eef2k	1.24834e-05	0.570374	0.214	0.106	0.296393
hs2st1b	1.24995e-05	0.522133	0.318	0.182	0.296775
grin2db	1.26422e-05	-1.13624	0.006	0.122	0.300163
rnf44	1.28541e-05	0.595469	0.266	0.146	0.305196
rgs9b	1.30713e-05	0.628743	0.104	0.038	0.310352
psd2	1.30869e-05	0.605713	0.201	0.099	0.310722
rhobtb4	1.33378e-05	0.547234	0.149	0.064	0.31668
unkl	1.37525e-05	0.621119	0.13	0.052	0.326525
BX927333.1	1.39473e-05	0.663557	0.175	0.08	0.331151
galnt11	1.39506e-05	0.461866	0.117	0.045	0.331229
sipa1l1	1.4003e-05	-1.12419	0.019	0.141	0.332472
tnni2a.3	1.41324e-05	-2.23282	0.091	0.227	0.335545
fam49bb	1.43134e-05	0.567739	0.221	0.112	0.339842
arvcfb	1.46179e-05	-1.329	0.039	0.168	0.347073
fntb	1.46477e-05	0.546598	0.136	0.056	0.347781
limk1a	1.50601e-05	0.487944	0.117	0.045	0.357572
cyfip2	1.54048e-05	0.400178	0.169	0.076	0.365756
sh3gl1b	1.5454e-05	-1.11176	0	0.109	0.366925
hmg20a	1.55133e-05	0.45768	0.117	0.045	0.368333
znf536	1.56663e-05	-1.87598	0.052	0.181	0.371966
igsf9ba	1.63615e-05	0.348884	0.24	0.123	0.388472
zgc:114045	1.65083e-05	0.532759	0.117	0.045	0.391957
abi1a	1.66809e-05	0.53022	0.175	0.081	0.396054
rbm24a	1.75107e-05	-1.453	0.019	0.139	0.415756
nck2a	1.7525e-05	0.621667	0.247	0.13	0.416095
syt11b	1.76553e-05	0.560433	0.149	0.065	0.41919
appb	1.81964e-05	0.350543	0.182	0.084	0.432037
ror1	1.8672e-05	-1.98522	0.013	0.128	0.44333
erbb4b	1.89751e-05	-1.55336	0.013	0.13	0.450526
gnas	1.92794e-05	0.41075	0.24	0.125	0.457752
tax1bp1a	1.94852e-05	0.573249	0.123	0.05	0.462638
phf14	1.97352e-05	0.504945	0.214	0.108	0.468574
ttbk1b	1.98909e-05	0.668494	0.104	0.039	0.472271
dnajb4	1.99645e-05	-1.55165	0.006	0.116	0.474018
fhod1	1.99873e-05	0.42169	0.11	0.041	0.474558
si:ch211-13k12.2	2.0135e-05	-1.11135	0.019	0.139	0.478065
sema4c	2.08435e-05	0.432154	0.208	0.103	0.494888
tapt1b	2.15009e-05	0.532838	0.117	0.046	0.510495
si:ch211-189k9.2	2.1621e-05	0.558572	0.123	0.05	0.513347
tnnc2	2.16309e-05	-2.30899	0.084	0.213	0.513581
pcdh11.1	2.22284e-05	-1.86876	0.071	0.201	0.527769
pcsk5b	2.31888e-05	-1.18896	0.045	0.175	0.550571
cacna1sb	2.39264e-05	-1.19761	0	0.104	0.568084
slc8a2b	2.42942e-05	0.446384	0.292	0.162	0.576818
ppip5k2	2.43998e-05	0.589245	0.149	0.066	0.579324
DOCK4	2.46961e-05	0.698108	0.279	0.162	0.586358
pax7a	2.4867e-05	-1.17533	0.019	0.136	0.590417
npnta	2.49006e-05	-1.08677	0.032	0.155	0.591216
pdia6	2.55337e-05	0.678583	0.214	0.11	0.606247
fnbp1l	2.64845e-05	-1.047	0.019	0.136	0.628821
iqsec2b	2.71509e-05	-1.62613	0.039	0.162	0.644643
stard8	2.86425e-05	-1.34402	0.032	0.152	0.680058
dscamb	2.90774e-05	-1.43575	0.026	0.145	0.690385
arid1ab	2.94863e-05	0.51093	0.208	0.105	0.700093
xpr1a	2.96445e-05	-1.25202	0.078	0.212	0.70385
pitpnab	3.09969e-05	0.528932	0.136	0.059	0.735961
midn	3.1741e-05	-1.34527	0.013	0.122	0.753628
mindy2	3.18934e-05	0.634064	0.11	0.043	0.757246
snx18a	3.18969e-05	-1.2452	0.006	0.112	0.757327
r3hdm2	3.20715e-05	0.542276	0.149	0.067	0.761474
fyna	3.23468e-05	0.552812	0.117	0.047	0.768011
znf280d	3.27892e-05	0.563445	0.136	0.059	0.778514
fndc3ba	3.29917e-05	-1.38574	0.026	0.141	0.783322
lamc1	3.41679e-05	-1.31392	0.013	0.122	0.811249
sypb	3.43857e-05	0.406822	0.156	0.07	0.81642
svila	3.49454e-05	-1.29688	0.032	0.151	0.829708
serinc1	3.52297e-05	0.270428	0.175	0.08	0.836459
ssbp2	3.54006e-05	0.696253	0.247	0.137	0.840517
arid1b	3.55975e-05	0.483326	0.409	0.274	0.845192
celf5b	3.67029e-05	0.657456	0.136	0.06	0.871437
clcn2a	3.67499e-05	0.604325	0.188	0.094	0.872553
synrg	3.73932e-05	0.483708	0.201	0.101	0.887827
kazna	3.7806e-05	-1.14908	0.039	0.159	0.897629
igf2bp2a	4.01633e-05	-1.09195	0.013	0.122	0.953598
col1a2	4.02404e-05	-2.01719	0.019	0.13	0.955429
slc6a1a	4.03412e-05	0.629874	0.136	0.06	0.957821
oxct1a	4.06229e-05	0.583536	0.175	0.085	0.964509
fam168a	4.07457e-05	0.446065	0.253	0.139	0.967425
tafa5l	4.08739e-05	-1.32159	0.123	0.261	0.970468
raraa	4.14982e-05	-1.17977	0.052	0.178	0.985291
igf1rb	4.18655e-05	0.442633	0.39	0.249	0.994012
dusp8a	4.24411e-05	-1.1846	0.091	0.222	1
pde4ca	4.26213e-05	-1.32104	0.026	0.139	1
ttbk2a	4.26313e-05	0.645433	0.13	0.056	1
mroh1	4.27023e-05	0.591286	0.123	0.051	1
dnajc7	4.29535e-05	-1.08818	0.045	0.169	1
dysf	4.45923e-05	-1.23058	0.032	0.15	1
sobpa	4.52183e-05	-1.20531	0.045	0.167	1
prkd3	4.6041e-05	-1.6112	0.013	0.118	1
musk	4.6453e-05	-1.46608	0.071	0.195	1
vps13c	4.69316e-05	0.603443	0.143	0.064	1
gng2	4.87225e-05	0.626954	0.117	0.048	1
tnrc18	4.89476e-05	0.529702	0.24	0.129	1
spega	5.09528e-05	-1.16088	0.032	0.149	1
meis2a.1	5.13992e-05	-1.10921	0.032	0.147	1
mcc	5.40613e-05	0.400057	0.273	0.154	1
sbf1	5.4069e-05	0.522534	0.273	0.156	1
dpysl2b	5.41788e-05	0.564457	0.156	0.072	1
nbn	5.42086e-05	0.467117	0.123	0.052	1
kcnn1a	5.62988e-05	0.607834	0.169	0.082	1
lrp1bb	5.7212e-05	0.324279	0.266	0.144	1
eml1	5.76617e-05	0.48623	0.175	0.086	1
atp1a2a	5.87691e-05	-1.19852	0.013	0.117	1
phyhiplb	5.9208e-05	0.459657	0.188	0.094	1
casz1	5.94197e-05	-1.12416	0.039	0.156	1
mindy3	5.97207e-05	-0.873813	0.643	0.662	1
fmn2b	6.05718e-05	0.694044	0.195	0.101	1
hsp70.2	6.0984e-05	-1.1616	0.422	0.509	1
myo18aa	6.13391e-05	-1.06036	0.006	0.106	1
kidins220a	6.26813e-05	-1.23769	0.091	0.217	1
elp2	6.28874e-05	0.646316	0.123	0.053	1
cast	6.29397e-05	-1.22199	0.039	0.155	1
pdgfc	6.31661e-05	0.53681	0.325	0.199	1
ndst2b	6.42111e-05	-1.10282	0.026	0.135	1
unm-hu7910	6.42166e-05	-1.41753	0.052	0.171	1
mtus2a	6.45997e-05	0.325327	0.286	0.16	1
ccdc167	6.48815e-05	0.661988	0.188	0.096	1
cntn4	6.57798e-05	-1.19099	0.006	0.105	1
st3gal3a	6.61876e-05	-1.43476	0.039	0.152	1
sncb	6.63125e-05	0.378423	0.117	0.048	1
si:ch73-60h1.1	6.65122e-05	0.51965	0.169	0.083	1
nckap5l	6.80895e-05	0.534794	0.11	0.044	1
ACAP2	6.94465e-05	0.649381	0.123	0.053	1
bmp1a	6.96949e-05	0.450029	0.149	0.069	1
OTUD7A	7.02782e-05	0.532545	0.123	0.053	1
clip1a	7.10502e-05	-1.00139	0.013	0.115	1
pard6a	7.11115e-05	0.57329	0.188	0.096	1
prkag2b	7.36965e-05	-1.13221	0.013	0.115	1
actc1b	7.42379e-05	-2.36789	0.455	0.487	1
ptprfa	7.46616e-05	-1.40586	0.078	0.201	1
gpm6aa	7.50118e-05	0.294533	0.227	0.119	1
si:dkey-246g23.2	7.9388e-05	-1.13564	0.013	0.115	1
chchd2	7.94262e-05	-1.26757	0.039	0.152	1
tub	8.31013e-05	-1.04986	0.013	0.113	1
tomm20a.1	8.45686e-05	0.536611	0.24	0.135	1
tbc1d1	8.66656e-05	-1.06978	0.006	0.102	1
tmcc1b	8.79917e-05	-1.55518	0.052	0.167	1
kmt2a	8.96521e-05	0.554311	0.234	0.131	1
lrig1	9.04669e-05	-1.11734	0.019	0.123	1
frmd3	9.07912e-05	0.597399	0.149	0.071	1
tjap1	9.10512e-05	0.517046	0.26	0.15	1
lrrfip2	9.13437e-05	-1.12068	0.045	0.159	1
egln2	9.26588e-05	-1.13653	0.052	0.168	1
myo9ab	9.28584e-05	0.41547	0.11	0.045	1
ldb2a	9.30077e-05	-1.05244	0.013	0.113	1
macrod2	9.34394e-05	0.258579	0.636	0.457	1
castor2	9.38208e-05	0.397379	0.156	0.073	1
klhl21	9.43797e-05	-1.15072	0.058	0.178	1
sdc2	9.75131e-05	-1.04808	0.019	0.123	1
b4galt6	9.75768e-05	0.508793	0.175	0.087	1
nrg2a	9.82124e-05	0.697735	0.318	0.2	1
lpin1	9.94747e-05	-1.2551	0.026	0.131	1
grin2bb	0.000101199	-1.23198	0.045	0.157	1
trim9	0.00010123	0.594994	0.117	0.05	1
sfmbt2	0.000102406	-0.878863	0.013	0.114	1
mgat4a	0.000103025	0.38298	0.312	0.19	1
srgap3	0.000106024	0.412042	0.338	0.211	1
vps50.1	0.000106329	0.487594	0.214	0.116	1
nocta	0.000106958	-1.24976	0.032	0.141	1
wnk4b	0.000108133	-1.1894	0.058	0.175	1
amfra	0.000109879	-1.32613	0.13	0.253	1
ralgapa1	0.000110129	0.413973	0.37	0.238	1
pias1a	0.000112551	0.354017	0.357	0.226	1
sbf2	0.000113583	0.532949	0.39	0.263	1
ckma	0.000113583	-1.87244	0.175	0.293	1
pdlim5a	0.000113929	-1.46898	0.136	0.256	1
shc1	0.000114222	-1.19582	0.065	0.183	1
mbnl1	0.000116011	-1.05869	0.208	0.338	1
dennd5a	0.000117718	0.450354	0.344	0.22	1
limch1a	0.000119713	-1.07221	0.143	0.272	1
usp54a	0.000120154	0.372105	0.143	0.065	1
obscnb	0.000122208	-1.146	0.091	0.212	1
crebbpa	0.000123337	0.480364	0.26	0.152	1
asb10	0.000124653	-1.07886	0.032	0.141	1
dlg1	0.00012605	-1.0547	0.175	0.307	1
ubb	0.000126111	-1.23072	0.104	0.229	1
hs6st3b	0.000127803	-1.35953	0.058	0.172	1
ndrg2	0.000128957	-1.10169	0.13	0.256	1
myha	0.000129387	-2.18194	0.039	0.145	1
gabrb4	0.000131734	0.642244	0.175	0.092	1
gramd4a	0.000133367	-0.884703	0.039	0.149	1
zgc:153372	0.000133812	-1.17959	0.123	0.249	1
nfixa	0.000134662	0.266868	0.565	0.381	1
vsnl1b	0.000136601	0.442817	0.123	0.054	1
zgc:77158	0.000136832	-0.905326	0.026	0.132	1
uba1	0.000138423	0.385938	0.175	0.088	1
cops4	0.000138941	0.518114	0.104	0.042	1
lzts2a	0.000139864	0.547426	0.234	0.131	1
hnrnpl2	0.00014067	0.42432	0.169	0.083	1
lin7a	0.000142519	0.40791	0.26	0.151	1
hmgn3	0.000142902	0.460731	0.11	0.046	1
UNC5C	0.00014377	-1.00451	0.039	0.148	1
ptp4a2b	0.000145257	-1.27705	0.11	0.233	1
col5a1	0.00014615	-1.73484	0.039	0.144	1
myo1cb	0.00014739	-1.28394	0.032	0.136	1
GRM7	0.000147598	0.385881	0.253	0.144	1
rtn4a	0.000149298	-1.26521	0.104	0.225	1
dpf1	0.000149891	0.557442	0.175	0.09	1
gria4a	0.000152969	-1.17098	0.071	0.189	1
epc1a	0.000153156	0.491578	0.136	0.063	1
ckmb	0.000153229	-2.27224	0.11	0.222	1
ncoa2	0.000155	0.362055	0.481	0.333	1
ahr2	0.000157874	-1.11708	0.026	0.127	1
rab40c	0.000160915	0.416621	0.104	0.042	1
zbtb4	0.000162825	0.556241	0.123	0.055	1
trir	0.000164051	0.520055	0.123	0.055	1
si:dkey-16p21.7	0.000164213	0.535262	0.123	0.055	1
hacd3	0.000164454	0.572065	0.175	0.092	1
rbm28	0.000164592	0.569094	0.11	0.047	1
galnt18a	0.000166936	-1.06478	0.026	0.127	1
tm9sf3	0.000167583	0.464503	0.123	0.055	1
tead3b	0.000168551	-1.07464	0.032	0.136	1
hipk2	0.000169926	-1.09491	0.331	0.442	1
kank4	0.000170585	0.441945	0.169	0.085	1
igsf9bb	0.000175422	0.567789	0.156	0.078	1
tbc1d5	0.000175641	0.456492	0.169	0.086	1
specc1	0.000176706	-1.03395	0.026	0.125	1
becn1	0.000179921	0.367152	0.26	0.151	1
rnf13	0.000181839	0.538217	0.143	0.068	1
ncam2	0.000185152	-1.98318	0.065	0.172	1
fam214a	0.000192815	0.316387	0.331	0.204	1
ripor1	0.000194556	0.348264	0.221	0.12	1
epn3a	0.000196597	0.533428	0.11	0.047	1
xkr6a	0.000198029	0.578455	0.104	0.044	1
slc20a2	0.000198514	-1.09029	0.123	0.247	1
macrod1	0.00019939	-0.988883	0.039	0.145	1
peak1	0.000199682	-1.01192	0.117	0.239	1
leng8	0.000201812	0.703105	0.201	0.106	1
st6galnac3	0.000202474	0.353772	0.357	0.228	1
frya	0.000202571	-0.91342	0.032	0.136	1
dab1a	0.000202849	-1.38524	0.078	0.192	1
fam13a	0.000203018	-1.35604	0.104	0.222	1
arpc5lb	0.000205441	0.395587	0.117	0.051	1
hsp70.3	0.000206221	-1.52628	0.299	0.391	1
cpeb2	0.000206975	0.740255	0.136	0.066	1
pld1a	0.000207219	-1.40354	0.032	0.133	1
faf1	0.000208069	0.511014	0.221	0.125	1
obsl1b	0.000208375	-1.03061	0.019	0.114	1
nek7	0.000208544	-1.07016	0.019	0.114	1
cadm2b	0.000209018	-0.99545	0.019	0.114	1
slc25a36b	0.000209623	-1.12339	0.078	0.193	1
si:ch211-281l24.3	0.000211188	0.339445	0.253	0.146	1
ccdc9b	0.000211924	-0.849732	0.026	0.125	1
clint1b	0.00021392	0.57796	0.143	0.069	1
pde1a	0.000213967	-1.14148	0.019	0.115	1
ntm	0.000216733	-1.89247	0.104	0.215	1
iqsec2a	0.000231	0.28794	0.253	0.145	1
sorbs1	0.000231909	-1.14642	0.201	0.325	1
sltm	0.00023289	0.448755	0.227	0.129	1
usp2a	0.000233326	-0.870016	0.429	0.511	1
glceb	0.000234393	0.46898	0.221	0.125	1
ablim1b	0.000236312	-1.03587	0.058	0.169	1
ppdpfa	0.000237352	-1.24729	0.032	0.131	1
cblb	0.000238973	-0.944613	0.065	0.178	1
jam3b	0.000243343	-1.00586	0.013	0.104	1
rraga	0.000243419	0.544315	0.169	0.087	1
elmo1	0.000244178	0.463762	0.24	0.139	1
hspa8	0.000246213	-1.35585	0.065	0.174	1
CU468723.4	0.000249208	-0.924434	0.019	0.113	1
sugt1	0.000251461	0.374879	0.468	0.327	1
ttyh2	0.000251644	0.524551	0.143	0.069	1
gapdh	0.000253221	-1.82899	0.091	0.198	1
sgip1a	0.00025575	0.380499	0.403	0.272	1
bag6	0.000259506	-1.36956	0.039	0.139	1
arhgap32b	0.00026344	-0.815421	0.058	0.17	1
mmp15b	0.00026546	-1.00084	0.026	0.121	1
eef1a1l1	0.000268402	-2.0075	0.032	0.128	1
atp8a1	0.000269174	0.396578	0.292	0.178	1
pag1	0.000274588	-1.1334	0.039	0.14	1
grm8b	0.000276696	-1.22871	0.019	0.112	1
hnrnpa0b	0.0002803	-1.11149	0.013	0.102	1
slit2	0.000281756	-1.13838	0.058	0.164	1
bag2	0.000282064	-1.00425	0.013	0.1	1
BX942837.1	0.000283237	0.421898	0.136	0.064	1
2023-09-06	0.000288323	0.38475	0.11	0.048	1
ybx1	0.00029669	-1.68886	0.019	0.109	1
pank2	0.000307994	0.471902	0.156	0.079	1
nfatc3a	0.000309856	-1.07992	0.11	0.224	1
phip	0.000315139	0.505168	0.136	0.065	1
kmt2ca	0.000320161	0.255311	0.656	0.502	1
phka1b	0.000323592	-1.05658	0.039	0.138	1
rims3	0.000323804	0.516598	0.247	0.146	1
rab11fip3	0.000327868	0.496579	0.188	0.104	1
ldlrad4a	0.000327874	-0.818119	0.156	0.29	1
TMEM132C.1	0.000330553	-1.70666	0.045	0.144	1
sema5ba	0.000331293	-1.16435	0.052	0.158	1
tp63	0.000339553	-1.23688	0.026	0.118	1
tent5ba	0.000344074	-1.29453	0.045	0.144	1
stat3	0.000345003	-1.19415	0.045	0.145	1
psme4b	0.000345877	-0.910667	0.026	0.12	1
picalmb	0.000346158	0.504352	0.201	0.113	1
slc25a21	0.000351569	-1.06214	0.019	0.108	1
trak2	0.000352173	0.436033	0.104	0.045	1
cacna1ia	0.000352605	-1.22229	0.071	0.177	1
gse1	0.000356141	-1.10663	0.26	0.367	1
rap1gap	0.000365757	-0.950033	0.045	0.148	1
sppl3	0.000373435	0.509262	0.273	0.168	1
exoc6	0.000375387	0.573625	0.273	0.175	1
gfra4a	0.000384592	-1.6241	0.032	0.126	1
rps6kb1a	0.000385936	0.438888	0.117	0.053	1
SEMA4F	0.000394622	0.464306	0.208	0.115	1
LO017650.1	0.000400389	0.533193	0.143	0.071	1
zmp:0000000924	0.000400397	0.668903	0.182	0.1	1
pcdh10a	0.000404249	0.381867	0.188	0.102	1
mknk2b	0.000408105	-0.912009	0.24	0.36	1
dmxl2	0.000411144	0.614349	0.266	0.166	1
csmd3a	0.000424553	-1.15297	0.065	0.167	1
rplp1	0.000426643	-1.97683	0.026	0.114	1
maml3	0.000439231	0.38982	0.383	0.262	1
cdh11	0.000446496	-1.05241	0.019	0.106	1
irs1	0.00045252	-1.00399	0.045	0.144	1
dgcr2	0.000452743	0.488337	0.143	0.071	1
nlgn4xa	0.000457948	-1.13814	0.078	0.184	1
sema6bb	0.000461061	-0.930349	0.026	0.117	1
hsp70.1	0.000480666	-1.29231	0.357	0.424	1
paxbp1	0.000484355	0.488726	0.188	0.104	1
si:dkey-151g10.6	0.000485326	-2.28297	0.117	0.216	1
mtss1la	0.000486083	0.529406	0.13	0.062	1
laptm4b	0.000491895	-1.11929	0.416	0.472	1
slc2a12	0.000492605	-1.05144	0.019	0.105	1
khdrbs2	0.000494445	0.566249	0.13	0.063	1
dtnbp1b	0.00049843	0.609837	0.104	0.046	1
PLCB1	0.00051419	0.348553	0.221	0.127	1
insyn1	0.000517633	0.582222	0.156	0.082	1
si:dkey-220k22.1	0.000521738	-0.95602	0.026	0.116	1
ext1a	0.000525119	-1.02704	0.136	0.249	1
ptpn21	0.000526798	-0.803543	0.019	0.106	1
slc9a7	0.000527888	0.608435	0.175	0.097	1
ERC1	0.000528311	-0.856806	0.058	0.159	1
si:ch73-335l21.1	0.0005367	-0.934246	0.078	0.187	1
cacnb1	0.000538855	-0.917941	0.039	0.133	1
ppp1r12a	0.000541949	-1.33128	0.357	0.438	1
samd11	0.0005493	-0.941978	0.026	0.115	1
lrrc7	0.000555776	0.304951	0.318	0.198	1
erc2	0.000573629	0.596085	0.208	0.122	1
znf385c	0.000579208	-1.43	0.032	0.121	1
dedd1	0.00059042	0.278549	0.26	0.156	1
adcy2b	0.000601433	0.637861	0.169	0.091	1
nrp2b	0.000607443	0.41876	0.318	0.204	1
ubl3a	0.000623775	0.427364	0.279	0.177	1
cdkn1a	0.000625104	-0.949854	0.019	0.104	1
SBNO2	0.000660725	-0.999417	0.019	0.102	1
jakmip1	0.000666697	0.451631	0.104	0.047	1
wdfy3	0.000670547	0.453719	0.221	0.132	1
ptp4a3b	0.000670679	-1.14932	0.045	0.14	1
reep1	0.000680239	0.372809	0.104	0.046	1
cntnap2b	0.000680251	0.583851	0.117	0.056	1
camkvl	0.00069001	0.402659	0.156	0.08	1
si:ch73-21k16.1	0.000690853	-0.990203	0.039	0.129	1
si:ch211-284f22.3	0.000695463	-0.990092	0.058	0.157	1
myot	0.000705931	-1.04676	0.052	0.147	1
hbba1.1	0.000709442	-1.99878	0.032	0.117	1
CABZ01059119.1	0.000718855	-0.9207	0.019	0.102	1
acsl1a	0.000728237	-0.786041	0.019	0.103	1
ghra	0.000729035	-1.10472	0.071	0.169	1
phactr3a	0.000738256	0.570754	0.188	0.108	1
mapk14a	0.000739659	0.45727	0.24	0.147	1
samd4a	0.000742393	-1.17975	0.104	0.203	1
si:ch211-149k12.3	0.000754462	0.436968	0.104	0.047	1
epha3	0.000755326	-0.9375	0.052	0.147	1
prx	0.000759255	-0.975164	0.032	0.121	1
lgr4	0.000778334	0.483285	0.188	0.106	1
trak1a	0.000779783	-0.951473	0.026	0.11	1
eif2ak1	0.000780841	0.637052	0.123	0.06	1
unc5da	0.000806586	-1.24877	0.045	0.138	1
nudcd2	0.000815584	0.40012	0.169	0.092	1
jpt1b	0.000817174	0.453993	0.11	0.051	1
sorbs2b	0.000821045	-0.77668	0.032	0.122	1
vav3b	0.000825558	0.33107	0.11	0.051	1
ppp2r3a	0.000829703	-0.901645	0.019	0.1	1
si:rp71-79p20.2	0.000837609	-0.922171	0.091	0.197	1
btbd7	0.000848739	-0.915199	0.026	0.109	1
stt3b	0.000869457	0.379741	0.279	0.176	1
si:dkey-35m8.1	0.000869776	-0.898489	0.032	0.12	1
fbxw7	0.000871047	-0.770486	0.351	0.458	1
il11ra	0.000874915	-0.918685	0.026	0.11	1
wsb1	0.00089406	-0.962223	0.045	0.138	1
ctnnd2b	0.000905228	0.675139	0.175	0.1	1
pcyt2	0.000923857	-1.27219	0.084	0.18	1
hipk3a	0.000924702	-0.952128	0.078	0.178	1
lrrtm2	0.000932003	0.451265	0.11	0.052	1
dnajc6	0.000934103	0.408607	0.149	0.078	1
efr3a	0.000962471	0.356618	0.117	0.056	1
vps8	0.00096695	0.290595	0.201	0.116	1
ptpn11b	0.000980151	0.48769	0.156	0.084	1
rasa1a	0.000987752	0.415437	0.234	0.144	1
calr	0.00100001	0.376004	0.11	0.051	1
prkcaa	0.00100434	-0.9198	0.026	0.108	1
MAGI3	0.00100902	-1.15861	0.078	0.176	1
hrasa	0.00102213	0.435483	0.123	0.061	1
tiparp	0.00103047	-0.82837	0.026	0.108	1
sesn1	0.00104088	0.32683	0.286	0.182	1
dgkaa	0.00104663	0.389538	0.13	0.064	1
si:dkey-151g10.3	0.00107858	0.531353	0.104	0.049	1
ajap1	0.00109485	-0.917055	0.045	0.135	1
pknox2	0.0011244	-0.956855	0.227	0.334	1
syt14b	0.00114195	0.428616	0.143	0.075	1
gpr158a	0.0011434	0.479035	0.149	0.08	1
vcp	0.00115202	-0.879502	0.026	0.107	1
pcdh11	0.00116906	-1.21151	0.039	0.123	1
arhgap10	0.00118363	-0.949943	0.084	0.182	1
tgfbr3	0.00121625	-1.4584	0.026	0.105	1
frmpd3	0.00122043	-0.974985	0.058	0.151	1
GK3P	0.00122612	0.456652	0.286	0.186	1
bcl2a	0.00122694	-0.845626	0.026	0.108	1
phf2	0.00124223	0.298072	0.162	0.087	1
si:dkey-12h9.6	0.00124859	0.619267	0.123	0.063	1
fnbp1a	0.00125911	0.371967	0.104	0.049	1
ube2q2	0.0012621	0.386289	0.13	0.066	1
cdc42	0.00126368	0.268947	0.11	0.052	1
grip2b	0.00134284	-1.12025	0.032	0.114	1
kcnc1a	0.0013715	0.480293	0.214	0.13	1
tmem104	0.00137222	0.517564	0.123	0.062	1
pcbp4	0.00139755	-1.12934	0.078	0.172	1
cadm2a	0.0014052	0.482636	0.195	0.114	1
nrg2b	0.00141644	-0.725755	0.065	0.159	1
lrch1	0.00144093	0.325725	0.175	0.098	1
btg1	0.00146735	-1.01221	0.104	0.203	1
myhz1.1.1	0.00146823	-1.93081	0.032	0.111	1
pard3bb	0.00146883	-1.29176	0.026	0.102	1
tlcd4a	0.00146939	0.590961	0.162	0.092	1
grm5b	0.00148025	-0.728904	0.026	0.104	1
ablim3	0.00151346	-1.01575	0.065	0.156	1
thraa	0.00151901	-0.872169	0.039	0.122	1
plekha5	0.00152949	-0.779188	0.175	0.286	1
ezh1	0.00154256	0.467627	0.117	0.058	1
si:dkey-20i20.15	0.00154435	0.585435	0.156	0.087	1
grin2ab	0.00155601	-0.970181	0.032	0.111	1
bin1b	0.00156643	-0.818788	0.026	0.104	1
usp42	0.00157307	0.426685	0.104	0.049	1
npepps	0.00159856	0.318074	0.11	0.053	1
rab7a	0.00160835	0.281922	0.117	0.057	1
magi3b	0.00160892	-1.1171	0.084	0.178	1
abcf1	0.00160976	0.380965	0.104	0.049	1
med1	0.00161629	0.461021	0.136	0.072	1
lrpprc	0.00162203	-0.744772	0.039	0.123	1
ches1	0.00163952	-0.838293	0.045	0.131	1
fras1	0.00166168	-1.20815	0.091	0.183	1
phf24	0.00167535	0.494768	0.123	0.064	1
oaz1a	0.00168989	-1.05057	0.052	0.138	1
u2surp	0.00170939	0.472715	0.182	0.106	1
stk39	0.00175404	-0.666444	0.039	0.122	1
gpc3	0.00177613	-1.03201	0.032	0.111	1
actn3a	0.00178191	-1.24174	0.045	0.128	1
raly	0.00178268	-0.946167	0.071	0.164	1
pvalb4	0.00181882	-1.87841	0.175	0.257	1
efna2a	0.00183013	0.487609	0.182	0.105	1
fhod3b	0.001876	-1.68434	0.169	0.256	1
sema3ab	0.0018808	0.596072	0.123	0.063	1
rgs3a	0.00189051	0.38051	0.117	0.058	1
ahnak	0.00190494	-1.44144	0.032	0.109	1
cacng6b	0.00190941	-0.898556	0.039	0.121	1
coro1ca	0.00191695	-0.803494	0.026	0.102	1
rca2.1	0.00192956	0.254888	0.117	0.058	1
UBE2O	0.00192979	0.415245	0.143	0.078	1
glrbb	0.00196042	0.513204	0.143	0.078	1
sfswap	0.00196693	0.284751	0.377	0.265	1
mboat2a	0.00196829	0.376118	0.195	0.116	1
apba1a	0.00197896	0.2782	0.156	0.085	1
pcdh15a	0.0019912	-0.850991	0.032	0.111	1
jph3	0.00199753	0.365549	0.234	0.146	1
plpp3	0.00201488	-1.17671	0.045	0.126	1
srrm1	0.00204497	-0.797568	0.032	0.111	1
lmo7a	0.0020618	-0.973608	0.032	0.109	1
nos1apa.1	0.00206327	-0.866782	0.039	0.119	1
aglb	0.00209046	-1.19904	0.078	0.165	1
KCNT1	0.00210893	0.388854	0.195	0.116	1
opcml	0.00211731	-0.824209	0.058	0.144	1
fam133b	0.00211927	0.399951	0.143	0.077	1
kidins220b	0.00212979	0.352914	0.208	0.126	1
tns1b	0.00214757	-1.21178	0.097	0.189	1
zgc:172282	0.00214846	-0.986817	0.039	0.117	1
gnb1a	0.00221287	0.288763	0.325	0.221	1
zgc:194659	0.00222412	0.307252	0.136	0.072	1
trhde.2	0.00223822	-0.792397	0.026	0.1	1
uck1	0.00226182	0.434698	0.11	0.055	1
myh10	0.00226929	0.305035	0.195	0.115	1
ppip5k1a	0.00235955	-0.865562	0.104	0.198	1
bahcc1b	0.00237831	-0.734897	0.084	0.178	1
clvs2	0.00238648	0.313966	0.13	0.068	1
si:ch211-199i15.5	0.00253767	-0.896863	0.032	0.107	1
mboat2b	0.00253999	0.270216	0.123	0.064	1
nfatc1	0.00254362	-1.1233	0.071	0.154	1
mbnl2	0.00255745	-0.861631	0.286	0.379	1
prkceb	0.00256142	-0.622899	0.026	0.1	1
dnm2a	0.00263806	-0.758908	0.065	0.151	1
asap1a	0.00267414	0.497129	0.247	0.164	1
GRIK3	0.00273869	-1.05524	0.039	0.114	1
apbb3	0.00274489	0.40526	0.104	0.052	1
pnisr	0.00280972	0.416967	0.156	0.089	1
st3gal3b	0.00282748	0.489654	0.214	0.137	1
xrn2	0.00282831	0.421154	0.175	0.104	1
slc38a3a	0.00283417	0.318551	0.156	0.088	1
cbx1a	0.00284066	0.32015	0.117	0.06	1
ankrd11	0.00284529	-0.677555	0.409	0.482	1
cpne1	0.00285481	0.324547	0.13	0.069	1
atp2a2a	0.00285989	-1.58808	0.045	0.123	1
tbl1xr1a	0.00287241	0.346364	0.26	0.17	1
RIMBP2	0.00288508	-0.658988	0.032	0.106	1
spred2b	0.00289239	0.415213	0.234	0.149	1
golga7bb	0.00297137	-1.03357	0.052	0.131	1
rapgefl1	0.00297142	0.475462	0.221	0.141	1
si:dkey-71h2.2	0.003002	0.285778	0.13	0.069	1
eepd1	0.00304874	-0.811212	0.039	0.114	1
foxp1b	0.0030646	-0.664643	0.039	0.116	1
myrip	0.00310074	-0.820912	0.039	0.114	1
klhl29	0.00312808	-0.937946	0.136	0.231	1
fam155a	0.00319262	0.562803	0.13	0.071	1
ell	0.00320682	-0.789124	0.175	0.276	1
ap2b1	0.0032351	0.429782	0.123	0.065	1
si:ch211-158d24.2	0.00327231	0.515291	0.117	0.061	1
arhgef12b	0.00331432	-0.92396	0.078	0.163	1
ZNF423	0.00333105	-0.886576	0.097	0.186	1
adcy6a	0.00334438	0.303887	0.24	0.155	1
brwd1	0.00338278	0.354078	0.149	0.084	1
si:ch211-200p22.4.1	0.00344491	0.543823	0.136	0.077	1
kalrna	0.00347343	-0.791249	0.032	0.104	1
gphna	0.00350311	-0.754776	0.078	0.164	1
vegfaa	0.00351488	-0.906978	0.039	0.112	1
nckap1	0.00352714	0.466149	0.247	0.166	1
slc25a5	0.00355206	-1.70248	0.045	0.118	1
cita	0.00364218	-0.548568	0.039	0.114	1
pcca	0.00365472	0.407547	0.117	0.061	1
wasla	0.00366548	0.300027	0.169	0.099	1
anxa6	0.00367288	-0.915469	0.045	0.119	1
nxn	0.0036783	-0.792899	0.136	0.232	1
slc6a8	0.00371149	-0.734295	0.091	0.181	1
dlgap1a	0.00374698	-0.849476	0.052	0.129	1
rab11fip4a	0.00376543	0.611128	0.143	0.082	1
tmem131l	0.00383079	0.443134	0.234	0.154	1
snd1	0.00384972	-0.731941	0.188	0.29	1
gpc5c	0.00385118	-0.881372	0.039	0.111	1
tcf25	0.00389695	0.290145	0.175	0.105	1
nudt4a	0.00398203	-1.07014	0.104	0.188	1
sema5a	0.00399688	-1.19514	0.045	0.119	1
fam172a	0.00400339	0.480126	0.318	0.229	1
plekhf2	0.0040094	-0.784955	0.032	0.102	1
ddx3xa	0.0040656	-0.83012	0.045	0.119	1
fam50a	0.00411016	0.348612	0.234	0.152	1
stard13a	0.00427747	-0.759848	0.045	0.12	1
ubqln4	0.00430981	-0.744809	0.039	0.111	1
bahcc1a	0.00431388	0.363526	0.299	0.21	1
grk6	0.00433605	-0.711144	0.13	0.226	1
rbms1b	0.00441305	-0.710738	0.052	0.129	1
adgrl2a	0.00443668	-1.12375	0.052	0.127	1
phldb1b	0.0045066	-0.774438	0.084	0.168	1
gpr107	0.00459244	0.446726	0.11	0.058	1
unc5a	0.00459548	-0.428343	0.312	0.196	1
nalcn	0.00468988	-0.604858	0.032	0.101	1
rbpjb	0.00469315	-0.71086	0.123	0.217	1
bptf	0.00474152	0.293564	0.117	0.062	1
tnksa	0.00482006	0.384634	0.383	0.29	1
pcmt	0.00485137	0.271455	0.11	0.057	1
taok2b	0.00487476	0.29864	0.117	0.062	1
rnls	0.00493634	0.277288	0.117	0.062	1
akap13	0.00495119	-0.717781	0.052	0.129	1
gria1a	0.00507441	-0.849478	0.052	0.126	1
CU638714.1	0.00538346	0.374617	0.162	0.096	1
ptges3b	0.00540653	-0.684901	0.045	0.118	1
atrnl1b	0.00541516	0.27778	0.325	0.234	1
ipmkb	0.00544494	0.352067	0.11	0.059	1
pspc1	0.0055783	0.432513	0.143	0.083	1
cdc14ab	0.00561206	-0.888305	0.065	0.139	1
arhgap12b	0.00562192	-0.742519	0.058	0.134	1
rnf166	0.0056378	0.524051	0.123	0.07	1
lrp5	0.00563804	-0.757552	0.065	0.141	1
egln1b	0.00569153	-1.01276	0.136	0.219	1
fbxl6	0.00572972	0.279844	0.104	0.054	1
aldoaa	0.00586596	-1.45849	0.045	0.112	1
add1	0.00589582	0.38024	0.13	0.072	1
abcc5	0.00602068	0.256968	0.208	0.132	1
iffo2b	0.00605615	-0.676326	0.045	0.115	1
si:dkey-174m14.3	0.00610473	0.574024	0.136	0.08	1
waplb	0.00612971	0.259471	0.247	0.164	1
ints8	0.00613696	0.315076	0.312	0.225	1
kansl1b	0.00614442	0.272461	0.409	0.306	1
rpl36a	0.00620403	-1.65586	0.039	0.103	1
zfhx4	0.0062352	-0.692363	0.045	0.117	1
ewsr1b.1	0.00628138	0.454839	0.117	0.065	1
ep400	0.00634626	0.614137	0.104	0.056	1
zranb2	0.00638579	0.357207	0.117	0.064	1
dvl3b	0.00638718	0.480926	0.149	0.089	1
aopep	0.00641687	-0.672099	0.039	0.108	1
CRACD	0.00647505	0.349092	0.117	0.064	1
ppp2r5eb	0.00647613	-0.78929	0.084	0.164	1
atcayb	0.0065019	0.474181	0.123	0.07	1
TRAPPC9	0.00676872	0.366085	0.162	0.099	1
nbeab	0.00691644	-0.737913	0.065	0.141	1
znf804a	0.00703595	-1.01065	0.065	0.138	1
pawr	0.00714137	0.285951	0.182	0.113	1
fam13b	0.00721502	-0.66881	0.481	0.525	1
si:ch73-62l21.1	0.00725749	0.281075	0.11	0.059	1
rpl37.1	0.00730054	-1.67377	0.052	0.118	1
rnf130	0.00732568	0.442579	0.214	0.144	1
slc8a1b	0.00738871	-0.667932	0.052	0.124	1
unm-sa1261	0.00741892	0.408355	0.104	0.056	1
mhc1uba	0.00755872	-1.06195	0.052	0.12	1
ncanb	0.00757381	0.307014	0.143	0.084	1
znf385a	0.00762715	-0.806484	0.091	0.169	1
camk2d2	0.00767016	-0.756152	0.084	0.161	1
scrib	0.00770473	-0.715755	0.11	0.192	1
tlr7	0.00772259	0.315034	0.136	0.079	1
ptk2ab	0.00779427	0.348542	0.253	0.177	1
mapta	0.00782123	0.368064	0.201	0.131	1
inpp4b	0.00782364	-0.635084	0.045	0.114	1
ddx5	0.00783962	-0.861103	0.052	0.119	1
tmtc2a	0.00785657	0.407199	0.143	0.085	1
pbxip1b	0.00792696	-1.04033	0.039	0.103	1
bcor	0.00829514	0.363184	0.117	0.065	1
mta1	0.00835876	-0.553759	0.045	0.114	1
smarcd3a	0.00840461	-0.691524	0.065	0.139	1
pde4bb	0.00848163	-0.909167	0.221	0.303	1
nudt14	0.00890176	0.33132	0.123	0.07	1
ralgps1	0.00927487	0.518508	0.201	0.133	1
ctbp2a	0.00944343	0.351384	0.188	0.119	1
plxdc2	0.00991902	0.342957	0.169	0.106	1

## Sheet: Gluta 5
gene	p_val	avg_log2FC	pct.1	pct.2	p_val_adj
vav3b.1	0	4.48813	0.511	0.02	0
syt9b	0	3.29186	0.511	0.014	0
atp1a1b	0	2.84983	0.73	0.038	0
bet1l	0	2.59071	0.226	0.002	0
hepacama	0	2.29093	0.401	0.01	0
si:ch211-120e1.7	0	2.12911	0.358	0.007	0
itih1	0	2.09033	0.372	0.006	0
sox10	0	1.77254	0.328	0.006	0
cacng4a	0	1.22451	0.182	0.002	0
olig2	0	1.07086	0.161	0.002	0
nkx2.2a	5.91603e-289	1.65347	0.204	0.003	1.40464e-284
chst3a	1.17832e-269	0.669095	0.102	0.001	2.79768e-265
CT956002.2	2.52437e-264	3.15396	0.679	0.046	5.9936e-260
sox9b	3.85931e-248	1.17772	0.153	0.002	9.16316e-244
zgc:66433	4.35054e-245	2.82296	0.496	0.026	1.03295e-240
cntd2	1.118e-242	2.09599	0.219	0.005	2.65448e-238
prom2	3.35181e-241	1.87865	0.248	0.006	7.95819e-237
antxr1d	2.66648e-236	1.50405	0.197	0.004	6.33102e-232
CABZ01079818.1	7.98237e-228	1.78797	0.277	0.008	1.89525e-223
dcbld1	2.96664e-227	2.72635	0.445	0.022	7.0437e-223
sema5bb	3.22466e-225	2.61157	0.453	0.023	7.65631e-221
gdf11	9.50414e-214	2.43951	0.438	0.023	2.25657e-209
dscamb	7.4091e-209	4.10296	0.964	0.14	1.75914e-204
adarb2	3.49806e-206	2.56063	0.752	0.07	8.30544e-202
kcnj11l.1	4.21863e-202	2.69985	0.255	0.008	1.00163e-197
tmem235b	1.65334e-198	1.08228	0.175	0.004	3.92552e-194
arhgef10la	4.62072e-197	2.28469	0.73	0.067	1.0971e-192
hapln2	4.92393e-193	1.39183	0.226	0.006	1.16909e-188
ninj2	5.02531e-193	2.94036	0.328	0.014	1.19316e-188
kcnq2a	1.78678e-190	2.22663	0.423	0.024	4.24236e-186
vstm4b	8.42525e-180	1.29722	0.175	0.004	2.00041e-175
plxnb1a	3.61561e-178	2.59129	0.759	0.084	8.58453e-174
p4ha3	1.15212e-171	1.94576	0.372	0.02	2.73548e-167
tha1	1.07741e-164	1.36949	0.204	0.006	2.55811e-160
sox5	4.18763e-159	2.6177	0.54	0.047	9.9427e-155
kcnj11l	3.27291e-158	1.00646	0.153	0.004	7.77088e-154
col9a3	3.43152e-156	1.16344	0.182	0.005	8.14745e-152
gpm6bb	7.93002e-153	3.59297	0.642	0.07	1.88282e-148
si:dkey-183p4.10	3.63027e-148	1.30581	0.19	0.006	8.61934e-144
bcan	1.45257e-147	1.67331	0.321	0.018	3.44883e-143
wnt7aa	1.6344e-147	1.21927	0.153	0.004	3.88056e-143
si:dkey-172h23.2	1.8047e-141	2.14308	0.482	0.04	4.2849e-137
c7b	8.80919e-141	3.05753	0.204	0.007	2.09157e-136
nbeal2	1.42935e-136	1.91716	0.431	0.034	3.39371e-132
prom1b	2.92386e-136	1.23403	0.263	0.013	6.94211e-132
tnr	1.12677e-129	3.85838	0.766	0.12	2.67529e-125
dscaml1	2.55986e-123	2.80807	0.905	0.18	6.07787e-119
GRIK3	8.06454e-122	3.25242	0.723	0.111	1.91476e-117
trarg1b	5.11531e-120	0.973637	0.131	0.003	1.21453e-115
sema5a	1.50576e-117	3.60461	0.701	0.115	3.57512e-113
erbb4b	1.74085e-115	2.88186	0.759	0.126	4.13331e-111
traf4a	5.22615e-115	3.42093	0.642	0.093	1.24085e-110
NPAS3	8.54954e-114	3.14133	0.891	0.199	2.02992e-109
swap70b	2.4631e-113	1.1655	0.19	0.008	5.84814e-109
wscd1b	2.82893e-113	1.47712	0.277	0.017	6.71672e-109
ugt8	1.24011e-112	1.49183	0.219	0.011	2.94438e-108
pcbp4	1.2649e-111	3.00818	0.847	0.168	3.00324e-107
neto1l	3.3446e-111	2.38455	0.628	0.088	7.94109e-107
ptprua	4.85026e-111	2.50544	0.854	0.161	1.1516e-106
sema4ga	1.39214e-110	2.90194	0.285	0.019	3.30535e-106
ofd1	5.31008e-109	1.33231	0.234	0.013	1.26077e-104
vstm4a	2.55142e-108	1.0501	0.146	0.005	6.05784e-104
ENSDARG00000091428	3.19649e-106	1.35102	0.19	0.009	7.58942e-102
tmem51a	1.00823e-105	0.870387	0.139	0.004	2.39385e-101
grid1a	4.72552e-104	2.52089	0.883	0.197	1.12198e-99
si:ch211-180a12.2	7.29089e-103	1.5072	0.197	0.01	1.73108e-98
sc:d189	1.45908e-101	1.04972	0.168	0.007	3.4643e-97
abi1a	8.0298e-101	2.32029	0.569	0.079	1.90652e-96
qkib	1.07374e-99	2.3453	0.876	0.185	2.54938e-95
myrf	2.04165e-99	2.4321	0.277	0.02	4.84749e-95
slain1a	3.72966e-99	1.50797	0.248	0.016	8.85532e-95
ptprub	3.11127e-96	2.96892	0.803	0.188	7.38708e-92
abtb2b	6.70087e-95	2.0694	0.474	0.057	1.59099e-90
grik4	1.10799e-94	2.57746	0.715	0.139	2.63069e-90
sash1b	1.22614e-93	1.46043	0.255	0.017	2.91123e-89
itsn2a	1.1235e-92	1.76326	0.343	0.032	2.66752e-88
acap3b	3.6501e-92	2.48365	0.73	0.141	8.66643e-88
abca2	2.72172e-91	2.71283	0.591	0.095	6.46218e-87
igsf9ba	1.22061e-90	2.66861	0.657	0.121	2.8981e-86
tub	2.65979e-90	2.21957	0.65	0.11	6.31513e-86
cadm4	3.79995e-90	2.74921	0.956	0.265	9.02222e-86
FP326649.1	4.0666e-90	2.03318	0.38	0.039	9.65534e-86
si:ch211-234p6.5	4.55421e-90	1.62855	0.328	0.029	1.08131e-85
cldn19	6.91313e-90	1.29353	0.204	0.012	1.64138e-85
gria3a	2.98672e-89	1.90025	0.606	0.096	7.09137e-85
sox2	1.35213e-87	0.907261	0.131	0.005	3.21037e-83
megf10	2.84685e-87	1.45423	0.343	0.033	6.75927e-83
ncam2	3.86898e-87	2.08968	0.796	0.169	9.18611e-83
aatka	4.90395e-87	2.15287	0.35	0.035	1.16435e-82
npas1	1.54751e-86	1.50068	0.248	0.018	3.67426e-82
ptprt.1	3.36946e-85	2.00552	0.591	0.095	8.00011e-81
gpm6ab	6.01894e-85	2.96087	0.774	0.177	1.42908e-80
dock4b	1.11035e-84	2.63547	0.599	0.103	2.63629e-80
nlgn1	9.05444e-84	2.02653	0.942	0.255	2.14979e-79
cdk6	9.66071e-84	1.57682	0.277	0.023	2.29374e-79
gria4a	1.45511e-80	2.61514	0.759	0.185	3.45486e-76
tmem178b	1.75431e-79	2.46027	0.701	0.155	4.16526e-75
mkxa	6.42081e-79	1.45828	0.182	0.011	1.52449e-74
jagn1b	7.03826e-79	0.837913	0.161	0.008	1.67109e-74
wasf1	6.93212e-78	1.85551	0.387	0.047	1.64589e-73
s100b	2.17557e-77	1.74993	0.226	0.016	5.16545e-73
ncam1a	6.94432e-77	2.30566	0.898	0.241	1.64879e-72
si:dkey-56m19.5	1.0673e-76	0.970341	0.153	0.008	2.5341e-72
BX284638.2	9.20137e-76	2.41437	0.547	0.095	2.18468e-71
RTKN	1.55322e-75	1.66939	0.35	0.039	3.68782e-71
elmo1	2.10873e-75	1.86972	0.679	0.137	5.00676e-71
ntm	4.77681e-75	1.93089	0.825	0.211	1.13416e-70
ntng1a	4.42981e-74	1.76599	0.467	0.068	1.05177e-69
dachb	1.60105e-73	1.57076	0.409	0.053	3.80138e-69
si:dkey-34d22.1	1.81622e-73	1.00821	0.131	0.006	4.31225e-69
magixb	5.91194e-73	1.65613	0.321	0.034	1.40367e-68
TAFA3.1	2.26129e-71	1.79688	0.467	0.071	5.36897e-67
specc1	2.83697e-71	2.6573	0.606	0.122	6.73583e-67
nol4lb	5.08615e-71	2.59924	0.577	0.109	1.2076e-66
tspan2a	5.83488e-71	1.62961	0.35	0.041	1.38538e-66
stambpl1	8.29658e-71	1.83364	0.387	0.051	1.96986e-66
unm-sa1614	2.44316e-70	1.30849	0.38	0.048	5.8008e-66
si:dkey-35m8.1	2.884e-70	2.05638	0.606	0.118	6.84747e-66
prex1	4.05973e-70	1.86064	0.474	0.073	9.63902e-66
EPB41L2	1.46061e-69	1.84954	0.445	0.067	3.46793e-65
TMEM132C.1	3.58024e-69	2.52191	0.635	0.141	8.50056e-65
rftn2	1.20609e-68	0.935078	0.182	0.012	2.86363e-64
atcaya	8.11227e-68	0.913549	0.168	0.01	1.9261e-63
tp53i11b	9.19175e-68	3.29115	0.46	0.078	2.1824e-63
GALNTL6	1.01438e-67	2.0287	0.723	0.163	2.40845e-63
itga4	5.15161e-67	2.08092	0.27	0.027	1.22315e-62
prex2	8.30492e-67	1.25089	0.409	0.056	1.97184e-62
CDK18	2.82274e-65	1.70108	0.518	0.093	6.70204e-61
mdga1	3.67017e-65	1.72439	0.555	0.104	8.71409e-61
neto2b	4.51388e-65	1.8219	0.255	0.025	1.07173e-60
dscama	1.92381e-64	1.77206	0.562	0.108	4.56771e-60
tnika	4.98093e-64	2.23016	0.664	0.157	1.18262e-59
phyhiplb	5.65066e-64	2.04001	0.511	0.092	1.34164e-59
iffo2a	1.58897e-63	1.23297	0.168	0.011	3.77269e-59
cdh4	1.75882e-63	1.61321	0.737	0.177	4.17598e-59
hpse	5.03314e-63	0.90739	0.161	0.01	1.19502e-58
anks1b	6.47579e-63	2.17598	0.766	0.21	1.53755e-58
cntnap2a	9.24544e-63	2.77645	0.737	0.228	2.19514e-58
c1ql3b	1.67844e-62	1.42249	0.263	0.027	3.98513e-58
nrxn1b	2.38556e-61	1.53946	0.343	0.046	5.66403e-57
fgd4a	2.45192e-61	1.90641	0.328	0.042	5.8216e-57
fgfr1b	1.32819e-60	0.886577	0.219	0.019	3.15352e-56
clcn2b	2.01753e-60	1.62609	0.372	0.053	4.79023e-56
fibcd1	2.75371e-60	1.66408	0.372	0.054	6.53812e-56
si:ch73-335m24.2	2.98348e-60	1.01302	0.131	0.007	7.08368e-56
dock3	6.29564e-60	1.63026	0.81	0.224	1.49477e-55
ralgapa2	5.50778e-59	2.08809	0.781	0.244	1.30771e-54
plekha1a	6.41471e-59	1.16599	0.234	0.022	1.52305e-54
megf11	2.01495e-58	1.53432	0.328	0.043	4.78409e-54
pcdh15a	2.02135e-58	1.62955	0.54	0.108	4.79928e-54
RAPGEF4	4.02095e-58	1.63897	0.401	0.064	9.54693e-54
bcr	9.00112e-58	1.73543	0.599	0.133	2.13714e-53
btbd3b	1.0731e-57	1.38864	0.226	0.022	2.54787e-53
CDH18	1.26217e-56	1.9038	0.533	0.11	2.99677e-52
grid1b	1.27587e-56	1.93905	0.788	0.251	3.02929e-52
dpysl2b	2.40895e-56	1.84751	0.416	0.071	5.71958e-52
camsap2b	3.14881e-56	1.7255	0.35	0.052	7.47623e-52
tafa5a	4.36479e-56	2.0867	0.569	0.13	1.03633e-51
TMEM132C	7.40018e-56	1.624	0.307	0.04	1.75702e-51
si:ch211-220f16.2	5.21869e-55	1.75742	0.489	0.097	1.23907e-50
slc35f1	1.1595e-54	1.762	0.584	0.134	2.753e-50
sall1a	1.25861e-54	0.748214	0.117	0.006	2.98833e-50
dnm3a	2.72651e-54	1.84829	0.474	0.092	6.47355e-50
spsb1	1.08197e-53	1.56441	0.219	0.022	2.56891e-49
cd82a	7.08501e-53	1.28125	0.212	0.021	1.68219e-48
rnf144ab	1.14443e-52	1.52575	0.416	0.072	2.71722e-48
lrch2	1.48672e-52	2.69354	0.416	0.077	3.52992e-48
creld2	1.51932e-52	1.07298	0.277	0.034	3.60732e-48
arhgap42a	4.21774e-52	1.47339	0.241	0.027	1.00142e-47
brinp2	9.94045e-52	1.80331	0.723	0.208	2.36016e-47
frmpd3	1.83291e-51	1.94849	0.591	0.148	4.35189e-47
crb1	6.16578e-51	0.843787	0.161	0.013	1.46394e-46
soga1	1.44346e-50	2.43342	0.62	0.166	3.42721e-46
magi1b	1.55946e-50	1.69658	0.599	0.152	3.70263e-46
tpcn1	1.79008e-50	1.67043	0.226	0.025	4.25018e-46
CR356242.1	2.20143e-50	2.14718	0.526	0.118	5.22686e-46
cux2b	4.84263e-50	1.42958	0.489	0.101	1.14979e-45
pip5k1bb	5.68452e-50	1.40091	0.321	0.047	1.34968e-45
csgalnact1a	6.48377e-50	0.906659	0.146	0.011	1.53944e-45
abr	3.98893e-49	1.43426	0.358	0.058	9.47092e-45
zeb2a	7.77984e-49	2.45611	0.518	0.121	1.84717e-44
pdia6	7.91318e-49	1.31438	0.511	0.108	1.87883e-44
snx9b	8.96243e-49	1.14269	0.263	0.033	2.12795e-44
sh3rf1	1.54179e-48	1.90314	0.54	0.126	3.66067e-44
slc35d1a	1.6017e-48	0.70461	0.102	0.005	3.80291e-44
adgrb1a	2.12126e-48	1.44621	0.591	0.144	5.0365e-44
b4galnt4a	2.55964e-48	1.48417	0.679	0.185	6.07736e-44
cdh18a	4.41263e-48	1.57277	0.387	0.069	1.04769e-43
lrrc4ba	6.2438e-48	1.71621	0.613	0.164	1.48246e-43
lrfn5a	1.26318e-47	1.64864	0.591	0.148	2.99916e-43
cyfip2	1.43698e-47	1.48533	0.401	0.074	3.41183e-43
ttyh3a	2.40333e-47	1.51972	0.504	0.111	5.70623e-43
si:ch211-203k16.3	3.17272e-47	0.634254	0.102	0.006	7.53298e-43
ada	3.71231e-47	0.960175	0.197	0.02	8.81414e-43
gareml	3.83614e-47	0.719031	0.139	0.01	9.10815e-43
cpne5b	4.26021e-47	1.43585	0.453	0.092	1.0115e-42
abcc5	5.10411e-47	1.35523	0.555	0.13	1.21187e-42
mtmr12	5.54868e-47	0.832966	0.131	0.009	1.31742e-42
prom1a	8.89423e-47	1.17274	0.474	0.098	2.11176e-42
pald1a	1.13531e-46	1.72781	0.292	0.042	2.69556e-42
notch1b	1.84251e-46	1.10835	0.248	0.031	4.37467e-42
si:dkey-56f14.7	1.17736e-45	0.869521	0.212	0.023	2.79541e-41
rapgef2	1.65543e-45	2.10106	0.752	0.26	3.93048e-41
deptor	1.82867e-45	1.48281	0.336	0.055	4.3418e-41
arvcfb	3.13034e-45	1.98997	0.584	0.166	7.43237e-41
blmh	3.52063e-45	1.40975	0.686	0.197	8.35904e-41
ccdc83	3.60876e-45	1.00842	0.182	0.018	8.56828e-41
cnot4b	3.71302e-45	1.49005	0.38	0.069	8.81582e-41
brinp3a.2	9.9083e-45	1.261	0.219	0.026	2.35253e-40
nlgn3a	1.16049e-44	1.64729	0.759	0.265	2.75536e-40
ptprea	1.53218e-44	1.58632	0.533	0.128	3.63785e-40
epas1b	2.67605e-44	0.852882	0.197	0.021	6.35376e-40
mtss1lb	3.8566e-44	2.55575	0.825	0.321	9.15673e-40
arhgef10	6.16179e-44	1.46465	0.226	0.028	1.46299e-39
sars2	1.34446e-43	1.20792	0.19	0.02	3.19215e-39
PIEZO2	2.52288e-43	1.0032	0.204	0.023	5.99008e-39
tshz2	3.74913e-43	1.65827	0.788	0.268	8.90157e-39
adgrl1a	4.10792e-43	1.6446	0.818	0.281	9.75344e-39
plxna3	3.32348e-42	1.50281	0.832	0.3	7.89093e-38
si:ch211-214c7.4	3.36809e-42	1.37726	0.182	0.019	7.99687e-38
crp7	3.72465e-42	0.743503	0.117	0.008	8.84345e-38
fcho2	4.25293e-42	1.26659	0.474	0.107	1.00977e-37
sh2d3cb	4.45303e-42	2.01935	0.226	0.029	1.05728e-37
lrp1bb	5.17329e-42	1.3759	0.562	0.143	1.22829e-37
cadpsa	5.38767e-42	1.23565	0.431	0.09	1.27919e-37
fmn2b	5.40375e-42	1.8377	0.438	0.1	1.28301e-37
PHF21B	5.53807e-42	1.44159	0.35	0.064	1.3149e-37
tenm1	6.54307e-42	1.67046	0.533	0.134	1.55352e-37
zgc:114120	1.177e-41	1.54177	0.328	0.058	2.79456e-37
ntrk2a	2.14632e-41	1.50107	0.321	0.056	5.09602e-37
triob	8.73173e-41	1.42656	0.555	0.147	2.07317e-36
notch1a	1.00401e-40	0.992216	0.168	0.017	2.38381e-36
tns2a	1.00778e-40	1.17968	0.35	0.063	2.39278e-36
fhl3a	1.21797e-40	1.39619	0.131	0.011	2.89182e-36
map7d3	3.32669e-40	1.26257	0.277	0.043	7.89855e-36
cdh22	3.80415e-40	1.48637	0.35	0.066	9.03219e-36
CT573817.1	4.96992e-40	0.941946	0.168	0.017	1.18001e-35
CT583728.27	4.97187e-40	1.39261	0.35	0.066	1.18047e-35
aifm3	5.34687e-40	1.64209	0.358	0.07	1.26951e-35
si:ch211-186j3.6	6.82227e-40	1.55537	0.569	0.155	1.61981e-35
fam49a	7.34453e-40	1.44152	0.263	0.039	1.74381e-35
hs3st4	7.85812e-40	1.54001	0.584	0.164	1.86575e-35
nrg3b	9.0773e-40	1.53149	0.679	0.218	2.15522e-35
iqgap1	1.88577e-39	1.02503	0.248	0.035	4.47739e-35
auts2a	2.38372e-39	1.25246	0.818	0.296	5.65967e-35
fam189a1	3.22605e-39	1.53159	0.489	0.121	7.65962e-35
s100z	3.84819e-39	0.712306	0.102	0.007	9.13677e-35
ppfibp1b	6.23359e-39	1.32393	0.321	0.057	1.48004e-34
baiap2a	1.00707e-38	1.49096	0.635	0.191	2.39108e-34
FNIP2	1.54998e-38	1.08923	0.197	0.024	3.68012e-34
col14a1a	1.80656e-38	1.18474	0.365	0.072	4.28933e-34
grik1b	1.98792e-38	0.587526	0.131	0.011	4.71991e-34
pou6f2	2.71433e-38	1.08984	0.387	0.08	6.44464e-34
arhgap32a	2.85189e-38	2.01198	0.336	0.065	6.77124e-34
myo9aa	3.5812e-38	1.40646	0.737	0.255	8.50284e-34
ntrk3b	3.93602e-38	1.53552	0.584	0.172	9.34529e-34
ssh2b	5.02887e-38	1.17085	0.299	0.051	1.19401e-33
FOXN2	1.22056e-37	1.08608	0.321	0.058	2.89798e-33
zgc:158689	1.64846e-37	0.765216	0.197	0.024	3.91394e-33
aak1a	2.10306e-37	1.33266	0.387	0.083	4.9933e-33
arhgef6	2.21566e-37	1.3537	0.27	0.044	5.26064e-33
ctnnd2a	2.56765e-37	1.54374	0.635	0.202	6.09637e-33
nova2	3.3721e-37	1.2641	0.781	0.285	8.00638e-33
chst12a	9.89452e-37	0.735911	0.153	0.016	2.34926e-32
adarb1b	9.937e-37	1.30648	0.912	0.467	2.35934e-32
pacsin1a	1.32862e-36	1.21825	0.474	0.118	3.15454e-32
sez6a	1.64636e-36	1.09099	0.234	0.034	3.90896e-32
gfra4b	1.684e-36	1.26118	0.197	0.025	3.99833e-32
gria1a	1.8507e-36	1.2309	0.489	0.124	4.39412e-32
nkd3.3	2.5562e-36	0.66469	0.102	0.007	6.06919e-32
si:ch73-206d17.1	3.49379e-36	0.886955	0.168	0.019	8.29529e-32
LO017650.1	3.59203e-36	1.11618	0.35	0.07	8.52855e-32
ush2a	5.435e-36	0.854986	0.19	0.024	1.29043e-31
NAV1	5.74147e-36	1.60491	0.431	0.103	1.3632e-31
astn1	6.55285e-36	1.65087	0.657	0.236	1.55584e-31
csmd3a.1	6.80496e-36	1.46264	0.672	0.23	1.6157e-31
lrp1aa	7.60674e-36	1.12729	0.467	0.115	1.80607e-31
ptprfa	8.11776e-36	1.13949	0.642	0.198	1.9274e-31
draxin	1.04082e-35	1.14192	0.285	0.05	2.47123e-31
gria2b	2.34319e-35	1.47297	0.46	0.117	5.56344e-31
cd3eap	2.6826e-35	0.760253	0.117	0.01	6.36931e-31
lrrc4cb	3.07176e-35	1.31992	0.358	0.076	7.29328e-31
dnajc3a	3.82282e-35	1.12223	0.307	0.057	9.07652e-31
si:zfos-943e10.1	4.03121e-35	1.26495	0.204	0.028	9.5713e-31
ubl7a	5.79408e-35	1.29942	0.255	0.042	1.37569e-30
ctnnd2b	8.55059e-35	1.58166	0.409	0.099	2.03017e-30
hmg20a	1.07664e-34	1.14531	0.263	0.044	2.55626e-30
ppp1r9bb	1.15425e-34	1.40432	0.358	0.077	2.74055e-30
unc5a	1.77832e-34	0.803957	0.642	0.194	4.22227e-30
sec14l8	2.78203e-34	0.860891	0.153	0.017	6.60537e-30
pcdh15b	2.91171e-34	1.26152	0.365	0.079	6.91327e-30
adamtsl3	4.93584e-34	1.10623	0.511	0.139	1.17192e-29
il1rapl2	5.61211e-34	1.00161	0.54	0.149	1.33248e-29
picalma	6.60308e-34	1.21363	0.562	0.166	1.56777e-29
asah2	7.62018e-34	0.855913	0.146	0.015	1.80926e-29
zgc:158463	1.08457e-33	-3.44892	0.241	0.709	2.5751e-29
sept9a	1.38677e-33	1.49364	0.328	0.067	3.29261e-29
pvrl2l	1.42136e-33	1.17665	0.533	0.151	3.37474e-29
tmem266	2.32392e-33	1.19973	0.394	0.091	5.51769e-29
pik3cb	2.82655e-33	0.916141	0.328	0.065	6.71108e-29
crip2	3.69716e-33	1.02341	0.175	0.022	8.77817e-29
vcanb	3.70135e-33	0.929662	0.175	0.022	8.78812e-29
tex2	3.7728e-33	1.21047	0.299	0.058	8.95775e-29
GRIK2	4.2918e-33	1.10487	0.584	0.173	1.019e-28
sema6bb	5.17479e-33	1.24977	0.445	0.115	1.22865e-28
kazna	6.18715e-33	1.32741	0.533	0.157	1.46901e-28
opcml	6.77655e-33	2.31841	0.489	0.142	1.60896e-28
brinp1	8.2682e-33	1.31037	0.591	0.185	1.96312e-28
kif21b	9.17486e-33	1.2017	0.343	0.073	2.17839e-28
mink1	9.36248e-33	1.15316	0.569	0.169	2.22293e-28
mdga2a	1.04211e-32	1.3257	0.562	0.173	2.47427e-28
kcnd1	1.13121e-32	1.3436	0.299	0.058	2.68584e-28
plekha6	1.48947e-32	1.37659	0.599	0.191	3.53645e-28
stxbp6l	1.95382e-32	1.19083	0.263	0.046	4.63897e-28
ptprdb	2.93385e-32	1.25196	0.423	0.107	6.96584e-28
fnbp1l	3.33572e-32	1.42509	0.474	0.134	7.92e-28
qkia	6.3544e-32	1.10989	0.854	0.359	1.50872e-27
si:dkey-22o22.2	7.65241e-32	1.10042	0.336	0.071	1.81691e-27
alk	9.43121e-32	1.08739	0.285	0.054	2.23925e-27
gfra4a	1.90961e-31	1.38991	0.46	0.124	4.534e-27
nhsl2	2.79526e-31	1.30636	0.591	0.186	6.63678e-27
disc1	4.32958e-31	1.10901	0.27	0.05	1.02797e-26
grid2	4.66188e-31	1.05297	0.788	0.314	1.10687e-26
gfra2a	4.8534e-31	1.28649	0.387	0.094	1.15234e-26
tenm4	6.10294e-31	1.12237	0.613	0.199	1.44902e-26
ppp1r9a	8.74212e-31	1.19901	0.255	0.047	2.07564e-26
FO681286.1	1.00034e-30	0.800142	0.153	0.018	2.37512e-26
acaca	1.03625e-30	1.31201	0.365	0.087	2.46038e-26
asic1b	1.71025e-30	1.17773	0.285	0.057	4.06065e-26
PDZD4	2.2131e-30	0.985619	0.19	0.028	5.25457e-26
pcdh7b	2.52324e-30	0.903134	0.723	0.261	5.99092e-26
fstl5	6.04005e-30	1.31928	0.431	0.116	1.43409e-25
b4galt2	7.73039e-30	1.33992	0.533	0.168	1.83543e-25
slc1a7b	7.80354e-30	0.790804	0.146	0.017	1.85279e-25
nlgn2b	1.03421e-29	1.1294	0.38	0.095	2.45553e-25
LRFN2	1.21128e-29	1.20388	0.474	0.135	2.87594e-25
dab1a	1.32421e-29	0.801784	0.613	0.19	3.14407e-25
apc	1.67094e-29	1.10523	0.336	0.076	3.96731e-25
dnajb11	2.6558e-29	0.871509	0.197	0.03	6.30567e-25
sdk2a	2.86072e-29	0.915332	0.212	0.034	6.7922e-25
flvcr2b	2.88012e-29	0.737442	0.124	0.013	6.83827e-25
efna3a	3.53497e-29	1.52282	0.445	0.127	8.39309e-25
fgd6	5.45933e-29	0.753427	0.139	0.016	1.29621e-24
gria3b	7.37981e-29	1.21812	0.599	0.201	1.75219e-24
csmd2	8.15168e-29	1.3317	0.679	0.265	1.93545e-24
dock1	1.13915e-28	1.43165	0.73	0.321	2.70467e-24
pcdh1b	1.37004e-28	0.693925	0.715	0.258	3.25289e-24
slc8a2b	1.42457e-28	1.13053	0.526	0.161	3.38236e-24
tmem132e	1.54715e-28	1.02503	0.35	0.083	3.6734e-24
kdm2ba	1.5942e-28	1.00036	0.248	0.046	3.78511e-24
CU929402.2	1.89536e-28	0.850585	0.131	0.015	4.50015e-24
ccdc80	2.1186e-28	0.681088	0.102	0.009	5.03019e-24
nol4la	2.28927e-28	1.12116	0.321	0.072	5.43541e-24
tmeff2a	2.44006e-28	1.53797	0.358	0.09	5.79344e-24
qki2	2.49918e-28	1.08417	0.642	0.22	5.9338e-24
socs5b	2.68838e-28	1.20806	0.219	0.038	6.38303e-24
arhgap31	2.90494e-28	0.870145	0.248	0.045	6.89719e-24
hsp90aa1.1	3.00543e-28	-5.33215	0.007	0.518	7.1358e-24
cdc42bpaa	3.9566e-28	1.12057	0.46	0.134	9.39416e-24
TMEM132C.2	4.32489e-28	1.13001	0.27	0.054	1.02686e-23
tafa5b	9.1665e-28	0.842399	0.19	0.029	2.1764e-23
spock2	1.36193e-27	1.22739	0.314	0.071	3.23364e-23
nkain2	1.47004e-27	1.04431	0.577	0.192	3.49031e-23
cadm3	1.80292e-27	1.1735	0.482	0.148	4.28067e-23
si:ch211-194e18.2	3.89085e-27	1.20696	0.226	0.041	9.23804e-23
ttn.2	4.50145e-27	-7.19446	0.007	0.502	1.06878e-22
nlgn2a	4.50658e-27	1.1405	0.577	0.198	1.07e-22
lrrtm2	5.53935e-27	1.09491	0.255	0.052	1.31521e-22
nrxn3b	6.25184e-27	1.18372	0.577	0.198	1.48437e-22
rundc3aa	9.7852e-27	0.75264	0.161	0.022	2.3233e-22
si:dkeyp-69b9.6	1.03287e-26	0.804042	0.161	0.022	2.45234e-22
smoc2	1.09652e-26	0.93711	0.146	0.019	2.60347e-22
spns2	1.55075e-26	1.16102	0.504	0.163	3.68194e-22
pdia4	1.6425e-26	0.923624	0.226	0.042	3.89978e-22
sorcs2	1.73512e-26	1.44535	0.511	0.171	4.11969e-22
sez6b	2.04587e-26	0.953591	0.526	0.165	4.85751e-22
ttn.1	2.09368e-26	-7.00177	0	0.489	4.97101e-22
ENSDARG00000105549	2.11029e-26	0.908628	0.109	0.011	5.01047e-22
epha7	2.11198e-26	1.10346	0.562	0.188	5.01448e-22
hspb8	2.1638e-26	-4.47115	0.051	0.521	5.1375e-22
ddhd1b	2.24395e-26	0.9774	0.248	0.049	5.32781e-22
bcl11ab	2.27335e-26	0.840288	0.175	0.027	5.39761e-22
mapkbp1	2.53445e-26	1.3637	0.358	0.094	6.01755e-22
zgc:172282	3.23935e-26	1.30918	0.409	0.115	7.6912e-22
mmp17a	3.74641e-26	1.10793	0.38	0.101	8.8951e-22
fstl4	4.81622e-26	1.14159	0.307	0.072	1.14352e-21
adgrb3	5.68257e-26	1.0999	0.569	0.197	1.34921e-21
gnai2b	6.27951e-26	0.997768	0.474	0.147	1.49094e-21
actc1b	7.01643e-26	-5.70791	0.007	0.49	1.66591e-21
pcdh2g28	7.89884e-26	1.05078	0.752	0.295	1.87542e-21
scn8ab	8.48265e-26	0.895343	0.431	0.123	2.01404e-21
nrxn2a	8.9263e-26	1.09477	0.723	0.298	2.11937e-21
nfixa	9.19967e-26	1.0266	0.825	0.38	2.18428e-21
grm4	9.61354e-26	1.20194	0.496	0.162	2.28254e-21
snx25	1.07812e-25	1.11437	0.336	0.085	2.55979e-21
si:ch211-1e14.1	1.20749e-25	1.24561	0.307	0.072	2.86695e-21
EVI5L	1.25043e-25	1.08196	0.248	0.051	2.96888e-21
hspa4l	1.34191e-25	1.1509	0.606	0.229	3.18611e-21
si:ch211-168k14.2	1.87485e-25	0.861435	0.182	0.029	4.45147e-21
unc45b	2.15222e-25	-5.30319	0.022	0.492	5.11002e-21
fgfr2	2.1624e-25	1.10481	0.314	0.074	5.1342e-21
plxnb3	2.28665e-25	0.947531	0.263	0.055	5.4292e-21
neb	2.97273e-25	-4.98086	0.007	0.479	7.05816e-21
wnt5b	3.21317e-25	0.999572	0.204	0.036	7.62902e-21
cetp	3.30774e-25	0.778421	0.124	0.015	7.85357e-21
tnnt3b	4.61718e-25	-4.84361	0	0.472	1.09626e-20
ptprn2	4.86346e-25	1.16671	0.526	0.175	1.15473e-20
TENM3	4.97004e-25	0.726163	0.431	0.121	1.18004e-20
rin2	5.2122e-25	0.478464	0.131	0.016	1.23753e-20
nexmifb	5.4296e-25	1.19125	0.562	0.203	1.28915e-20
ptprga	8.11052e-25	0.867245	0.701	0.273	1.92568e-20
TENM2	8.75502e-25	1.15573	0.569	0.212	2.0787e-20
paqr6	8.94341e-25	0.794213	0.139	0.018	2.12343e-20
csmd1a	1.02329e-24	1.10454	0.533	0.179	2.4296e-20
MYO9B	1.73151e-24	1.13683	0.19	0.032	4.11112e-20
apba2b	1.7791e-24	1.08981	0.555	0.195	4.22411e-20
arhgap33	1.92358e-24	0.977429	0.358	0.096	4.56715e-20
ncam1b	1.99897e-24	1.06726	0.533	0.184	4.74615e-20
nectin1b	2.21361e-24	1.11125	0.672	0.273	5.25578e-20
sbf2	2.43223e-24	1.24615	0.642	0.261	5.77486e-20
olfm2a	2.89511e-24	0.900783	0.438	0.13	6.87385e-20
abca1a	3.43118e-24	0.885275	0.226	0.044	8.14665e-20
rgs12a	4.15477e-24	1.05749	0.161	0.025	9.86468e-20
srgap1a	4.85853e-24	1.16731	0.438	0.138	1.15356e-19
fgd5a	5.35279e-24	0.96319	0.109	0.012	1.27091e-19
prkcz	5.3719e-24	1.07235	0.62	0.233	1.27545e-19
grip1	6.68794e-24	1.2318	0.533	0.195	1.58792e-19
fgf12a	7.17513e-24	1.04237	0.314	0.079	1.70359e-19
tmem63c	9.11459e-24	1.03469	0.314	0.079	2.16408e-19
sema4c	1.20864e-23	0.918649	0.372	0.103	2.86968e-19
nos1apa.1	1.49373e-23	0.921758	0.401	0.117	3.54657e-19
SORCS3	1.52032e-23	1.07858	0.35	0.095	3.60969e-19
tead1b	1.6421e-23	0.91643	0.453	0.14	3.89883e-19
sec62	1.72279e-23	0.949106	0.234	0.048	4.09041e-19
erbb4a	1.81238e-23	1.01046	0.255	0.056	4.30314e-19
sgms1	1.90717e-23	0.775539	0.292	0.069	4.5282e-19
lrrc4ca	2.00515e-23	1.03107	0.584	0.216	4.76082e-19
bag3	2.22632e-23	-3.72104	0.08	0.506	5.28596e-19
slc25a18	2.86269e-23	0.53203	0.146	0.021	6.7969e-19
csmd3a	2.92975e-23	1.13497	0.496	0.165	6.9561e-19
asb5b	3.34715e-23	0.911107	0.131	0.018	7.94713e-19
mapta	4.93633e-23	1.18581	0.416	0.13	1.17203e-18
INSYN2A.1	4.99129e-23	1.03134	0.358	0.1	1.18508e-18
man2a1	5.1125e-23	0.932732	0.277	0.065	1.21386e-18
mylpfa	6.26272e-23	-5.55046	0	0.443	1.48696e-18
hspa8b	6.70703e-23	0.977704	0.65	0.261	1.59245e-18
sox4a.1	7.03694e-23	0.652532	0.109	0.013	1.67078e-18
uxs1	7.05624e-23	0.93047	0.365	0.103	1.67536e-18
hsp70.2	7.4972e-23	-3.45756	0.08	0.51	1.78006e-18
nlgn4xa	7.49752e-23	1.06327	0.518	0.182	1.78014e-18
si:dkey-205h13.1	8.67263e-23	0.83241	0.788	0.367	2.05914e-18
BX323087.1	8.77714e-23	0.948404	0.153	0.024	2.08396e-18
pcdh11.1	9.95931e-23	1.04278	0.547	0.199	2.36464e-18
rnd3a	1.08267e-22	1.28815	0.19	0.035	2.57059e-18
relt	1.18048e-22	1.5181	0.175	0.031	2.80282e-18
rnf11a	1.36966e-22	0.516645	0.131	0.018	3.252e-18
elfn1b	1.52665e-22	1.12516	0.321	0.086	3.62473e-18
atg16l2.1	1.53728e-22	0.684614	0.117	0.015	3.64997e-18
trpv6	1.75508e-22	0.587232	0.102	0.011	4.16708e-18
unm-hu7912	1.90582e-22	0.612822	0.102	0.011	4.52498e-18
kif1ab	1.97216e-22	1.00063	0.328	0.089	4.6825e-18
nedd9	2.67167e-22	1.04184	0.321	0.084	6.34334e-18
nrg2b	2.74938e-22	1.02764	0.467	0.157	6.52785e-18
phf21ab	2.85998e-22	0.691955	0.182	0.032	6.79046e-18
SGK3	3.17454e-22	0.712772	0.197	0.037	7.53731e-18
smyd1b	3.62025e-22	-4.95286	0.007	0.438	8.59555e-18
smarcd3b	3.68352e-22	1.00547	0.241	0.053	8.74579e-18
adam19a	3.95887e-22	0.790129	0.241	0.052	9.39954e-18
tafa4b	4.24348e-22	0.764296	0.124	0.017	1.00753e-17
antxr1c	4.97553e-22	0.760799	0.153	0.024	1.18134e-17
pcdh7a	5.22191e-22	0.816249	0.482	0.156	1.23984e-17
alcama	5.90272e-22	0.880234	0.27	0.064	1.40148e-17
rhoj	6.48023e-22	0.827762	0.161	0.026	1.5386e-17
agpat2	6.67583e-22	1.01603	0.38	0.114	1.58504e-17
fam117bb	6.90906e-22	0.810562	0.241	0.052	1.64042e-17
tbc1d10ab	7.58001e-22	0.752704	0.117	0.015	1.79972e-17
adgrb2	8.44905e-22	1.02589	0.314	0.084	2.00606e-17
myo10	8.98881e-22	1.04134	0.19	0.035	2.13421e-17
[truncated: 1,425 more rows]

## Sheet: fat2+ Neurons
gene	p_val	avg_log2FC	pct.1	pct.2	p_val_adj
[truncated: 1,689 more rows]

[truncated: 5 more sheets: ODC, Radial Glial, Undefined neuron 1, Undefined neuron 2, Undefined]
