# Supplementary material for: Somites are a source of nephron progenitors in zebrafish
Source: Nat Commun. 2025 Jul 26;16:6914. doi: 10.1038/s41467-025-62259-y (PMC12297604; doi:10.1038/s41467-025-62259-y)
Supplement: Supplementary file 9 — Source data [file 41467_2025_62259_MOESM9_ESM.xlsx]

## Sheet: Fig. 4o
Percentage count of mCherry+/Hnf1b+ cells in 1.5-month msgn1:Cre-ERT2; bactin:Switch and nkx3.1:Gal4; UAS:Cre-ERT2; ubi:Switch fish kidneys
Graphs plotted in Prism 9 version 9.0.2
Each fish represents an independent biological replicate; values represent % mCherry+/Hnf1b+ cells per kidney section (3 sections per fish).
	msgn1:Cre-ERT2; bactin:Switch								nkx3.1:Gal4; UAS:Cre-ERT2; ubi:Switch
n=6	4OHT treated at 50% Epiboly			Plotted				n=6	4OHT treated at 1 dpf			Plotted
	Section #1	Section #2	Section #3	Avrg	SD	SEM			Section #1	Section #2	Section #3	Avrg	SD	SEM
Fish 1	0.0895	0.2153	0.1213	0.142033	0.0654126	0.037766		Fish 1	0.7423	0.7922	0.7253	0.753267	0.0347722	0.0200757
Fish 2	0.155	0.0945	0.1455	0.131667	0.0325359	0.0187846		Fish 2	0.9643	0.9519	0.9604	0.958867	0.00634061	0.00366075
Fish 3	0.0634	0.1134	0.1515	0.109433	0.0441837	0.0255095		Fish 3	0.8763	0.8876	0.9348	0.899567	0.0310317	0.0179161
Fish 4	0.2535	0.1839	0.1329	0.1901	0.0605386	0.034952		Fish 4	0.7427	0.7709	0.7801	0.764567	0.0194878	0.0112513
Fish 5	0.1683	0.1848	0.1658	0.172967	0.0103239	0.00596052		Fish 5	0.7176	0.7059	0.7132	0.712233	0.0059096	0.00341191
Fish 6	0.3056	0.279	0.1885	0.2577	0.0613871	0.0354418		Fish 6	0.942	0.9151	0.9261	0.927733	0.0135242	0.00780819
			Mean	0.167317	0.0457303	0.0264024					Mean	0.836039	0.018511	0.0106873
n=6	4OHT treated at 3 somite			Plotted
	Section #1	Section #2	Section #3	Avrg	SD	SEM
Fish 1	0.124	0.0992	0.1076	0.110267	0.0126132	0.00728225
Fish 2	0.1169	0.2569	0.1669	0.180233	0.070946	0.0409607
Fish 3	0.1194	0.0467	0.136	0.1007	0.0474962	0.0274219
Fish 4	0.094	0.066	0.0973	0.0857667	0.0171978	0.00992914
Fish 5	0.337	0.224	0.1333	0.231433	0.102053	0.0589205
Fish 6	0.1255	0.1597	0.2093	0.164833	0.0421352	0.0243268
			Mean	0.145539	0.0487403	0.0281402
n=4	4OHT treated at 10 somite			Plotted
	Section #1	Section #2	Section #3	Avrg	SD	SEM
Fish 1	0.0909	0.28	0.175	0.181967	0.0947423	0.0546995
Fish 2	0.246	0.2597	0.1139	0.206533	0.0805147	0.0464852
Fish 3	0.0987	0.1494	0.0941	0.114067	0.0306859	0.0177165
Fish 4	0.0657	0.1558	0.1027	0.108067	0.0452891	0.0261477
			Mean	0.152658	0.062808	0.0362622
